# Supplementary material for: Characterization of the Pro-Inflammatory and Pruritogenic Transcriptome in Skin Lesions of the Experimental Canine Atopic Acute IgE-Mediated Late Phase Reactions Model and Correlation to Acute Skin Lesions of Human Atopic Dermatitis
Source: Vet Sci. 2024 Mar 1;11(3):109. doi: 10.3390/vetsci11030109 (PMC10974753; doi:10.3390/vetsci11030109)
Supplement: Supplementary file 1 [file vetsci-11-00109-s001.zip › All figure and suppl files/Supplementray Table 1_all_FDR0.05.xlsx]

## Sheet: IgE 6 hours
gene_symbol	baseMean	log2FoldChange	UP or Down	Fold Change	lfcSE	stat	pvalue	padj
TIMP1	4337.92	3.82952	UP	14.2167	0.161719	23.6801	5.78759e-124	1.45946e-119
POLR1A	1368.85	1.30841	UP	2.47669	0.0679396	19.2585	1.19885e-82	1.51157e-78
WDR77	1001.39	1.64313	UP	3.12342	0.088406	18.5862	4.159e-77	3.49591e-73
NOC4L	1331.38	2.19284	UP	4.57205	0.122058	17.9656	3.62232e-72	2.2836e-68
METTL1	513.013	2.21863	UP	4.6545	0.124443	17.8285	4.24989e-71	2.14339e-67
GRWD1	438.486	1.93101	UP	3.81322	0.108617	17.7782	1.04348e-70	4.38556e-67
PTX3	2820.61	5.81574	UP	56.3263	0.327465	17.7599	1.44606e-70	5.20931e-67
BCAT1	822.411	2.32512	UP	5.01109	0.132149	17.5947	2.70486e-69	8.52606e-66
SHQ1	605.334	0.939226	UP	1.9175	0.0537461	17.4752	2.21198e-68	6.19773e-65
LRRC59	3438.49	2.1893	UP	4.56083	0.128339	17.0587	3.01348e-65	7.5991e-62
RRP12	1229.64	1.43632	UP	2.70629	0.0846921	16.9593	1.6431e-64	3.76674e-61
YARS	2492.63	1.47361	UP	2.77716	0.0874494	16.851	1.03141e-63	2.16742e-60
FCGR1A	381.621	4.69023	UP	25.8166	0.286642	16.3627	3.53342e-60	6.84961e-57
DKC1	2066.82	1.70104	UP	3.25136	0.103987	16.3582	3.80277e-60	6.84961e-57
NARS	2847.59	1.2179	UP	2.32607	0.0754987	16.1314	1.5358e-58	2.58188e-55
SEMA3B	1008.77	-1.41211	Down	-2.66127	0.0879117	-16.0629	4.64661e-58	7.32335e-55
FARSA	859.079	1.41368	UP	2.66417	0.0902806	15.6588	2.89386e-55	4.29262e-52
NOLC1	3270.22	1.54868	UP	2.92549	0.0989463	15.6517	3.23442e-55	4.53124e-52
UTP4	1270.53	1.63915	UP	3.11482	0.106512	15.3894	1.92844e-53	2.55945e-50
TOMM40	1439.95	1.47427	UP	2.77844	0.0968219	15.2267	2.35283e-52	2.96657e-49
G3BP1	5326.38	1.3252	UP	2.50567	0.0873516	15.1708	5.5163e-52	6.62403e-49
RBM28	514.697	1.64948	UP	3.1372	0.109331	15.087	1.97069e-51	2.25886e-48
HSPA4	3249.95	1.09538	UP	2.13669	0.0728347	15.0392	4.0614e-51	4.45289e-48
KPNB1	3979.18	1.0314	UP	2.044	0.0689884	14.9503	1.55097e-50	1.62961e-47
LOC100686711	117.668	6.21388	UP	74.2272	0.416877	14.9058	3.02295e-50	3.04918e-47
GPATCH4	944.6	1.44072	UP	2.71457	0.0967035	14.8983	3.37854e-50	3.27679e-47
CKAP4	2315.8	1.86233	UP	3.63594	0.125327	14.8597	6.02077e-50	5.62318e-47
METTL16	581.851	1.19188	UP	2.28451	0.0802566	14.8509	6.86247e-50	6.18039e-47
LOC484306	1052.95	5.03549	UP	32.7971	0.340614	14.7836	1.86924e-49	1.6254e-46
PPA1	1566.91	1.17872	UP	2.26375	0.080312	14.6767	9.08981e-49	7.64059e-46
LOC609365	10340.8	1.71757	UP	3.28883	0.117414	14.6284	1.85044e-48	1.50524e-45
SFXN4	216.513	1.53963	UP	2.90721	0.106311	14.4823	1.56778e-47	1.23546e-44
DPH5	578.602	1.32648	UP	2.5079	0.0918393	14.4435	2.75638e-47	2.1063e-44		`
VCAN	5282.25	1.75476	UP	3.37471	0.121549	14.4367	3.04099e-47	2.25543e-44
MXD4	1465.02	-1.53322	Down	-2.89431	0.107026	-14.3257	1.51191e-46	1.08931e-43
LOC484309	657.358	4.99633	UP	31.9188	0.352535	14.1726	1.3545e-45	9.48792e-43
UGDH	1776.02	2.1002	UP	4.28768	0.148465	14.1461	1.97478e-45	1.34589e-42
MRTO4	885.761	1.42442	UP	2.68406	0.101119	14.0866	4.59176e-45	3.04711e-42
NCL	14529.3	1.09322	UP	2.1335	0.077927	14.0288	1.03929e-44	6.71994e-42
DDX18	2102.2	1.35917	UP	2.56538	0.0969796	14.0151	1.26098e-44	7.94956e-42
GARS	3372.93	1.142	UP	2.20687	0.0815094	14.0107	1.34168e-44	8.25201e-42
CCL2	2480.87	5.09318	UP	34.1351	0.364658	13.967	2.47749e-44	1.4875e-41
CD4	912.714	5.16491	UP	35.8751	0.372492	13.8658	1.02043e-43	5.98425e-41
BEND3	268.823	1.52892	UP	2.8857	0.110463	13.841	1.44091e-43	8.25807e-41
WDR3	1565.47	1.38667	UP	2.61474	0.100371	13.8155	2.05648e-43	1.1524e-40
NUPR1	2177.06	-1.23831	Down	-2.35921	0.0897244	-13.8012	2.50605e-43	1.37381e-40
RRP9	806.041	1.28703	UP	2.44025	0.0934874	13.7668	4.03495e-43	2.16488e-40
CAD	1916.45	1.17007	UP	2.25022	0.0853732	13.7053	9.43424e-43	4.95632e-40
MYBBP1A	4789.81	1.25536	UP	2.38727	0.0919491	13.6528	1.94342e-42	1.00015e-39
SYNCRIP	4804.81	1.2014	UP	2.29963	0.0882826	13.6086	3.56104e-42	1.79597e-39
NOP2	952.374	1.51672	UP	2.8614	0.112126	13.5269	1.08535e-41	5.36651e-39
PNPT1	515.543	0.986133	UP	1.98087	0.0729563	13.5168	1.24545e-41	6.03973e-39
CCT5	3991.85	1.0945	UP	2.13539	0.081107	13.4945	1.68477e-41	8.01599e-39
PWP1	737.268	1.03632	UP	2.05099	0.0770439	13.451	3.03674e-41	1.4181e-38
NOL6	1603.28	1.43431	UP	2.70252	0.106931	13.4133	5.05065e-41	2.31568e-38
PRMT1	2177.57	1.15403	UP	2.22534	0.0860867	13.4054	5.6205e-41	2.53093e-38
PSME3	2767.85	1.00821	UP	2.01141	0.0752607	13.3962	6.36441e-41	2.81564e-38
C10H12orf45	692.885	0.93213	UP	1.90809	0.0696429	13.3844	7.458e-41	3.24256e-38
LOC100855769	1486.77	0.797776	UP	1.73842	0.0600701	13.2807	2.9941e-40	1.2797e-37
CCR3	151.292	6.82739	UP	113.567	0.516614	13.2157	7.1267e-40	2.99523e-37
MARS	1067.56	1.11435	UP	2.16498	0.0843817	13.2061	8.09218e-40	3.34525e-37
SRSF2	8444.79	0.848803	UP	1.80101	0.0643714	13.186	1.05599e-39	4.29499e-37
SSB	1759.56	1.25935	UP	2.39388	0.0956928	13.1603	1.48403e-39	5.94014e-37
FTSJ3	1318.46	1.20871	UP	2.31131	0.0918865	13.1544	1.60568e-39	6.32663e-37
TREM1	106.216	4.60046	UP	24.2593	0.350028	13.1431	1.86322e-39	7.22842e-37
RBM8A	1942.55	0.735605	UP	1.6651	0.055997	13.1365	2.03434e-39	7.77272e-37
ABCE1	2504.97	1.25297	UP	2.38331	0.0954868	13.1219	2.46694e-39	9.28489e-37
ITGB5	3964.07	-0.679468	Down	-1.60155	0.0518133	-13.1138	2.74511e-39	1.01799e-36
LOC489841	139.652	4.72739	UP	26.4903	0.360694	13.1064	3.02641e-39	1.10604e-36
STRAP	1991.11	0.890245	UP	1.85349	0.0686482	12.9682	1.85307e-38	6.64977e-36
BMS1	1389.4	0.826294	UP	1.77312	0.0637207	12.9674	1.87228e-38	6.64977e-36
WDR12	446.009	1.25785	UP	2.39139	0.0974078	12.9132	3.79042e-38	1.32754e-35
HNRNPR	3526.5	0.982935	UP	1.97648	0.0761986	12.8996	4.52181e-38	1.56201e-35
PSMD1	3009.45	0.609801	UP	1.52605	0.0473534	12.8777	6.01201e-38	2.04871e-35
SLC25A19	228.209	1.79938	UP	3.4807	0.140027	12.8502	8.58048e-38	2.88499e-35
CCR1	1125.43	4.47058	UP	22.1707	0.347987	12.847	8.94524e-38	2.96805e-35
KDELR2	3171.08	0.66457	UP	1.5851	0.0518725	12.8116	1.41192e-37	4.62396e-35
PSMD12	1250.19	0.665902	UP	1.58656	0.0522243	12.7508	3.08486e-37	9.97319e-35
IPO4	1709.68	1.06237	UP	2.08836	0.0834646	12.7284	4.11268e-37	1.31278e-34
LOC491477	379.052	4.79879	UP	27.8343	0.377476	12.7128	5.01728e-37	1.58151e-34
PWP2	1345.92	1.18681	UP	2.27649	0.0933945	12.7075	5.37081e-37	1.67205e-34
SELL	488.806	5.79971	UP	55.7042	0.457891	12.6662	9.10678e-37	2.80056e-34
CR1L	315.099	4.44039	UP	21.7115	0.35067	12.6626	9.53127e-37	2.89578e-34
URB1	677.79	0.950827	UP	1.93298	0.0751995	12.6441	1.20655e-36	3.62211e-34
NAT10	1060.92	1.09297	UP	2.13313	0.0864682	12.6402	1.26765e-36	3.76076e-34
LMAN1	1219.5	0.794783	UP	1.73482	0.0628895	12.6378	1.30701e-36	3.83242e-34
RRP7A	519.007	1.39332	UP	2.62683	0.110281	12.6343	1.36673e-36	3.96149e-34
XRN2	1616.51	0.667508	UP	1.58833	0.0528972	12.619	1.65979e-36	4.75625e-34
RWDD4	1275.92	0.845702	UP	1.79714	0.0670266	12.6174	1.69285e-36	4.7935e-34
FN3K	71.5275	-2.23978	Down	-4.72325	0.177527	-12.6166	1.71081e-36	4.7935e-34
HNRNPAB	3140.21	1.01903	UP	2.02656	0.0810018	12.5803	2.70888e-36	7.42499e-34
ZNHIT6	445.736	0.935039	UP	1.91194	0.0743252	12.5804	2.70739e-36	7.42499e-34
RANBP1	1398.96	1.11243	UP	2.1621	0.0886154	12.5535	3.80275e-36	1.03112e-33
NOP56	3654.93	1.37471	UP	2.59316	0.109586	12.5446	4.25695e-36	1.14199e-33
MSN	5560.04	1.30624	UP	2.47297	0.104188	12.5374	4.66005e-36	1.23697e-33
RABGGTB	2241.52	0.894597	UP	1.85909	0.0715178	12.5087	6.68731e-36	1.7566e-33
RCC1L	807.993	0.98105	UP	1.9739	0.0785538	12.4889	8.58352e-36	2.23145e-33
CCL23	454.822	3.11695	UP	8.67553	0.250169	12.4594	1.24304e-35	3.19856e-33
ASNS	729.083	1.8685	UP	3.65152	0.150535	12.4123	2.24006e-35	5.70582e-33
PES1	1448.56	0.856765	UP	1.81097	0.0691447	12.3909	2.92697e-35	7.38095e-33
EIF5A	6394.8	0.988366	UP	1.98394	0.0797864	12.3876	3.04871e-35	7.61181e-33
ENAH	2520.85	0.913473	UP	1.88357	0.0739649	12.3501	4.86645e-35	1.20311e-32
LSG1	617.099	0.837184	UP	1.78656	0.0678417	12.3403	5.49806e-35	1.34606e-32
DHX9	2059.03	0.680847	UP	1.60308	0.0552462	12.3239	6.73721e-35	1.63358e-32
NIFK	2144.81	1.30407	UP	2.46924	0.105987	12.304	8.61895e-35	2.06994e-32
AARS	2241.43	0.94298	UP	1.9225	0.0766482	12.3027	8.75971e-35	2.0839e-32
MGAT2	1154.05	1.22395	UP	2.33585	0.0999825	12.2416	1.86281e-34	4.39014e-32
ABCF2	1353.42	1.08722	UP	2.12464	0.0888227	12.2403	1.89257e-34	4.41897e-32
YWHAG	4610.37	1.08566	UP	2.12235	0.0888705	12.2162	2.54622e-34	5.8371e-32
SF3B3	2872.71	0.702044	UP	1.62681	0.0574677	12.2163	2.54331e-34	5.8371e-32
CD180	334.639	3.82595	UP	14.1816	0.313212	12.2152	2.57818e-34	5.85711e-32
FBXO25	466.281	-1.09968	Down	-2.14307	0.0900344	-12.214	2.61712e-34	5.89248e-32
CCT8	3819.08	0.995344	UP	1.99356	0.0815068	12.2118	2.68898e-34	6.00072e-32
FFAR2	407.857	4.74835	UP	26.878	0.389088	12.2038	2.9658e-34	6.5604e-32
SRSF3	5130.76	0.871824	UP	1.82998	0.0715423	12.1861	3.68446e-34	8.07921e-32
HDAC5	2653.22	-0.931063	Down	-1.90668	0.0766335	-12.1496	5.7679e-34	1.25387e-31
GSPT1	4075.41	0.741959	UP	1.67245	0.0611205	12.1393	6.53972e-34	1.40951e-31
GFI1B	88.7226	7.18445	UP	145.457	0.592108	12.1337	7.00275e-34	1.48394e-31
ALDH18A1	1578.16	1.08614	UP	2.12305	0.0895112	12.1341	6.96793e-34	1.48394e-31
LRG1	360.873	4.00266	UP	16.0295	0.330222	12.1211	8.16384e-34	1.71556e-31
P2RY13	311.541	3.34167	UP	10.1378	0.276511	12.0851	1.26594e-33	2.63827e-31
ARL2BP	3426.06	0.593763	UP	1.50918	0.0492308	12.0608	1.70135e-33	3.51664e-31
CSE1L	1597.69	0.567254	UP	1.4817	0.0470444	12.0578	1.76346e-33	3.61538e-31
ARMC6	515.702	1.2333	UP	2.35103	0.102399	12.044	2.08487e-33	4.23985e-31
CDA	253.623	3.3861	UP	10.4548	0.281514	12.0282	2.52681e-33	5.09749e-31
FASTKD2	446.67	0.919099	UP	1.89093	0.0764358	12.0244	2.64344e-33	5.29044e-31
ZNHIT1	434.867	-0.911239	Down	-1.88066	0.0758475	-12.0141	2.99638e-33	5.94958e-31
RAB3GAP1	1243	0.610587	UP	1.52688	0.0508307	12.0122	3.06679e-33	6.04182e-31
IL5RA	76.459	5.06485	UP	33.4713	0.421699	12.0106	3.1259e-33	6.11052e-31
PRPS1	733.255	1.1874	UP	2.27741	0.0988989	12.0061	3.29853e-33	6.39838e-31
NDUFAF2	95.2146	1.41469	UP	2.66602	0.118578	11.9305	8.20989e-33	1.58037e-30
LRRC25	152.864	2.86768	UP	7.29891	0.240694	11.9142	9.98106e-33	1.90676e-30
PDCD11	1640.82	0.966879	UP	1.95461	0.0813455	11.8861	1.39826e-32	2.65112e-30
HSPA9	4116.66	0.845636	UP	1.79706	0.0712181	11.8739	1.61762e-32	3.04414e-30
SELP	279.61	3.64271	UP	12.4901	0.307657	11.8402	2.41978e-32	4.51996e-30
TNFRSF1B	1506	2.392	UP	5.24884	0.202249	11.827	2.83046e-32	5.24822e-30
TRMT1	529.491	0.690243	UP	1.61355	0.0584095	11.8173	3.17738e-32	5.84846e-30
VARS	3394.36	0.720524	UP	1.64778	0.0610239	11.8072	3.58085e-32	6.54335e-30
TIMM8A	322.683	1.37505	UP	2.59377	0.116489	11.8041	3.71942e-32	6.74768e-30
CCT6A	2629.9	0.705063	UP	1.63022	0.0598018	11.79	4.39622e-32	7.91853e-30
FUBP1	2205.62	0.877595	UP	1.83731	0.074463	11.7857	4.62821e-32	8.27727e-30
LOC608975	279.131	3.37912	UP	10.4044	0.286964	11.7754	5.2255e-32	9.27968e-30
ADGRE2	234.37	3.69436	UP	12.9454	0.314374	11.7515	6.93828e-32	1.22351e-29
ADGRE1	222.038	3.86778	UP	14.5988	0.330045	11.7189	1.01935e-31	1.78506e-29
C5AR1	749.567	3.98887	UP	15.877	0.344296	11.5856	4.87667e-31	8.48104e-29
SRM	866.473	1.18861	UP	2.27933	0.102654	11.5789	5.27446e-31	9.11001e-29
GPR65	74.0894	2.66444	UP	6.33981	0.230203	11.5743	5.56342e-31	9.47924e-29
EIF5	9011.78	0.835599	UP	1.7846	0.0721925	11.5746	5.54241e-31	9.47924e-29
SLC16A1	746.784	1.9997	UP	3.99917	0.173278	11.5404	8.25167e-31	1.39653e-28
MYD88	2159.12	0.970051	UP	1.95891	0.0840624	11.5397	8.32584e-31	1.39969e-28
NFE2	105.664	5.04927	UP	33.1117	0.437856	11.5318	9.12231e-31	1.52343e-28
GNL3	1113.95	0.988398	UP	1.98398	0.0857413	11.5277	9.56909e-31	1.58752e-28
ILF3	2609.78	0.702747	UP	1.6276	0.0609982	11.5208	1.03667e-30	1.70862e-28
FARSB	1247.43	0.98076	UP	1.9735	0.0853028	11.4974	1.3595e-30	2.22614e-28
LSM12	607.849	0.838545	UP	1.78825	0.0729775	11.4905	1.4732e-30	2.39676e-28
BYSL	768.562	1.19957	UP	2.29671	0.104404	11.4897	1.48639e-30	2.40271e-28
LOC100855449	302.558	3.89923	UP	14.9206	0.340312	11.4578	2.14869e-30	3.45118e-28
HNRNPK	12791.2	0.616572	UP	1.53323	0.0538372	11.4525	2.28425e-30	3.64569e-28
FBF1	265.254	-1.10678	Down	-2.15364	0.0969565	-11.4152	3.50984e-30	5.56652e-28
MTHFD1L	940.511	1.28166	UP	2.43119	0.112486	11.3939	4.4833e-30	7.06597e-28
EEF1E1	432.566	1.03218	UP	2.04512	0.0906056	11.392	4.58163e-30	7.17608e-28
CCNYL1	779.491	0.862458	UP	1.81813	0.0757467	11.3861	4.90584e-30	7.63645e-28
LOC608848	274.631	3.07285	UP	8.41436	0.270054	11.3787	5.3404e-30	8.26189e-28
STIP1	2286.95	0.808095	UP	1.7509	0.071077	11.3693	5.94758e-30	9.14512e-28
API5	2575.19	0.698475	UP	1.62279	0.0614865	11.3598	6.62927e-30	1.01315e-27
AKAP2	3180.17	1.61006	UP	3.05264	0.14196	11.3416	8.16174e-30	1.23985e-27
DHX37	2123.86	0.99835	UP	1.99771	0.08807	11.3359	8.71687e-30	1.31625e-27
WBP1	754.891	-0.746725	Down	-1.67798	0.0659139	-11.3288	9.45014e-30	1.41848e-27
SRGN	2195.08	3.29573	UP	9.82005	0.290992	11.3258	9.77297e-30	1.45825e-27
ISG20	165.233	4.2947	UP	19.6261	0.379601	11.3137	1.12223e-29	1.66466e-27
SNRPB	2041.35	0.719272	UP	1.64635	0.0636686	11.2971	1.35591e-29	1.99953e-27
NOP16	1304.03	0.671594	UP	1.59283	0.0595798	11.2722	1.80062e-29	2.63989e-27
LOC480425	203.754	6.25261	UP	76.2472	0.555286	11.2602	2.06348e-29	3.00779e-27
SET	5275.3	0.777363	UP	1.714	0.069056	11.257	2.13914e-29	3.10015e-27
LOC106559441	451.113	-0.906165	Down	-1.87406	0.080555	-11.249	2.34154e-29	3.37409e-27
SHMT2	1487.87	1.10557	UP	2.15183	0.0984338	11.2316	2.85381e-29	4.08889e-27
GDI2	3514.85	0.764398	UP	1.69866	0.0681912	11.2096	3.65751e-29	5.21082e-27
EIF4G1	10709.8	0.771774	UP	1.70737	0.0688553	11.2086	3.69845e-29	5.23954e-27
RANGRF	341.818	1.07939	UP	2.11314	0.0963144	11.2069	3.77015e-29	5.31128e-27
ENHO	231.705	-1.73484	Down	-3.32843	0.154838	-11.2042	3.88827e-29	5.44726e-27
METTL13	684.46	1.22068	UP	2.33057	0.108955	11.2035	3.91772e-29	5.45819e-27
MSR1	316.035	2.81922	UP	7.0578	0.251835	11.1947	4.32882e-29	5.9978e-27
PPIL3	772.134	0.898892	UP	1.86463	0.0806048	11.1518	7.01378e-29	9.66483e-27
EIF4A1	14939	1.03553	UP	2.04987	0.0928752	11.1497	7.1823e-29	9.79006e-27
DIMT1	700.069	0.898255	UP	1.86381	0.0805628	11.1497	7.18161e-29	9.79006e-27
TNFRSF6B	489.988	2.10296	UP	4.2959	0.188793	11.139	8.10239e-29	1.09848e-26
FAM117A	569.613	-0.804664	Down	-1.74674	0.0722466	-11.1377	8.21838e-29	1.10825e-26
IFRD2	1099.86	0.710798	UP	1.63671	0.0638429	11.1335	8.61357e-29	1.15536e-26
TP53	1705.84	0.737216	UP	1.66696	0.0662323	11.1308	8.88689e-29	1.17948e-26
C20H3orf67	296.986	-1.0407	Down	-2.05723	0.0934973	-11.1308	8.88148e-29	1.17948e-26
RSL1D1	1405.88	1.01031	UP	2.01435	0.0907726	11.1302	8.94584e-29	1.18109e-26
MGAM	90.0541	4.52799	UP	23.0708	0.406944	11.1268	9.28881e-29	1.21998e-26
TTC27	957.819	1.35969	UP	2.56631	0.122275	11.12	1.00282e-28	1.31026e-26
PCMTD2	1173.26	-1.07606	Down	-2.10827	0.0968813	-11.107	1.15993e-28	1.50772e-26
F5	91.8503	3.03387	UP	8.19002	0.273666	11.086	1.4668e-28	1.89683e-26
CRLS1	663.43	0.87041	UP	1.82818	0.0787312	11.0555	2.06276e-28	2.65391e-26
TSR1	669.767	1.06754	UP	2.09586	0.0966341	11.0473	2.25955e-28	2.89234e-26
ACKR2	247.076	1.89755	UP	3.7258	0.171797	11.0453	2.30977e-28	2.94169e-26
PPAT	454.238	0.924643	UP	1.89821	0.0837291	11.0433	2.3627e-28	2.99399e-26
ADAM8	596.56	3.48027	UP	11.16	0.315836	11.0192	3.08726e-28	3.89257e-26
HEATR3	609.623	0.903634	UP	1.87077	0.0821362	11.0017	3.75191e-28	4.70705e-26
SLC39A14	1487.96	1.77137	UP	3.41378	0.161188	10.9895	4.29449e-28	5.3611e-26
YPEL3	1403.19	-1.1493	Down	-2.21806	0.104653	-10.982	4.66427e-28	5.79403e-26
RRN3	1005.95	1.00361	UP	2.00501	0.0914007	10.9803	4.75172e-28	5.87373e-26
THAP12	1271.16	0.978268	UP	1.9701	0.0891873	10.9687	5.40475e-28	6.64837e-26
GOSR2	904.617	0.718998	UP	1.64604	0.0655951	10.9611	5.87518e-28	7.19196e-26
NUDCD1	440.132	0.691415	UP	1.61487	0.0631533	10.9482	6.77835e-28	8.25747e-26
LOC102156475	248.709	-1.03333	Down	-2.04674	0.0943942	-10.9469	6.87391e-28	8.33362e-26
PARD3B	576.458	-0.95382	Down	-1.937	0.0873617	-10.9181	9.44935e-28	1.14012e-25
MAK16	1053.1	0.77571	UP	1.71203	0.0711405	10.9039	1.10388e-27	1.32555e-25
EIF2S2	3844.9	0.770871	UP	1.7063	0.0707538	10.8951	1.21617e-27	1.45346e-25
WDR4	824.629	1.30397	UP	2.46907	0.119941	10.8718	1.57083e-27	1.8597e-25
WDR36	1496.77	1.14281	UP	2.20811	0.105115	10.872	1.56812e-27	1.8597e-25
RAD9A	605.395	0.582895	UP	1.49785	0.0537344	10.8477	2.04485e-27	2.40958e-25
CHI3L1	998.073	4.86435	UP	29.1283	0.448846	10.8374	2.28764e-27	2.68313e-25
EIF3B	5266.35	0.786923	UP	1.72539	0.0726362	10.8338	2.38167e-27	2.78049e-25
ADGRE3	307.996	6.066	UP	66.9958	0.559976	10.8326	2.41218e-27	2.80313e-25
PRMT3	1200.65	0.933979	UP	1.91054	0.0862261	10.8317	2.43473e-27	2.81636e-25
HM13	1644.56	0.81664	UP	1.7613	0.0756116	10.8005	3.42489e-27	3.94363e-25
ZNF593	505.105	1.23455	UP	2.35308	0.114679	10.7652	5.0228e-27	5.75727e-25
WDR46	749.927	1.25413	UP	2.38523	0.116612	10.7547	5.62929e-27	6.42325e-25
BIN2	525.613	2.25775	UP	4.78246	0.209991	10.7517	5.82034e-27	6.61133e-25
BAK1	527.057	1.45161	UP	2.73513	0.13503	10.7502	5.91053e-27	6.68367e-25
SMYD5	728.577	1.04959	UP	2.06995	0.0976402	10.7496	5.95098e-27	6.69937e-25
RBM12	841.031	0.815897	UP	1.76039	0.0760349	10.7306	7.31565e-27	8.19905e-25
MTURN	1374.43	-1.1271	Down	-2.18419	0.105054	-10.7288	7.45849e-27	8.32215e-25
RBM19	1443.58	0.937068	UP	1.91463	0.0873701	10.7253	7.74648e-27	8.60542e-25
KCNE4	304.711	2.98454	UP	7.91472	0.278329	10.723	7.9345e-27	8.77563e-25
LSM6	967.334	0.753618	UP	1.68602	0.0704361	10.6993	1.02544e-26	1.12919e-24
PRKAR1A	4994.46	0.985596	UP	1.98013	0.0921397	10.6968	1.05405e-26	1.15565e-24
POU2F2	85.9183	2.30688	UP	4.9481	0.215673	10.6962	1.06066e-26	1.15786e-24
CUL7	1606.22	-0.741122	Down	-1.67147	0.0692979	-10.6947	1.07734e-26	1.171e-24
TBRG4	1319.9	0.917643	UP	1.88903	0.0859683	10.6742	1.34412e-26	1.45471e-24
MCEMP1	125.316	4.90334	UP	29.9263	0.459762	10.665	1.48476e-26	1.60005e-24
HSPBP1	540.549	0.933035	UP	1.90929	0.0875098	10.6621	1.5315e-26	1.64339e-24
AEN	950.454	1.51381	UP	2.85563	0.142477	10.6249	2.28221e-26	2.43858e-24
FOSL1	353.679	3.18052	UP	9.06636	0.29945	10.6212	2.37481e-26	2.52682e-24
EIF2AK2	148.932	1.40885	UP	2.65525	0.132683	10.6182	2.45244e-26	2.59845e-24
PABPC4	1359.98	1.06122	UP	2.0867	0.100161	10.5952	3.13624e-26	3.30906e-24
C17H1orf162	89.0695	4.59001	UP	24.0842	0.433442	10.5897	3.32724e-26	3.49596e-24
RTCB	1951.9	0.389305	UP	1.30976	0.0367701	10.5875	3.40414e-26	3.56192e-24
PSMG1	1041.8	0.657869	UP	1.57775	0.0621696	10.5818	3.6181e-26	3.77015e-24
QTRT2	318.488	1.04935	UP	2.0696	0.0991988	10.5782	3.75937e-26	3.90124e-24
ANKRD28	704.815	0.963755	UP	1.95038	0.0914003	10.5443	5.39549e-26	5.57615e-24
TIFA	197.837	1.17476	UP	2.25755	0.111489	10.537	5.83565e-26	6.00643e-24
EIF4G2	23118	0.586312	UP	1.5014	0.0557233	10.5219	6.85096e-26	7.02279e-24
PPRC1	1294.24	1.30277	UP	2.46701	0.12391	10.5138	7.46232e-26	7.61851e-24
FUT1	95.4001	-1.25803	Down	-2.39169	0.119674	-10.5121	7.59955e-26	7.72734e-24
CBX7	1134.58	-1.40039	Down	-2.63974	0.133353	-10.5014	8.50745e-26	8.61576e-24
DDX47	738.671	0.883616	UP	1.84499	0.0841471	10.5008	8.56084e-26	8.63515e-24
ZFP91	2233.05	0.628314	UP	1.54576	0.0598412	10.4997	8.66641e-26	8.7068e-24
ITGAM	690.71	3.18414	UP	9.08915	0.303519	10.4907	9.52743e-26	9.53386e-24
MAPRE1	2508.38	0.792489	UP	1.73206	0.0756067	10.4817	1.04818e-25	1.04474e-23
AOAH	329.042	3.10888	UP	8.62715	0.29666	10.4796	1.07188e-25	1.06415e-23
HK3	141.902	3.8352	UP	14.2728	0.366259	10.4713	1.17043e-25	1.15744e-23
PLA2G6	337.597	-1.32535	Down	-2.50593	0.126739	-10.4572	1.35754e-25	1.33723e-23
TGIF1	739.057	-0.684189	Down	-1.6068	0.0654492	-10.4537	1.40851e-25	1.38204e-23
ABT1	1349.79	0.814341	UP	1.75849	0.077927	10.45	1.46449e-25	1.4314e-23
ACTB	35872.4	1.07227	UP	2.10274	0.102624	10.4486	1.48698e-25	1.44777e-23
PDE9A	95.9049	-1.72843	Down	-3.31368	0.165783	-10.4259	1.88906e-25	1.83217e-23
LOC111092068	553.613	0.815923	UP	1.76042	0.0782824	10.4228	1.95114e-25	1.88513e-23
AATF	1042.23	0.882639	UP	1.84375	0.0846932	10.4216	1.97578e-25	1.90165e-23
UBA5	997.423	0.770025	UP	1.7053	0.0738942	10.4206	1.996e-25	1.9138e-23
TNFAIP6	632.867	3.38914	UP	10.4769	0.325584	10.4094	2.24553e-25	2.14491e-23
LRFN4	222.5	1.29507	UP	2.4539	0.124485	10.4035	2.39026e-25	2.27453e-23
CPSF2	1138.24	0.75474	UP	1.68733	0.0725516	10.4028	2.40741e-25	2.28032e-23
PALM	1129.64	-1.47395	Down	-2.77781	0.141691	-10.4025	2.41443e-25	2.28032e-23
LZTFL1	319.209	-1.16484	Down	-2.24208	0.112054	-10.3953	2.60388e-25	2.45007e-23
CHMP5	855.698	-0.632015	Down	-1.54973	0.0608078	-10.3937	2.65005e-25	2.48425e-23
CXCR1	223.847	3.76359	UP	13.5816	0.362168	10.3918	2.70139e-25	2.523e-23
NOP58	1790.43	1.15309	UP	2.2239	0.111126	10.3764	3.17417e-25	2.95362e-23
LOC610677	144.654	-1.48267	Down	-2.79466	0.142944	-10.3724	3.31027e-25	3.06894e-23
EMB	791.523	3.0258	UP	8.14433	0.292031	10.3612	3.72256e-25	3.43853e-23
PPARA	757.528	-1.2581	Down	-2.3918	0.121589	-10.3472	4.31105e-25	3.96758e-23
POLR2B	1811.98	0.524436	UP	1.43837	0.0507213	10.3396	4.66712e-25	4.27967e-23
HYKK	160.765	-1.31066	Down	-2.48054	0.126823	-10.3345	4.91795e-25	4.49333e-23
NAA15	1477.67	0.940407	UP	1.91907	0.0910087	10.3332	4.98944e-25	4.5422e-23
SH2D5	139.731	4.2738	UP	19.3439	0.41451	10.3105	6.31768e-25	5.73068e-23
MATR3	4825.43	0.557241	UP	1.47145	0.0540507	10.3096	6.37673e-25	5.76352e-23
EMC1	1777.15	0.73819	UP	1.66808	0.0716311	10.3054	6.6586e-25	5.99678e-23
LOC610048	311.52	1.12815	UP	2.18578	0.109658	10.2879	7.99142e-25	7.17152e-23
CNTROB	386.34	-1.11296	Down	-2.16289	0.108271	-10.2794	8.73043e-25	7.80692e-23
C1QBP	1837.04	0.737967	UP	1.66782	0.0717955	10.2787	8.78607e-25	7.82891e-23
LYAR	688.34	1.15248	UP	2.22296	0.112224	10.2695	9.6698e-25	8.58603e-23
DDX49	828.659	0.642747	UP	1.5613	0.0626076	10.2663	9.99866e-25	8.84688e-23
PNO1	1429.81	0.823482	UP	1.76967	0.080223	10.2649	1.0142e-24	8.94229e-23
THEMIS2	239.672	2.74672	UP	6.7119	0.267699	10.2605	1.06176e-24	9.32903e-23
BATF3	158.24	2.73571	UP	6.66086	0.266716	10.257	1.10045e-24	9.61689e-23
NATD1	845.475	-1.45265	Down	-2.73711	0.141627	-10.2569	1.10215e-24	9.61689e-23
STAT1	3299.67	1.13516	UP	2.19643	0.110709	10.2535	1.14134e-24	9.92454e-23
RRS1	502.922	1.26467	UP	2.40272	0.123358	10.252	1.1593e-24	1.00461e-22
FAM169B	221.473	-1.67085	Down	-3.18401	0.163019	-10.2494	1.19122e-24	1.02873e-22
SNX29	837.345	-0.883334	Down	-1.84463	0.0862053	-10.2469	1.22232e-24	1.05199e-22
CRY1	723.093	0.777157	UP	1.71375	0.0758726	10.2429	1.27333e-24	1.09216e-22
NEK6	1328.8	1.33424	UP	2.52143	0.130272	10.242	1.28588e-24	1.09919e-22
CCRL2	113.011	4.35588	UP	20.4762	0.425661	10.2332	1.40759e-24	1.19916e-22
WDR43	1533.25	1.17273	UP	2.25438	0.114783	10.2169	1.66521e-24	1.41386e-22
PSMB10	497.183	1.71653	UP	3.28645	0.168058	10.2139	1.71732e-24	1.45321e-22
TBXAS1	285.146	1.84131	UP	3.58335	0.180495	10.2014	1.95376e-24	1.64776e-22
FARS2	416.054	-0.860325	Down	-1.81545	0.0843692	-10.1971	2.04203e-24	1.71646e-22
TEP1	1612.4	-0.720283	Down	-1.64751	0.0706768	-10.1912	2.17024e-24	1.81817e-22
SKIV2L2	1247.47	0.671415	UP	1.59263	0.0659025	10.188	2.24308e-24	1.87297e-22
LHFPL6	1076.94	-0.778136	Down	-1.71491	0.0764127	-10.1833	2.3535e-24	1.95869e-22
OSMR	4057.64	1.93417	UP	3.82159	0.190158	10.1714	2.66096e-24	2.20728e-22
TARS	1687.84	0.742991	UP	1.67364	0.0730613	10.1694	2.71501e-24	2.24473e-22
LOC102154676	95.0905	-2.04906	Down	-4.13836	0.201503	-10.1689	2.73083e-24	2.25043e-22
NCF2	400.712	2.94281	UP	7.68909	0.289567	10.1628	2.90556e-24	2.38663e-22
GOLGA2	3096.78	-0.50376	Down	-1.4179	0.0496031	-10.1558	3.12167e-24	2.55582e-22
KCNN4	134.797	2.15322	UP	4.44818	0.212048	10.1544	3.16743e-24	2.58489e-22
ALYREF	1528.75	0.899388	UP	1.86527	0.0885833	10.153	3.21262e-24	2.61331e-22
USP10	1463.42	0.715317	UP	1.64184	0.0704589	10.1523	3.23766e-24	2.62521e-22
TPM4	15866.8	0.968092	UP	1.95625	0.0954897	10.1382	3.74e-24	3.02281e-22
ERH	1592.53	0.849312	UP	1.80164	0.0837927	10.1359	3.82912e-24	3.08495e-22
CSF2RA	341.595	3.88373	UP	14.7612	0.3836	10.1244	4.30399e-24	3.45649e-22
PTOV1	233.826	-0.974112	Down	-1.96443	0.09624	-10.1217	4.4271e-24	3.54407e-22
MRPS23	548.709	0.893429	UP	1.85759	0.0883139	10.1165	4.6672e-24	3.72445e-22
HEATR1	1664.35	0.635915	UP	1.55392	0.0630552	10.0851	6.4331e-24	5.11746e-22
MAML3	707.892	-0.720157	Down	-1.64736	0.0714297	-10.082	6.63394e-24	5.26063e-22
PTAFR	220.306	2.74227	UP	6.69121	0.272026	10.0809	6.71127e-24	5.30527e-22
LETM1	2053.21	0.83002	UP	1.77771	0.0825859	10.0504	9.15006e-24	7.20245e-22
CSNK1A1	8815.42	0.675126	UP	1.59674	0.0671754	10.0502	9.16836e-24	7.20245e-22
FBXL2	215.293	-0.970903	Down	-1.96007	0.0966235	-10.0483	9.34567e-24	7.31894e-22
KPNA3	1533.98	0.899773	UP	1.86577	0.089703	10.0306	1.11865e-23	8.7334e-22
SSBP2	575.493	-1.42551	Down	-2.6861	0.142163	-10.0273	1.15601e-23	8.99727e-22
HPRT1	644.693	0.896318	UP	1.86131	0.0894548	10.0198	1.24772e-23	9.68119e-22
DDX19A	1187.26	0.689839	UP	1.6131	0.0688541	10.0189	1.25958e-23	9.74324e-22
ZFHX2	244.623	1.3043	UP	2.46965	0.130231	10.0153	1.30554e-23	1.00678e-21
DDX51	667.18	0.915714	UP	1.8865	0.0914541	10.0128	1.33879e-23	1.02928e-21
NLRP3	179.418	2.92725	UP	7.60658	0.292479	10.0084	1.40006e-23	1.07311e-21
NOB1	1106.57	0.944455	UP	1.92446	0.0945072	9.99347	1.62774e-23	1.24384e-21
NOL9	931.836	0.888366	UP	1.85108	0.0890893	9.97164	2.02859e-23	1.54547e-21
ECE2	141.665	1.40386	UP	2.64609	0.140803	9.97044	2.05319e-23	1.5595e-21
FGL2	12929.3	2.40544	UP	5.29799	0.241297	9.9688	2.08743e-23	1.58075e-21
TEF	2070.98	-1.39755	Down	-2.63453	0.140201	-9.96816	2.10075e-23	1.58606e-21
ARSI	33.7266	2.93665	UP	7.65632	0.294667	9.966	2.14699e-23	1.61614e-21
SUMF2	710.245	-0.821236	Down	-1.76692	0.082463	-9.95885	2.30721e-23	1.73158e-21
VMA21	830.11	0.75247	UP	1.68467	0.0756167	9.95111	2.49396e-23	1.86065e-21
IFT172	614.258	-1.24556	Down	-2.37111	0.125168	-9.95112	2.49356e-23	1.86065e-21
PSMD11	2999.06	0.485567	UP	1.40014	0.0487996	9.95023	2.51609e-23	1.87163e-21
DHX33	1389.17	1.02661	UP	2.03723	0.103304	9.93774	2.85226e-23	2.11546e-21
CYCS	1852.49	1.48859	UP	2.80614	0.149871	9.93245	3.00778e-23	2.22426e-21
SBF2	730.496	-0.871284	Down	-1.82929	0.0877239	-9.93212	3.01758e-23	2.22498e-21
SELENOM	548.76	1.1737	UP	2.2559	0.118289	9.92234	3.32857e-23	2.44713e-21
TCIRG1	1018.55	1.43803	UP	2.7095	0.144956	9.92042	3.39327e-23	2.48745e-21
DDX21	2432.21	1.14403	UP	2.20997	0.115361	9.91698	3.51231e-23	2.56725e-21
PTCD3	1142.11	0.631984	UP	1.54969	0.0637466	9.914	3.61862e-23	2.6373e-21
NUTF2	722.534	0.694305	UP	1.6181	0.0700385	9.91319	3.64807e-23	2.6511e-21
PA2G4	3486.72	0.809831	UP	1.75301	0.0817795	9.90262	4.05511e-23	2.93844e-21
GLIPR1	552.438	2.02869	UP	4.08034	0.205171	9.88778	4.7032e-23	3.3983e-21
APCDD1	4255.57	-1.30566	Down	-2.47197	0.132087	-9.88486	4.84256e-23	3.489e-21
LARP4	789.729	1.0212	UP	2.0296	0.103327	9.88317	4.92488e-23	3.5382e-21
DUT	631.775	-0.806018	Down	-1.74838	0.0815848	-9.87951	5.10816e-23	3.65945e-21
ZNF331	600.315	-0.771471	Down	-1.70701	0.078171	-9.86902	5.67133e-23	4.05139e-21
CEP131	1126.58	-0.906841	Down	-1.87494	0.0918962	-9.8681	5.72413e-23	4.07755e-21
TPM3	7013.39	0.881967	UP	1.84289	0.0894177	9.86345	5.99552e-23	4.25884e-21
UTP20	823.32	0.861989	UP	1.81754	0.0875963	9.84047	7.5359e-23	5.338e-21
DPP9	959.693	0.988451	UP	1.98405	0.100481	9.8372	7.78451e-23	5.49865e-21
STARD7	2313.86	0.660563	UP	1.5807	0.0671803	9.83269	8.14167e-23	5.73487e-21
LOC609800	312.521	2.99087	UP	7.94952	0.304222	9.83121	8.26166e-23	5.80318e-21
TIMMDC1	535.583	0.747948	UP	1.6794	0.0761154	9.8265	8.65771e-23	6.06449e-21
NAP1L4	3533.95	0.677616	UP	1.59949	0.0689804	9.8233	8.93667e-23	6.24255e-21
SYK	842.492	2.88474	UP	7.38574	0.293769	9.81975	9.25708e-23	6.4485e-21
SIVA1	439.207	0.75658	UP	1.68948	0.0770552	9.81867	9.35654e-23	6.49983e-21
SH2D1B	106.185	3.05936	UP	8.33602	0.311684	9.81557	9.64866e-23	6.68435e-21
HIGD1A	2647.86	1.21687	UP	2.32442	0.123999	9.81358	9.84131e-23	6.79913e-21
NOC3L	585.539	0.901917	UP	1.86855	0.0919277	9.81116	1.00802e-22	6.94515e-21
EIF1AX	2493.15	0.735904	UP	1.66544	0.0750435	9.80637	1.057e-22	7.26274e-21
RFTN2	207.4	-1.6393	Down	-3.11515	0.167187	-9.80522	1.06918e-22	7.32651e-21
NCF4	146.741	3.3508	UP	10.2022	0.342238	9.79087	1.23229e-22	8.42132e-21
LOC611446	155.977	2.62061	UP	6.1501	0.267943	9.78048	1.36568e-22	9.30764e-21
LZTS2	2482.25	-0.483504	Down	-1.39813	0.0494552	-9.77659	1.41907e-22	9.64544e-21
TFB2M	770.432	0.830851	UP	1.77873	0.0851127	9.76177	1.64264e-22	1.11351e-20
MARCO	34.2953	6.32092	UP	79.9441	0.64802	9.75421	1.76977e-22	1.19647e-20
LOC100686047	161.943	3.80996	UP	14.0253	0.390662	9.75257	1.79855e-22	1.21268e-20
ARF4	3660.7	0.756804	UP	1.68974	0.0776194	9.75019	1.84123e-22	1.23814e-20
PCSK7	1729.39	0.679117	UP	1.60116	0.0696912	9.74466	1.94436e-22	1.30401e-20
PARL	1157.88	0.559104	UP	1.47335	0.0573944	9.74143	2.0071e-22	1.34252e-20
LOC111097720	91.8843	-1.32127	Down	-2.49886	0.135747	-9.73336	2.17293e-22	1.44959e-20
DDX1	3162.33	0.606656	UP	1.52273	0.0623338	9.73238	2.19404e-22	1.45982e-20
DDX27	895.01	0.827314	UP	1.77438	0.0850163	9.73123	2.21893e-22	1.4725e-20
PGAM5	998.75	0.763212	UP	1.69727	0.0785646	9.71445	2.61652e-22	1.73178e-20
H1FX	1852.31	-0.803185	Down	-1.74495	0.0827788	-9.70279	2.93375e-22	1.93666e-20
CGN	2150.1	-1.14552	Down	-2.21225	0.118094	-9.70006	3.01328e-22	1.98397e-20
NAT14	181.219	-1.08708	Down	-2.12443	0.112108	-9.69667	3.11506e-22	2.04563e-20
LOC484898	66.108	4.09669	UP	17.1091	0.423008	9.68468	3.50316e-22	2.29453e-20
CEBPZ	1105.82	0.899778	UP	1.86578	0.0929502	9.68022	3.65913e-22	2.39048e-20
NKRF	389.545	0.988327	UP	1.98388	0.102114	9.67869	3.71456e-22	2.42041e-20
AVEN	553.138	0.819919	UP	1.76531	0.0847401	9.6757	3.82481e-22	2.48583e-20
GLT8D2	469.42	-0.904931	Down	-1.87245	0.0935459	-9.67366	3.90164e-22	2.52924e-20
CCDC85A	70.9175	-1.98385	Down	-3.95547	0.205139	-9.67075	4.0144e-22	2.59567e-20
LOC489515	442.83	1.01323	UP	2.01843	0.104789	9.66929	4.07203e-22	2.6262e-20
SURF2	534.526	0.93195	UP	1.90785	0.0963859	9.66894	4.08582e-22	2.62837e-20
SLC2A6	113.983	2.27103	UP	4.82668	0.235025	9.66293	4.33283e-22	2.78018e-20
DNAJC11	1099.63	0.641848	UP	1.56033	0.0664997	9.6519	4.82551e-22	3.08845e-20
NUP85	917.766	0.493262	UP	1.40762	0.0511134	9.65034	4.89937e-22	3.12778e-20
PUM3	981.506	0.804061	UP	1.74601	0.0833901	9.64216	5.30601e-22	3.37883e-20
DBP	458.856	-1.74508	Down	-3.35213	0.181111	-9.63543	5.66564e-22	3.59875e-20
PCGF2	397.657	-0.778701	Down	-1.71559	0.0808217	-9.63481	5.69993e-22	3.61143e-20
NLE1	388.217	1.18178	UP	2.26857	0.122726	9.62947	6.00395e-22	3.79453e-20
SLC11A1	640.821	3.09503	UP	8.54468	0.321695	9.62099	6.52004e-22	4.11039e-20
FAM111B	618.122	1.52377	UP	2.87541	0.158398	9.61984	6.59307e-22	4.14607e-20
LOC475605	54.79	-1.97191	Down	-3.92288	0.205123	-9.61332	7.02488e-22	4.40662e-20
NCDN	625.106	0.775076	UP	1.71128	0.08067	9.60799	7.39764e-22	4.62894e-20
SLC6A1	56.9287	-2.45025	Down	-5.46512	0.255405	-9.59359	8.50741e-22	5.31018e-20
IGSF6	486.648	2.94159	UP	7.68259	0.306742	9.5898	8.82553e-22	5.49515e-20
TUBB3	86.998	2.53389	UP	5.79133	0.264381	9.58426	9.31243e-22	5.76737e-20
VAV1	442.167	2.11431	UP	4.32982	0.220607	9.58405	9.33135e-22	5.76737e-20
RDH13	276.51	1.26243	UP	2.399	0.131719	9.58431	9.3075e-22	5.76737e-20
SYNE2	4700.02	-0.8593	Down	-1.81416	0.0897425	-9.57517	1.01693e-21	6.26989e-20
HNRNPDL	8293.17	0.995963	UP	1.99441	0.104126	9.56494	1.12262e-21	6.89382e-20
ZMPSTE24	1165.33	0.923392	UP	1.89657	0.0965401	9.56485	1.12359e-21	6.89382e-20
MRPL50	504.373	1.02491	UP	2.03483	0.107206	9.56012	1.17615e-21	7.1844e-20
NUDC	2294.66	0.609897	UP	1.52615	0.0637962	9.56008	1.17665e-21	7.1844e-20
TIMM10	341.263	0.822368	UP	1.76831	0.0860571	9.55608	1.22307e-21	7.4498e-20
CCT3	4899.16	0.586967	UP	1.50209	0.0614767	9.54779	1.32495e-21	8.05089e-20
AMD1	2046.06	1.02402	UP	2.03358	0.107255	9.54751	1.32847e-21	8.0529e-20
RAB8B	839.995	1.18532	UP	2.27413	0.124248	9.53995	1.42896e-21	8.64124e-20
LOC484344	79.5896	4.22217	UP	18.6637	0.442753	9.53617	1.48211e-21	8.94123e-20
GALNT17	497.561	1.52076	UP	2.86942	0.159599	9.52864	1.59362e-21	9.59102e-20
UBP1	2750.44	0.762382	UP	1.69629	0.080015	9.52798	1.60369e-21	9.62864e-20
PFN1	5458.31	0.948218	UP	1.92949	0.0996531	9.51519	1.81381e-21	1.08454e-19
TCOF1	930.875	0.828667	UP	1.77604	0.0870895	9.51513	1.81494e-21	1.08454e-19
SAP30L	895.183	-0.747516	Down	-1.6789	0.0786045	-9.50984	1.90965e-21	1.13843e-19
PAK1IP1	766.65	1.09732	UP	2.13956	0.115396	9.50911	1.92295e-21	1.14366e-19
UBE2D3	5612.98	0.672533	UP	1.59387	0.0707357	9.50768	1.94954e-21	1.15674e-19
MANF	993.598	0.994721	UP	1.99269	0.104628	9.50721	1.95849e-21	1.15932e-19
SMARCA2	1898.58	-1.03554	Down	-2.04988	0.10894	-9.50557	1.98962e-21	1.17499e-19
KALRN	924.398	1.09194	UP	2.1316	0.114892	9.50409	2.01808e-21	1.18901e-19
CCT2	3375.71	0.776233	UP	1.71265	0.0816926	9.50188	2.06134e-21	1.21167e-19
OAS2	854.129	1.8179	UP	3.52567	0.191348	9.50048	2.0893e-21	1.22525e-19
LOC111094027	48.6647	-1.93291	Down	-3.81825	0.203467	-9.49988	2.10134e-21	1.22945e-19
HID1	234.016	-1.19833	Down	-2.29473	0.126238	-9.49256	2.25422e-21	1.31585e-19
TUBB6	2286.64	1.36272	UP	2.5717	0.143658	9.48585	2.40407e-21	1.40008e-19
SNHG3	427.684	1.05993	UP	2.08484	0.111842	9.4771	2.61447e-21	1.5191e-19
GAR1	533.359	1.01584	UP	2.02208	0.107204	9.47581	2.64693e-21	1.53443e-19
SNU13	2573.17	0.829223	UP	1.77673	0.0875796	9.46822	2.84655e-21	1.64636e-19
CLEC7A	160.298	3.1022	UP	8.58725	0.328215	9.45172	3.33299e-21	1.9233e-19
PVR	635.137	1.67176	UP	3.18602	0.176895	9.45056	3.37016e-21	1.9403e-19
CHORDC1	1069.91	0.984803	UP	1.97904	0.104271	9.44461	3.56725e-21	2.0491e-19
F2R	2129.91	1.44306	UP	2.71897	0.152824	9.44264	3.63502e-21	2.08328e-19
LOC111097267	258.134	0.779216	UP	1.7162	0.0825435	9.44006	3.72553e-21	2.13031e-19
PCNA	1617.01	0.857429	UP	1.81181	0.090849	9.43797	3.80084e-21	2.16846e-19
UTP15	617.326	0.932566	UP	1.90867	0.0988146	9.43753	3.81658e-21	2.17252e-19
TRAF3	998.364	1.00674	UP	2.00937	0.10672	9.43351	3.96606e-21	2.24801e-19
FBL	1887.46	0.906057	UP	1.87392	0.0960469	9.43348	3.96703e-21	2.24801e-19
CCDC8	360.565	-1.28461	Down	-2.43616	0.136354	-9.42113	4.4628e-21	2.52328e-19
RXRB	863.179	-0.533018	Down	-1.44695	0.0565989	-9.41746	4.62141e-21	2.60711e-19
PALB2	243.659	0.867088	UP	1.82398	0.0921214	9.41245	4.84711e-21	2.72834e-19
PUS7	869.111	1.07039	UP	2.1	0.113771	9.40833	5.04088e-21	2.83109e-19
PINX1	274.364	0.890572	UP	1.85391	0.0947523	9.39895	5.51102e-21	3.08825e-19
LOC111098219	417.412	0.903677	UP	1.87083	0.0961666	9.397	5.61423e-21	3.13911e-19
OPHN1	254.587	-1.22433	Down	-2.33647	0.130466	-9.38426	6.33592e-21	3.5348e-19
DSE	863.616	0.868162	UP	1.82534	0.0925535	9.38011	6.59055e-21	3.66874e-19
GAPDHS	480.026	-0.850404	Down	-1.80301	0.090663	-9.37984	6.6074e-21	3.67002e-19
LOC100686271	113.65	3.34169	UP	10.1379	0.356878	9.36367	7.70153e-21	4.26834e-19
CD3EAP	311.395	1.25237	UP	2.38232	0.133843	9.35697	8.20571e-21	4.53779e-19
PRPF40A	2358.21	0.691882	UP	1.61539	0.0739929	9.35065	8.71128e-21	4.80683e-19
RRP1B	1651.65	1.13806	UP	2.20085	0.121822	9.34195	9.45774e-21	5.19977e-19
NOP53	5101.88	-0.66977	Down	-1.59082	0.0716955	-9.34187	9.46463e-21	5.19977e-19
RAC1	6472.83	0.699846	UP	1.62433	0.0749429	9.33838	9.78165e-21	5.36226e-19
MYO1F	440.222	2.55506	UP	5.8769	0.273843	9.33036	1.05508e-20	5.77136e-19
IRAK1	1588.58	0.903004	UP	1.86996	0.0968082	9.32776	1.0813e-20	5.90197e-19
MT2A	4734.32	2.50057	UP	5.6591	0.26824	9.32215	1.1401e-20	6.20947e-19
SACS	375.258	1.21941	UP	2.32851	0.130818	9.32138	1.14833e-20	6.24085e-19
UBXN6	2018.67	-0.815597	Down	-1.76003	0.0875072	-9.32034	1.15964e-20	6.28874e-19
GIMAP4	125.18	2.67751	UP	6.39752	0.287538	9.31187	1.25596e-20	6.76743e-19
LOC611675	131.536	1.47593	UP	2.78162	0.158496	9.31206	1.25372e-20	6.76743e-19
CNRIP1	282.512	-1.33038	Down	-2.51468	0.142864	-9.31218	1.25239e-20	6.76743e-19
CDK19	694.077	-0.872319	Down	-1.8306	0.0936821	-9.31147	1.26069e-20	6.77845e-19
POMP	1209.58	0.659354	UP	1.57937	0.0708267	9.30939	1.28571e-20	6.89826e-19
URB2	869.443	0.677522	UP	1.59939	0.0728394	9.30159	1.38366e-20	7.40801e-19
E2F4	1095.9	0.941317	UP	1.92028	0.101205	9.30109	1.39008e-20	7.42661e-19
MMP11	213.048	-1.13946	Down	-2.20299	0.122537	-9.29888	1.41938e-20	7.56714e-19
LMNB2	499.518	0.980928	UP	1.97373	0.105497	9.29814	1.4293e-20	7.60391e-19
CYP7B1	141.408	1.98439	UP	3.95695	0.213568	9.29162	1.51964e-20	8.06752e-19
ITGB2	1132.98	2.62422	UP	6.16551	0.282645	9.28451	1.6246e-20	8.6066e-19
TFRC	2020.98	1.39033	UP	2.62139	0.149755	9.28405	1.6315e-20	8.607e-19
LOC484356	885.107	1.21976	UP	2.32908	0.131381	9.2842	1.62929e-20	8.607e-19
CFP	274.992	2.27209	UP	4.83022	0.244885	9.27821	1.72352e-20	9.07348e-19
DDX39B	3721.02	0.458478	UP	1.37409	0.0494318	9.27496	1.77688e-20	9.33489e-19
PIK3IP1	899.819	-1.54718	Down	-2.92244	0.166819	-9.27459	1.783e-20	9.34757e-19
SMU1	1492.96	0.44798	UP	1.36413	0.0483231	9.27051	1.85254e-20	9.69201e-19
KCNJ8	92.2024	-1.30998	Down	-2.47939	0.141331	-9.26891	1.88057e-20	9.81831e-19
SRP9	1428.05	0.651694	UP	1.57101	0.0703847	9.25903	2.06302e-20	1.07486e-18
PRCD	113.86	-2.14825	Down	-4.43291	0.232264	-9.24917	2.26234e-20	1.17628e-18
HTRA3	587.075	-1.77195	Down	-3.41516	0.191594	-9.24849	2.27684e-20	1.18138e-18
RPS21	9849.51	-0.38866	Down	-1.30918	0.042047	-9.24348	2.38613e-20	1.23476e-18
UST	1297.96	-0.670912	Down	-1.59208	0.0725834	-9.24333	2.3895e-20	1.23476e-18
EIF4B	11383.6	-0.501242	Down	-1.41543	0.054244	-9.2405	2.45343e-20	1.2652e-18
SLC38A1	1516.79	1.06439	UP	2.09129	0.115202	9.23935	2.4799e-20	1.27624e-18
SSR1	3259.11	0.825695	UP	1.77239	0.0893765	9.23839	2.50226e-20	1.28251e-18
TRIM28	3967.58	0.511746	UP	1.42577	0.0553928	9.23849	2.50003e-20	1.28251e-18
MRPL53	1263.39	0.557861	UP	1.47209	0.0604256	9.2322	2.65124e-20	1.35611e-18
MX1	687.251	2.82854	UP	7.10356	0.306396	9.23165	2.66499e-20	1.36039e-18
UBA2	2100.97	0.622513	UP	1.53955	0.0674489	9.22941	2.72124e-20	1.38629e-18
KIAA1644	178.34	1.94504	UP	3.8505	0.210898	9.22268	2.89765e-20	1.47319e-18
ARHGAP26	480.409	1.0621	UP	2.08796	0.115211	9.21872	3.0067e-20	1.52555e-18
GNL2	1023.97	0.85808	UP	1.81262	0.093099	9.21686	3.05936e-20	1.54915e-18
CCR5	305.155	2.17992	UP	4.53128	0.23695	9.19992	3.58216e-20	1.81025e-18
GREM1	2249.14	2.38215	UP	5.21312	0.259007	9.19724	3.67271e-20	1.8523e-18
OFD1	554.158	-0.797005	Down	-1.73749	0.0866715	-9.1957	3.72553e-20	1.87518e-18
SEMA6C	275.63	-1.97444	Down	-3.92977	0.214804	-9.19182	3.86241e-20	1.94021e-18
GEMIN5	840.723	0.962615	UP	1.94884	0.104843	9.18151	4.25108e-20	2.1312e-18
BCCIP	946.151	0.687843	UP	1.61087	0.0749402	9.17856	4.36905e-20	2.186e-18
NR2C2AP	193.272	1.22042	UP	2.33014	0.133049	9.17269	4.61379e-20	2.29932e-18
PGGHG	443.103	-0.827986	Down	-1.77521	0.0902652	-9.17282	4.60804e-20	2.29932e-18
LCP2	539.819	2.60364	UP	6.07818	0.283877	9.17171	4.65562e-20	2.3156e-18
NABP1	503.257	1.55397	UP	2.93625	0.169504	9.16776	4.82954e-20	2.39737e-18
PER3	622.664	-1.29616	Down	-2.45574	0.141411	-9.16587	4.9148e-20	2.4349e-18
TMEM185B	589.611	0.812567	UP	1.75633	0.0886591	9.16507	4.95127e-20	2.44816e-18
NUBP1	416.752	0.609551	UP	1.52578	0.066584	9.15463	5.45466e-20	2.68652e-18
HNRNPA1	15068.8	0.49824	UP	1.41249	0.0544247	9.15466	5.45271e-20	2.68652e-18
NDUFAF1	382.139	0.559385	UP	1.47364	0.0611114	9.15353	5.51017e-20	2.70858e-18
SRFBP1	271.97	0.782686	UP	1.72033	0.0855981	9.14373	6.03345e-20	2.96003e-18
LOC611538	186.562	2.76141	UP	6.7806	0.302183	9.1382	6.34994e-20	3.10925e-18
SELENOH	701.596	0.938077	UP	1.91597	0.102676	9.13629	6.46297e-20	3.15846e-18
MEFV	46.5399	3.67454	UP	12.7687	0.402455	9.1303	6.83083e-20	3.33178e-18
FAXDC2	906.27	-1.00498	Down	-2.00692	0.110192	-9.12033	7.48966e-20	3.64607e-18
NFAM1	304.187	2.7038	UP	6.51514	0.296496	9.11917	7.57011e-20	3.67814e-18
PLEK	1063.23	3.09496	UP	8.54429	0.339434	9.11802	7.65128e-20	3.71043e-18
NOL11	834.1	0.766533	UP	1.70118	0.0841257	9.11176	8.1058e-20	3.9233e-18
NBR1	2788.59	-0.761937	Down	-1.69577	0.0837825	-9.09422	9.52645e-20	4.60208e-18
PIGW	207.062	1.25559	UP	2.38765	0.138088	9.09271	9.66035e-20	4.65784e-18
PLEKHO2	1034.1	1.5365	UP	2.90091	0.169107	9.08597	1.02774e-19	4.94592e-18
CBX5	1876.03	0.856338	UP	1.81044	0.0942574	9.0851	1.03599e-19	4.97611e-18
YPEL1	157.511	-1.04301	Down	-2.06052	0.114826	-9.08341	1.05223e-19	5.04448e-18
PRPF19	2599.24	0.659009	UP	1.579	0.0725954	9.07783	1.10756e-19	5.29971e-18
ITGB1	6297.9	0.530767	UP	1.4447	0.0584889	9.07467	1.14023e-19	5.44567e-18
POLR3D	590.175	0.656278	UP	1.57601	0.0724967	9.05252	1.39711e-19	6.65991e-18
LOC102153988	91.6716	4.03226	UP	16.3618	0.446168	9.03754	1.60238e-19	7.624e-18
PLAUR	395.664	2.86658	UP	7.29333	0.317363	9.0325	1.67796e-19	7.96857e-18
SCIMP	279.984	1.75017	UP	3.36398	0.193786	9.03147	1.69374e-19	8.02838e-18
FAM155B	453.232	1.07309	UP	2.10393	0.11888	9.02665	1.77003e-19	8.37427e-18
USP36	1362.54	1.09914	UP	2.14227	0.121826	9.02222	1.84322e-19	8.70423e-18
ATP1A1	8719.69	0.884067	UP	1.84557	0.098036	9.01778	1.91935e-19	9.04676e-18
LTV1	662.156	0.927823	UP	1.9024	0.102897	9.01701	1.93301e-19	9.09415e-18
SPRYD3	1410.69	0.964232	UP	1.95102	0.107019	9.0099	2.06249e-19	9.68524e-18
YIPF5	963.836	0.637383	UP	1.55551	0.07079	9.00386	2.17928e-19	1.02147e-17
CSF3R	1864.46	4.37455	UP	20.743	0.486004	9.00105	2.2356e-19	1.04592e-17
HSPA8	16537.4	1.2811	UP	2.43024	0.142528	8.98839	2.5088e-19	1.17156e-17
LOC111093236	25.8142	-2.51269	Down	-5.70682	0.279601	-8.98669	2.5478e-19	1.18757e-17
CD48	299.627	2.59304	UP	6.03369	0.288598	8.98496	2.5884e-19	1.20427e-17
MMP19	712.328	1.69348	UP	3.23435	0.188505	8.9837	2.61816e-19	1.21588e-17
CD14	912.54	2.2015	UP	4.59958	0.245071	8.98311	2.6323e-19	1.2202e-17
PELI3	238.988	-1.00105	Down	-2.00145	0.111503	-8.97779	2.76269e-19	1.27829e-17
DDX46	1784.73	0.574523	UP	1.48919	0.0640186	8.97432	2.85101e-19	1.31674e-17
SRGAP3	206.451	-0.905909	Down	-1.87372	0.100949	-8.9739	2.86201e-19	1.3194e-17
GEMIN4	521.054	0.777799	UP	1.71451	0.086726	8.96846	3.00682e-19	1.38363e-17
EMC8	353.752	0.750606	UP	1.6825	0.0836965	8.9682	3.01405e-19	1.38443e-17
LOC100686305	528.913	0.751397	UP	1.68342	0.0838231	8.96409	3.12866e-19	1.43446e-17
ADAMTS10	867.716	-0.744233	Down	-1.67508	0.0831315	-8.95247	3.47607e-19	1.59085e-17
PPP1R14B	993.439	0.872467	UP	1.83079	0.0974609	8.95197	3.49201e-19	1.59525e-17
FPGS	517.794	1.00641	UP	2.0089	0.112599	8.93795	3.96467e-19	1.8079e-17
RIOK1	1298.18	0.700489	UP	1.62506	0.0784075	8.93395	4.11065e-19	1.87109e-17
TIMM50	861.962	0.737584	UP	1.66738	0.0825732	8.93249	4.16533e-19	1.89256e-17
BCL2A1	339.5	2.14467	UP	4.4219	0.240123	8.93152	4.20177e-19	1.90568e-17
MMP25	318.753	2.90676	UP	7.4993	0.325805	8.92177	4.58877e-19	2.07747e-17
U2AF1	1416.75	0.751757	UP	1.68384	0.0842918	8.91851	4.72619e-19	2.13585e-17
LOC102154270	510.211	-1.28388	Down	-2.43492	0.144027	-8.91415	4.91567e-19	2.2175e-17
ITGB3	915.353	2.537	UP	5.80381	0.284895	8.90504	5.33646e-19	2.40303e-17
GSTA4	636.775	-0.684703	Down	-1.60737	0.076909	-8.90277	5.44702e-19	2.44844e-17
SPI1	754.381	2.22284	UP	4.66811	0.24979	8.89881	5.64462e-19	2.53275e-17
LOC102151345	17.0987	7.21944	UP	149.028	0.811426	8.89722	5.72631e-19	2.56484e-17
SAE1	1506.15	0.805543	UP	1.7478	0.0905859	8.89259	5.97027e-19	2.66937e-17
NUP188	1800.04	0.612764	UP	1.52919	0.0689585	8.88598	6.33605e-19	2.8279e-17
HCK	173.263	3.20769	UP	9.23872	0.361427	8.87509	6.98794e-19	3.11334e-17
YPEL4	103.085	-2.03515	Down	-4.09865	0.229391	-8.87195	7.18751e-19	3.1966e-17
FAM114A2	1498.16	0.551953	UP	1.46607	0.0622363	8.86868	7.40204e-19	3.28622e-17
SPPL2B	723.617	0.676218	UP	1.59794	0.0762505	8.86837	7.42259e-19	3.28955e-17
OLIG1	73.2407	6.62236	UP	98.5214	0.747387	8.86069	7.95195e-19	3.51797e-17
NDUFAF4	721.706	1.28536	UP	2.43743	0.145171	8.85407	8.43842e-19	3.72665e-17
CLUH	2979.37	0.763738	UP	1.69788	0.0862662	8.85327	8.49888e-19	3.74679e-17
GPN3	1071.28	1.04961	UP	2.06997	0.118626	8.84804	8.90686e-19	3.91979e-17
ACOD1	63.3361	3.49402	UP	11.2669	0.395067	8.84411	9.22585e-19	4.0531e-17
ARL17A	739.864	0.536548	UP	1.4505	0.060673	8.84328	9.29489e-19	4.07634e-17
SLC35B1	1608.64	0.615567	UP	1.53216	0.0696957	8.83222	1.0262e-18	4.49265e-17
RBMX	3275.41	0.508783	UP	1.42285	0.0576301	8.82842	1.06162e-18	4.63967e-17
CAPN5	542.406	-0.961488	Down	-1.94732	0.108963	-8.82396	1.1048e-18	4.82004e-17
PELP1	1338.09	0.750568	UP	1.68245	0.085089	8.82097	1.13468e-18	4.93705e-17
RAN	3309.2	0.683352	UP	1.60587	0.0774697	8.82089	1.13554e-18	4.93705e-17
ZPR1	1223.96	0.701052	UP	1.62569	0.0794847	8.81996	1.14499e-18	4.96959e-17
EVI2B	498.651	2.31119	UP	4.96293	0.262081	8.81862	1.1588e-18	5.01225e-17
RAD23B	4704.81	0.542625	UP	1.45662	0.0615305	8.81879	1.15702e-18	5.01225e-17
MRPS26	990.764	0.609255	UP	1.52547	0.0691519	8.81039	1.24712e-18	5.38503e-17
NPHP1	61.372	-1.45558	Down	-2.74266	0.165406	-8.80003	1.36778e-18	5.89594e-17
ASCC3	1172.18	0.656877	UP	1.57667	0.0746704	8.79703	1.40491e-18	6.04567e-17
LOC100686341	97.509	3.17559	UP	9.03543	0.361195	8.79191	1.47043e-18	6.31538e-17
RUVBL2	707.134	0.663211	UP	1.5836	0.0754356	8.79174	1.4726e-18	6.31538e-17
IL18BP	899.775	2.31784	UP	4.98585	0.263696	8.78982	1.49802e-18	6.41349e-17
SNX20	122.198	3.71002	UP	13.0866	0.422142	8.78858	1.51465e-18	6.47372e-17
KIFC3	1839.58	-0.628599	Down	-1.54606	0.0715307	-8.78782	1.5249e-18	6.50649e-17
LSM2	739.022	0.720121	UP	1.64732	0.0820113	8.78076	1.62372e-18	6.91376e-17
INPP5K	1002.02	-0.887843	Down	-1.85041	0.101114	-8.78062	1.62583e-18	6.91376e-17
CALCOCO1	2892	-1.24327	Down	-2.36734	0.141641	-8.7776	1.66999e-18	7.08959e-17
MDM2	1477.35	0.467784	UP	1.38298	0.0533118	8.77448	1.71691e-18	7.27652e-17
PHB	1353.9	0.831135	UP	1.77908	0.0947841	8.76871	1.80721e-18	7.64637e-17
MRPS7	674.736	0.688539	UP	1.61165	0.0785468	8.76597	1.85176e-18	7.82176e-17
ACTR5	597.242	0.679961	UP	1.6021	0.0775798	8.76467	1.87332e-18	7.89959e-17
HSPD1	5240.73	1.02204	UP	2.03078	0.116627	8.76326	1.89692e-18	7.98574e-17
RTL5	2101.05	-0.761634	Down	-1.69541	0.0870226	-8.75214	2.09339e-18	8.79819e-17
RRAS2	931.491	1.32428	UP	2.50408	0.151348	8.74988	2.13572e-18	8.96114e-17
ATAD3A	1450.5	1.07862	UP	2.11202	0.12331	8.74724	2.18638e-18	9.15527e-17
ZDHHC7	1919.29	0.677327	UP	1.59917	0.0774345	8.74709	2.18925e-18	9.15527e-17
CCNC	790.011	0.842934	UP	1.79369	0.0963942	8.74466	2.23683e-18	9.33877e-17
C1H9orf64	763.13	0.575204	UP	1.48989	0.0657837	8.74388	2.25247e-18	9.38852e-17
CCL13	210.951	3.40472	UP	10.5907	0.389882	8.73268	2.48699e-18	1.03489e-16
TRMT6	485.492	0.932531	UP	1.90862	0.106858	8.72684	2.61893e-18	1.088e-16
GLIPR2	1237.78	1.37838	UP	2.59975	0.157994	8.72425	2.67948e-18	1.1095e-16
NSUN2	2236.94	0.672049	UP	1.59333	0.0770314	8.72435	2.67719e-18	1.1095e-16
TNFRSF12A	1227.87	1.66311	UP	3.16698	0.190934	8.71038	3.0287e-18	1.25205e-16
FAM35A	161.966	-0.971802	Down	-1.96129	0.111589	-8.70874	3.0727e-18	1.26815e-16
STAT3	6545.89	0.930881	UP	1.90644	0.106988	8.70081	3.29512e-18	1.35773e-16
DNPH1	141.463	1.42117	UP	2.67803	0.163413	8.69679	3.4141e-18	1.40446e-16
PNPLA7	1287.14	-0.472481	Down	-1.38749	0.0543315	-8.69626	3.43013e-18	1.40876e-16
TEPSIN	838.234	0.819985	UP	1.76539	0.0943128	8.69431	3.4894e-18	1.43077e-16
ABCF1	2436.49	0.661321	UP	1.58153	0.0761272	8.68705	3.7198e-18	1.52276e-16
ESF1	775.843	0.745645	UP	1.67672	0.0858611	8.68432	3.8103e-18	1.55728e-16
ORC4	746.781	0.659915	UP	1.57999	0.0760836	8.67356	4.18813e-18	1.70893e-16
QTRT1	430.459	0.888808	UP	1.85165	0.102485	8.67261	4.22343e-18	1.72055e-16
BIRC3	654.924	2.92057	UP	7.57143	0.336801	8.67149	4.26503e-18	1.7347e-16
RNF223	193.474	-0.904785	Down	-1.87227	0.104364	-8.66955	4.33822e-18	1.76162e-16
GEMIN6	664.598	0.618551	UP	1.53533	0.07141	8.66197	4.63685e-18	1.87986e-16
AMT	1076.29	-0.765487	Down	-1.69994	0.0884482	-8.65463	4.94496e-18	2.00156e-16
NUDT8	347.117	-0.922847	Down	-1.89585	0.106749	-8.64505	5.37805e-18	2.16989e-16
LDLRAD4	102.733	-1.34692	Down	-2.54369	0.155803	-8.64507	5.37728e-18	2.16989e-16
LRRC45	757.931	-0.704353	Down	-1.62941	0.0815016	-8.64219	5.51439e-18	2.22135e-16
BOP1	1614.03	0.811954	UP	1.75559	0.0940927	8.6293	6.17285e-18	2.48263e-16
SH2B3	1103.55	1.16172	UP	2.23724	0.134634	8.62874	6.20334e-18	2.49092e-16
NME4	709.686	-0.647561	Down	-1.56652	0.0750508	-8.62831	6.2267e-18	2.49632e-16
MAPRE3	1352.88	-0.894862	Down	-1.85943	0.103742	-8.62582	6.36343e-18	2.54709e-16
SLC35F6	570.253	0.670085	UP	1.59117	0.0777006	8.62394	6.46905e-18	2.58526e-16
WDR24	499.378	0.790178	UP	1.72929	0.0917142	8.61565	6.9545e-18	2.77487e-16
ICAM3	195.972	3.10328	UP	8.5937	0.360225	8.61485	7.00357e-18	2.79003e-16
LOC609817	57.4861	2.02277	UP	4.06363	0.23483	8.61377	7.06946e-18	2.81184e-16
SNX33	2179.36	-0.576043	Down	-1.49076	0.0669303	-8.60662	7.52495e-18	2.98829e-16
EDA	200.059	-1.17845	Down	-2.26333	0.136974	-8.60343	7.73652e-18	3.06748e-16
NIPA2	1685.1	0.752358	UP	1.68454	0.0874522	8.60308	7.76076e-18	3.07226e-16
LARP1	5938.36	0.646556	UP	1.56543	0.0751577	8.60266	7.78868e-18	3.07848e-16
RBL2	1586.21	-0.918245	Down	-1.88982	0.106763	-8.60075	7.91977e-18	3.1254e-16
NUDT2	185.651	-1.16959	Down	-2.24948	0.135995	-8.60024	7.95466e-18	3.13426e-16
LIN7B	343.709	-0.793939	Down	-1.7338	0.0923639	-8.59577	8.27107e-18	3.25385e-16
CYBB	358.393	2.34357	UP	5.07556	0.272699	8.59398	8.40079e-18	3.28849e-16
LHPP	134.584	1.02122	UP	2.02963	0.118831	8.59384	8.4113e-18	3.28849e-16
MARS2	148.97	0.903419	UP	1.87049	0.105121	8.59406	8.39523e-18	3.28849e-16
FOXK2	958.658	0.503557	UP	1.4177	0.0585951	8.59384	8.41102e-18	3.28849e-16
HRH2	532.627	1.96078	UP	3.89272	0.228222	8.59154	8.58076e-18	3.34955e-16
PPFIA3	1363.53	-0.678017	Down	-1.59994	0.0789527	-8.58764	8.87758e-18	3.46006e-16
NOP14	906.22	0.825709	UP	1.77241	0.0961606	8.58677	8.94469e-18	3.48084e-16
TRIM27	1726.73	0.661289	UP	1.5815	0.0770708	8.58028	9.46447e-18	3.67743e-16
DDX55	869.858	0.677875	UP	1.59978	0.07904	8.57636	9.79253e-18	3.79905e-16
PDGFC	870.561	-0.613053	Down	-1.52949	0.0714952	-8.57474	9.93136e-18	3.84699e-16
RAP1B	1960.25	0.756581	UP	1.68948	0.0882639	8.57181	1.01874e-17	3.93921e-16
LOC611872	156.966	-1.15018	Down	-2.21941	0.134184	-8.57166	1.02007e-17	3.93921e-16
MAPK15	293.325	-1.0255	Down	-2.03567	0.119656	-8.57042	1.03105e-17	3.97552e-16
PAK2	2166.28	0.800885	UP	1.74217	0.0934531	8.56991	1.03563e-17	3.98709e-16
CAMSAP3	3867.7	-1.14659	Down	-2.2139	0.133817	-8.56834	1.04988e-17	4.03582e-16
DCTD	1010.07	0.675025	UP	1.59662	0.0788206	8.56407	1.08951e-17	4.18176e-16
HNRNPH1	8915.39	0.549765	UP	1.46385	0.0642014	8.56312	1.09852e-17	4.20992e-16
LOC111098310	45.4671	-1.51938	Down	-2.86667	0.177455	-8.56204	1.10886e-17	4.24313e-16
LOC607182	70.4837	1.34543	UP	2.54106	0.157208	8.5583	1.14544e-17	4.37644e-16
TRAM1	2800.61	0.749172	UP	1.68083	0.0875564	8.55644	1.16402e-17	4.44071e-16
LOC485619	322.573	1.89919	UP	3.73004	0.22203	8.55378	1.19125e-17	4.53772e-16
LOC102154096	1118.65	0.653542	UP	1.57303	0.0764067	8.55347	1.19439e-17	4.54282e-16
ARCN1	3650.61	0.465166	UP	1.38048	0.0543953	8.55159	1.21405e-17	4.61065e-16
EXOC3L2	95.8713	1.27038	UP	2.41224	0.148638	8.5468	1.26546e-17	4.79865e-16
MORF4L2	2378.46	0.426083	UP	1.34358	0.049865	8.54474	1.28821e-17	4.87759e-16
LOC111091303	454.378	0.926065	UP	1.90009	0.108423	8.54122	1.32811e-17	5.02115e-16
EZH1	941.193	-1.10675	Down	-2.15361	0.129593	-8.54023	1.33955e-17	5.05682e-16
HNRNPD	5179.83	0.747954	UP	1.67941	0.0876218	8.53617	1.38749e-17	5.22996e-16
GTF3C6	933.392	0.52088	UP	1.43483	0.0610398	8.53346	1.4204e-17	5.34599e-16
GLS	1701.56	1.05966	UP	2.08445	0.124183	8.53308	1.42497e-17	5.3552e-16
APC2	165.392	-0.72879	Down	-1.65725	0.0854164	-8.5322	1.43587e-17	5.38816e-16
SNRNP40	613.313	0.88597	UP	1.84801	0.103881	8.52868	1.48031e-17	5.54667e-16
AGBL4	145.45	-1.20832	Down	-2.31068	0.141682	-8.52837	1.48429e-17	5.55333e-16
LTBP1	2074.76	1.02918	UP	2.04086	0.120709	8.52612	1.51341e-17	5.65387e-16
TRMT13	306.489	0.549861	UP	1.46394	0.0644975	8.52531	1.52408e-17	5.6853e-16
SORL1	1192.15	2.38652	UP	5.22893	0.280065	8.52128	1.57796e-17	5.87759e-16
HAVCR1	1212.49	2.02964	UP	4.08303	0.238264	8.51846	1.61692e-17	6.01384e-16
LOC102153134	23.6737	5.7931	UP	55.4495	0.68032	8.51527	1.66206e-17	6.17265e-16
LOC106558663	176.133	-1.40596	Down	-2.64995	0.165197	-8.51081	1.72721e-17	6.40515e-16
TSN	2286.49	0.398868	UP	1.31847	0.0468675	8.51055	1.73113e-17	6.41026e-16
ARPP19	2257.91	0.837672	UP	1.78716	0.0984432	8.50919	1.75148e-17	6.47611e-16
TBL3	1557.59	0.674774	UP	1.59635	0.0793032	8.50878	1.75767e-17	6.48947e-16
NAMPT	4263.14	1.94716	UP	3.85614	0.228994	8.50311	1.84575e-17	6.80473e-16
HNRNPH2	1715.51	0.690283	UP	1.6136	0.0812028	8.50073	1.8841e-17	6.92644e-16
DVL1	1450.84	-0.530584	Down	-1.44451	0.0624164	-8.50072	1.88426e-17	6.92644e-16
NLGN1	178.455	1.49406	UP	2.81681	0.175783	8.49947	1.90452e-17	6.99073e-16
EIF4E	1732.65	0.779287	UP	1.71628	0.0917065	8.49762	1.93522e-17	7.09307e-16
MX2	315.819	2.63878	UP	6.22805	0.310583	8.49621	1.95877e-17	7.1586e-16
CHD1L	536.751	0.86941	UP	1.82692	0.102328	8.49634	1.95663e-17	7.1586e-16
GDF10	76.3864	-2.38093	Down	-5.20874	0.280264	-8.49532	1.9739e-17	7.20347e-16
VWA1	636.551	-0.645145	Down	-1.5639	0.0759817	-8.4908	2.05226e-17	7.47861e-16
SASH3	443.821	2.47946	UP	5.5769	0.292027	8.49055	2.05668e-17	7.48387e-16
DACT2	345.429	-1.32702	Down	-2.50884	0.156346	-8.48774	2.10686e-17	7.65541e-16
RGS2	1124.52	2.30797	UP	4.95185	0.271964	8.48628	2.13354e-17	7.74121e-16
LYL1	121.493	1.43618	UP	2.70604	0.169272	8.48449	2.16672e-17	7.8503e-16
LOC106558788	87.7927	1.94816	UP	3.85881	0.229686	8.48181	2.21712e-17	8.02139e-16
GOLIM4	2281	-0.900707	Down	-1.86698	0.106218	-8.47977	2.25642e-17	8.15188e-16
ARHGAP33	263.732	-0.88276	Down	-1.8439	0.104135	-8.47707	2.3094e-17	8.33134e-16
HCFC1	2153.47	0.64085	UP	1.55925	0.0756416	8.47218	2.4084e-17	8.67609e-16
NUS1	854.197	0.865654	UP	1.82217	0.102216	8.46888	2.4776e-17	8.89995e-16
LOC481514	2339.16	0.617679	UP	1.5344	0.0729349	8.46891	2.47696e-17	8.89995e-16
ELAVL1	1738	0.559008	UP	1.47326	0.0660099	8.46855	2.48476e-17	8.91298e-16
OTUD6B	852.867	0.998712	UP	1.99822	0.117956	8.46681	2.52208e-17	9.03399e-16
IL18RAP	88.0011	3.04978	UP	8.28088	0.360275	8.46516	2.55792e-17	9.14939e-16
SURF4	3751.03	0.59362	UP	1.50903	0.0701271	8.46491	2.56341e-17	9.15601e-16
TGS1	555.387	0.934982	UP	1.91187	0.110456	8.46473	2.56758e-17	9.15793e-16
SLC4A5	51.9317	1.56658	UP	2.96201	0.185144	8.46141	2.64159e-17	9.40862e-16
GORASP2	2296.29	0.484415	UP	1.39902	0.057269	8.45859	2.70634e-17	9.62565e-16
MDN1	1607.34	0.947108	UP	1.928	0.111986	8.45736	2.73503e-17	9.71396e-16
RANGAP1	2533.23	0.628876	UP	1.54636	0.0743904	8.45372	2.82153e-17	1.00071e-15
UHRF1BP1	894.673	0.876996	UP	1.83655	0.103772	8.45119	2.88336e-17	1.02121e-15
PSMA1	956.704	0.488081	UP	1.40258	0.0577794	8.44732	2.98067e-17	1.05419e-15
OSCP1	149.607	-0.881297	Down	-1.84203	0.104382	-8.44302	3.09232e-17	1.09214e-15
DDX39A	1031.93	0.77753	UP	1.71419	0.0920966	8.44255	3.10495e-17	1.09507e-15
B4GALT1	4232.96	0.633406	UP	1.55122	0.0750599	8.43867	3.20974e-17	1.13045e-15
ACTR3	5413.39	0.636458	UP	1.55451	0.0754374	8.4369	3.25868e-17	1.14608e-15
MRPS27	801.128	0.543442	UP	1.45745	0.0644284	8.43482	3.31712e-17	1.16501e-15
BAG1	2460.32	0.528344	UP	1.44227	0.0626562	8.43243	3.3857e-17	1.18744e-15
UBLCP1	711.531	0.781495	UP	1.71891	0.0927152	8.42899	3.48659e-17	1.22113e-15
RHPN2	359.202	-0.966123	Down	-1.95358	0.114644	-8.42717	3.54113e-17	1.23851e-15
UGGT1	1568.95	0.542527	UP	1.45652	0.0644062	8.42351	3.65357e-17	1.27607e-15
MAGI3	483.802	-0.981368	Down	-1.97434	0.116535	-8.42119	3.7268e-17	1.29984e-15
DHX40	748.883	-0.841767	Down	-1.79224	0.0999698	-8.42021	3.75802e-17	1.30892e-15
CRBN	629.536	-0.640658	Down	-1.55904	0.0760995	-8.41869	3.80724e-17	1.32424e-15
POLR2D	543.066	0.616306	UP	1.53294	0.0732105	8.41827	3.82073e-17	1.3271e-15
TMX1	1096.78	0.647278	UP	1.56621	0.076907	8.41638	3.88303e-17	1.34688e-15
PSMD14	1190.47	0.652063	UP	1.57141	0.0774798	8.4159	3.89889e-17	1.34952e-15
SRSF1	3898.16	0.637396	UP	1.55552	0.0757378	8.41583	3.90133e-17	1.34952e-15
NARF	850.243	-0.71852	Down	-1.64549	0.0854073	-8.41286	4.00132e-17	1.38221e-15
LOC102157078	1908.95	-0.763125	Down	-1.69716	0.0907176	-8.4121	4.02747e-17	1.38776e-15
ARHGEF9	125.095	-1.40497	Down	-2.64813	0.167019	-8.41207	4.0284e-17	1.38776e-15
XG	6239.75	-0.593867	Down	-1.50929	0.0706525	-8.40547	4.26147e-17	1.46605e-15
LOC100856405	5396.61	0.845765	UP	1.79722	0.100678	8.4007	4.43827e-17	1.52479e-15
DRAM1	394.63	1.10513	UP	2.15119	0.131599	8.39772	4.55236e-17	1.56186e-15
OXER1	50.0136	4.01382	UP	16.154	0.478112	8.39513	4.6538e-17	1.59272e-15
OLFML1	717.757	-1.26689	Down	-2.40642	0.150908	-8.3951	4.65493e-17	1.59272e-15
MATK	505.431	2.24166	UP	4.72942	0.267065	8.39372	4.71016e-17	1.60943e-15
PSMA5	1247.91	0.585749	UP	1.50082	0.0697901	8.39301	4.73834e-17	1.61687e-15
DUS3L	210.113	0.975545	UP	1.96638	0.11626	8.39109	4.81676e-17	1.64141e-15
TMEM234	152.32	-0.801179	Down	-1.74252	0.0955015	-8.38918	4.8954e-17	1.66596e-15
AK2	1668.72	0.539577	UP	1.45355	0.0643414	8.38615	5.02314e-17	1.70712e-15
TMED2	2700.93	0.53764	UP	1.4516	0.0641147	8.38559	5.0471e-17	1.71296e-15
NR1D1	804.244	-1.70666	Down	-3.26405	0.203729	-8.37712	5.4238e-17	1.83833e-15
MGAT1	1890.24	0.605233	UP	1.52122	0.0722593	8.37584	5.48304e-17	1.85592e-15
ZER1	597.411	-0.883908	Down	-1.84537	0.105538	-8.37525	5.51071e-17	1.86029e-15
VSIG10	1274.94	-1.31889	Down	-2.49474	0.157474	-8.37529	5.509e-17	1.86029e-15
SLC23A2	1063.93	0.689362	UP	1.61257	0.0824031	8.36573	5.97432e-17	2.0141e-15
SLC17A9	151.354	1.16416	UP	2.24103	0.139162	8.36552	5.98506e-17	2.01503e-15
VPS11	1197.47	-0.554638	Down	-1.4688	0.0663053	-8.36492	6.01554e-17	2.02258e-15
USP4	1651.39	0.459848	UP	1.3754	0.0549835	8.36338	6.09456e-17	2.04642e-15
RPLP2	11633.8	-0.328253	Down	-1.25549	0.0392545	-8.36219	6.15641e-17	2.06444e-15
ANP32B	2157.94	0.601345	UP	1.51713	0.0719148	8.3619	6.17141e-17	2.06672e-15
ILF2	3076.02	0.690401	UP	1.61373	0.0825933	8.35905	6.32273e-17	2.11459e-15
KPNA1	1633.45	0.758755	UP	1.69203	0.0907925	8.35702	6.43218e-17	2.14835e-15
SRPRB	1202.11	0.505209	UP	1.41933	0.0605049	8.34989	6.83263e-17	2.27908e-15
ARRB2	328.031	1.40574	UP	2.64953	0.168362	8.3495	6.8553e-17	2.28362e-15
ZZZ3	1096.78	0.647184	UP	1.56611	0.0775306	8.34747	6.97426e-17	2.32018e-15
AK6	187.139	1.04553	UP	2.06413	0.125262	8.34679	7.01454e-17	2.33051e-15
ODC1	3717.23	1.60915	UP	3.05072	0.192791	8.3466	7.02562e-17	2.33112e-15
LOC106558823	319.796	-1.72954	Down	-3.31622	0.207429	-8.33798	7.55718e-17	2.5042e-15
WDR75	875.376	0.778483	UP	1.71533	0.0934578	8.32978	8.09917e-17	2.68027e-15
TNFRSF1A	2248.33	1.27276	UP	2.41623	0.152869	8.32582	8.37439e-17	2.76772e-15
GTPBP4	2353.22	0.892828	UP	1.85681	0.107242	8.32538	8.40556e-17	2.77439e-15
SULT1A1	545.444	-0.906888	Down	-1.875	0.108948	-8.32402	8.50271e-17	2.80278e-15
METTL6	880.906	0.664687	UP	1.58522	0.0798686	8.32226	8.6302e-17	2.84109e-15
LYZ	2119.11	2.63261	UP	6.20148	0.316384	8.32094	8.72661e-17	2.86909e-15
AIMP1	904.913	0.582538	UP	1.49748	0.0700277	8.31868	8.89475e-17	2.92056e-15
ABCA6	1051.72	-1.28866	Down	-2.44302	0.154979	-8.31506	9.17021e-17	3.00709e-15
FUS	6125.65	0.911969	UP	1.88161	0.109686	8.31433	9.22691e-17	3.02175e-15
TJP3	444.447	-1.33047	Down	-2.51485	0.160125	-8.30897	9.65357e-17	3.15738e-15
TNFSF13B	90.8228	1.84074	UP	3.58193	0.221541	8.30879	9.66822e-17	3.15808e-15
FGF10	319.128	1.42809	UP	2.6909	0.171971	8.30422	1.00481e-16	3.27367e-15
RPS6KA5	250.945	-1.02044	Down	-2.02854	0.122881	-8.30433	1.00384e-16	3.27367e-15
SCARB2	5005.03	-0.290326	Down	-1.22292	0.0349925	-8.29681	1.06946e-16	3.47982e-15
ETF1	3677.32	0.706106	UP	1.6314	0.0851108	8.29632	1.07385e-16	3.48944e-15
MCMBP	1769.63	0.532029	UP	1.44596	0.0641294	8.29617	1.07519e-16	3.48944e-15
LOC102155099	18.7693	7.72573	UP	211.678	0.931336	8.29532	1.08297e-16	3.51017e-15
MMP9	504.639	2.70944	UP	6.54067	0.32665	8.29462	1.08933e-16	3.52626e-15
MRRF	687.966	0.684239	UP	1.60685	0.0825008	8.29373	1.09752e-16	3.54822e-15
PMPCA	1346.11	0.921948	UP	1.89467	0.111187	8.29184	1.11507e-16	3.60034e-15
NOL10	1330.05	0.697102	UP	1.62125	0.0841288	8.28613	1.16995e-16	3.77271e-15
NEPRO	441.593	0.762881	UP	1.69688	0.092126	8.28084	1.22307e-16	3.93896e-15
CEBPE	28.441	6.05236	UP	66.3656	0.730986	8.27972	1.23461e-16	3.97105e-15
LOC106559002	43.1674	2.52848	UP	5.76965	0.30539	8.27951	1.23681e-16	3.97307e-15
LYN	907.576	1.88412	UP	3.69128	0.227841	8.26945	1.34576e-16	4.31756e-15
TSHZ3	423.161	-0.89175	Down	-1.85543	0.107864	-8.26737	1.36942e-16	4.38788e-15
TP73	318.189	-1.42978	Down	-2.69406	0.173063	-8.26166	1.43659e-16	4.59728e-15
PSMA6	2315.86	0.50785	UP	1.42193	0.0614909	8.25893	1.46978e-16	4.69753e-15
TRMT61A	615.886	1.16951	UP	2.24935	0.141612	8.25855	1.47459e-16	4.70692e-15
VBP1	1015.67	0.514289	UP	1.42829	0.0623485	8.24861	1.60243e-16	5.10854e-15
SLAMF9	240.238	2.0091	UP	4.02532	0.243667	8.24528	1.64778e-16	5.24646e-15
LOC100687713	1030.1	0.626776	UP	1.54411	0.0760491	8.24172	1.69747e-16	5.39787e-15
MRPL54	1038.17	0.672243	UP	1.59355	0.081599	8.23837	1.74566e-16	5.54412e-15
SLC43A2	1068.91	1.12095	UP	2.17491	0.136069	8.23815	1.749e-16	5.54773e-15
TCN1	17.7858	7.28248	UP	155.685	0.884097	8.2372	1.76288e-16	5.58473e-15
PBXIP1	2556.41	-0.535245	Down	-1.44919	0.0649859	-8.23632	1.7759e-16	5.61893e-15
DSEL	180.573	1.413	UP	2.66291	0.171568	8.2358	1.7836e-16	5.63623e-15
TOM1L2	2313.66	-0.598181	Down	-1.51381	0.0727524	-8.22215	1.99887e-16	6.30858e-15
GMFG	512.339	1.70395	UP	3.25792	0.207286	8.22028	2.03025e-16	6.3996e-15
TUBB4B_1	7604.92	0.728662	UP	1.6571	0.0886449	8.22001	2.03485e-16	6.4061e-15
PITPNM3	3110.44	-0.907147	Down	-1.87533	0.110449	-8.21328	2.15235e-16	6.76755e-15
CORO1A	1111.08	2.2525	UP	4.76508	0.274376	8.20954	2.22033e-16	6.97261e-15
SURF6	786.103	0.860034	UP	1.81508	0.104862	8.2016	2.37201e-16	7.43969e-15
LOC606863	133.616	1.92858	UP	3.80679	0.235254	8.19785	2.4472e-16	7.66598e-15
PPP1R13L	6439.15	-1.47854	Down	-2.78666	0.180429	-8.19454	2.51557e-16	7.87036e-15
NXPE3	502.719	0.491798	UP	1.4062	0.0600346	8.1919	2.57133e-16	8.03486e-15
S100P	218.077	2.47005	UP	5.54063	0.301804	8.18428	2.73928e-16	8.54906e-15
HS1BP3	496.357	-0.924174	Down	-1.8976	0.112925	-8.18398	2.74628e-16	8.56031e-15
CDKN1B	2056.09	-0.774113	Down	-1.71014	0.0946046	-8.18261	2.7775e-16	8.64695e-15
RBMS1	4436.22	0.931819	UP	1.90768	0.113916	8.17987	2.84148e-16	8.83522e-15
CDPF1	655.669	-0.756348	Down	-1.68921	0.092467	-8.17966	2.8465e-16	8.83993e-15
LY9	278.289	2.42828	UP	5.38252	0.29696	8.17713	2.90676e-16	9.01595e-15
ELK3	943.182	1.01475	UP	2.02056	0.124123	8.17537	2.94962e-16	9.13767e-15
TYROBP	518.459	2.28593	UP	4.87679	0.279789	8.1702	3.07878e-16	9.5261e-15
PLSCR4	175.046	-1.28449	Down	-2.43595	0.157282	-8.16677	3.16749e-16	9.78856e-15
IL1RL1	131.897	2.89981	UP	7.46327	0.355173	8.16449	3.22788e-16	9.96296e-15
PLXNB3	1407.66	-0.568884	Down	-1.48338	0.0696802	-8.16422	3.23528e-16	9.97361e-15
WDR74	792.224	0.869807	UP	1.82742	0.106679	8.15353	3.53452e-16	1.08828e-14
COTL1	3306.52	2.06583	UP	4.18674	0.253386	8.1529	3.55305e-16	1.09265e-14
FREM1	470.946	-1.13165	Down	-2.1911	0.138833	-8.15118	3.60399e-16	1.10696e-14
CALU	4659.52	0.773323	UP	1.7092	0.094924	8.14676	3.73818e-16	1.14679e-14
LOC482454	198.072	0.929063	UP	1.90404	0.114093	8.14306	3.85402e-16	1.18089e-14
DYRK1B	545.009	-0.89847	Down	-1.86409	0.110378	-8.13994	3.95477e-16	1.21028e-14
LOC106558987	39.714	2.94471	UP	7.69918	0.361897	8.13687	4.05626e-16	1.23984e-14
KLF12	182.673	-1.19306	Down	-2.28637	0.146665	-8.13455	4.13474e-16	1.2623e-14
SDCBP	2669.6	0.971733	UP	1.96119	0.119474	8.1334	4.17418e-16	1.2728e-14
ATP8B4	176.666	1.93435	UP	3.82206	0.237909	8.13062	4.27094e-16	1.30073e-14
CCDC78	263.523	-0.851585	Down	-1.80448	0.104744	-8.13016	4.28717e-16	1.3041e-14
BMF	614.173	-1.76929	Down	-3.40885	0.217639	-8.12945	4.31255e-16	1.31023e-14
CALM1	8108.77	0.724756	UP	1.65262	0.0891706	8.12774	4.37364e-16	1.3272e-14
FICD	215.544	0.792218	UP	1.73173	0.0974749	8.12741	4.38568e-16	1.32925e-14
GLP1R	116.303	-1.51081	Down	-2.84969	0.185981	-8.12344	4.53135e-16	1.37175e-14
WDR1	4551.62	0.541117	UP	1.4551	0.0666352	8.12059	4.63942e-16	1.4011e-14
COPS7A	1000.32	0.405126	UP	1.3242	0.0498884	8.12064	4.63735e-16	1.4011e-14
RAPGEFL1	2503.16	-1.18832	Down	-2.27887	0.146374	-8.11839	4.72405e-16	1.42496e-14
LOC485139	256.341	-0.855943	Down	-1.80994	0.105442	-8.11769	4.75141e-16	1.4315e-14
ARHGAP30	854.176	1.78902	UP	3.4558	0.22039	8.11753	4.75784e-16	1.43172e-14
AQP9	1593.25	1.89462	UP	3.71824	0.23346	8.1154	4.84195e-16	1.4553e-14
CACNB3	413.307	-0.833813	Down	-1.78239	0.102789	-8.11192	4.98281e-16	1.49585e-14
EIF6	2450.38	0.800114	UP	1.74124	0.0987284	8.1042	5.30944e-16	1.59201e-14
RASSF1	967.452	0.695639	UP	1.6196	0.085872	8.10088	5.45622e-16	1.63408e-14
ZDHHC1	939.381	-0.860958	Down	-1.81624	0.106304	-8.09898	5.54202e-16	1.65781e-14
ICK	624.808	-0.941204	Down	-1.92013	0.116243	-8.09683	5.64101e-16	1.68542e-14
DNAJC2	992.234	0.84792	UP	1.7999	0.104879	8.08474	6.22989e-16	1.85916e-14
LOC479761	146.03	-1.37643	Down	-2.59626	0.17028	-8.08334	6.30159e-16	1.87833e-14
RARS	1317.18	0.484158	UP	1.39877	0.0599058	8.08198	6.37231e-16	1.89494e-14
CCS	404.235	-0.752763	Down	-1.68502	0.0931397	-8.08209	6.3668e-16	1.89494e-14
GADD45GIP1	305.902	0.829507	UP	1.77708	0.102678	8.07873	6.5443e-16	1.94379e-14
METTL24	848.572	-1.01377	Down	-2.01918	0.125541	-8.07519	6.73701e-16	1.99867e-14
LOC111096055	56.619	1.88153	UP	3.68467	0.233146	8.07021	7.01752e-16	2.07945e-14
BRIX1	505.854	0.971485	UP	1.96086	0.120447	8.06566	7.28392e-16	2.15585e-14
FXN	209.645	0.950521	UP	1.93257	0.117929	8.06009	7.62387e-16	2.25382e-14
RPL10A	17024.3	-0.452966	Down	-1.36885	0.0562231	-8.05657	7.84628e-16	2.31686e-14
SAMD9L	1087.41	1.71745	UP	3.28855	0.2133	8.05182	8.15705e-16	2.4047e-14
SAP18	1387.07	0.364678	UP	1.28759	0.0452919	8.05173	8.16285e-16	2.4047e-14
MED28	2064.23	0.821431	UP	1.76716	0.102095	8.04572	8.57405e-16	2.52289e-14
ADAMTSL4	1102.1	-1.19628	Down	-2.29148	0.148708	-8.04447	8.66215e-16	2.54584e-14
SNX5	1846.41	0.618263	UP	1.53503	0.0768719	8.04277	8.78286e-16	2.57832e-14
SF3B4	954.484	0.506556	UP	1.42066	0.0629868	8.04226	8.81988e-16	2.58617e-14
IARS	2856.55	0.574763	UP	1.48943	0.0715516	8.03284	9.52408e-16	2.78942e-14
SLC1A5	1701.15	1.0753	UP	2.10715	0.134062	8.02091	1.04968e-15	3.07073e-14
NOC2L	914.876	0.683711	UP	1.60627	0.0852443	8.0206	1.05229e-15	3.07481e-14
ORMDL1	714.523	0.61033	UP	1.52661	0.0761051	8.01957	1.06119e-15	3.09721e-14
RORC	189.87	-1.98507	Down	-3.95881	0.247565	-8.01837	1.0716e-15	3.12399e-14
STX11	564.215	1.57253	UP	2.97426	0.196224	8.01394	1.11088e-15	3.23477e-14
FN3KRP	778.012	-0.659218	Down	-1.57923	0.0822724	-8.01263	1.12283e-15	3.26578e-14
SYF2	652.899	-0.592056	Down	-1.50739	0.0739151	-8.00995	1.14759e-15	3.33396e-14
EFHD2	2031.66	1.2013	UP	2.29947	0.15	8.00868	1.15949e-15	3.36464e-14
ACTR2	5309.12	0.704783	UP	1.6299	0.08802	8.00708	1.17465e-15	3.40473e-14
ECSIT	458.962	0.816588	UP	1.76124	0.101986	8.00688	1.17651e-15	3.4062e-14
NUP58	990.153	0.671181	UP	1.59238	0.083851	8.00445	1.20002e-15	3.47028e-14
TMED10	5634.28	0.392253	UP	1.31244	0.0490056	8.00425	1.202e-15	3.47202e-14
LOC478072	105.324	1.09212	UP	2.13186	0.136457	8.00335	1.21076e-15	3.49333e-14
GPR132	128.352	2.51473	UP	5.71489	0.31435	7.99977	1.24651e-15	3.59238e-14
OLR1	73.2973	6.32082	UP	79.9384	0.791685	7.984	1.41664e-15	4.07802e-14
FAM126A	335.383	0.946347	UP	1.92699	0.118632	7.97717	1.49728e-15	4.30523e-14
SLC25A16	807.982	0.902521	UP	1.86933	0.113146	7.97664	1.50373e-15	4.31887e-14
LOC106557989	19.3083	5.70087	UP	52.0157	0.715311	7.96979	1.58947e-15	4.55993e-14
UHMK1	1918	0.572275	UP	1.48687	0.0718173	7.96849	1.60625e-15	4.60283e-14
LOC100688720	56.5487	2.2111	UP	4.63027	0.27763	7.96419	1.66315e-15	4.76047e-14
ADM5	244.295	2.50733	UP	5.68567	0.31496	7.9608	1.70932e-15	4.88705e-14
SNRPE	1097.96	0.5656	UP	1.48	0.0710588	7.9596	1.72594e-15	4.929e-14
GIMAP2	52.0237	2.43757	UP	5.41728	0.306323	7.9575	1.75548e-15	5.00768e-14
HDAC10	602.411	-0.824051	Down	-1.77037	0.103567	-7.9567	1.76688e-15	5.03451e-14
VASP	2324.9	1.04267	UP	2.06004	0.131097	7.9534	1.81465e-15	5.16478e-14
TAF4B	175.896	1.10227	UP	2.14692	0.138651	7.94999	1.86521e-15	5.30271e-14
SRXN1	1087.48	0.704208	UP	1.62925	0.0885849	7.94952	1.87229e-15	5.31685e-14
TM2D1	568.607	0.569825	UP	1.48434	0.0717025	7.94708	1.90955e-15	5.41654e-14
SF3B5	741.554	0.816338	UP	1.76093	0.102743	7.94543	1.93512e-15	5.48292e-14
PQBP1	1190.18	-0.502672	Down	-1.41684	0.0632818	-7.94339	1.96732e-15	5.5679e-14
ADSS	1341.64	0.727856	UP	1.65618	0.0916414	7.94244	1.98244e-15	5.60439e-14
BTNL9	203.542	-1.73825	Down	-3.3363	0.218882	-7.94149	1.99774e-15	5.64132e-14
PPID	1178.48	0.700278	UP	1.62482	0.0882111	7.93866	2.04373e-15	5.76473e-14
DNAL4	204.414	-0.788223	Down	-1.72695	0.0993061	-7.9373	2.06627e-15	5.82181e-14
PDE5A	220.236	-0.949313	Down	-1.93095	0.11963	-7.93543	2.09774e-15	5.90388e-14
PTPRJ	490.296	1.34975	UP	2.54868	0.170158	7.93232	2.15098e-15	6.04696e-14
LRRC8B	657.287	1.14967	UP	2.21864	0.144941	7.93201	2.15619e-15	6.05485e-14
ZDHHC23	321.388	0.881367	UP	1.84212	0.11112	7.93169	2.16191e-15	6.06418e-14
SELENOT	2964.77	0.786516	UP	1.7249	0.0991738	7.93068	2.17942e-15	6.1065e-14
GPNMB	4728.81	-0.709032	Down	-1.63471	0.0894173	-7.92948	2.20073e-15	6.15937e-14
PUF60	2643.99	0.48424	UP	1.39885	0.0610817	7.92774	2.23163e-15	6.23892e-14
FAM189A2	1929.2	-0.942319	Down	-1.92161	0.118895	-7.92563	2.26988e-15	6.33881e-14
POLR1B	972.622	1.04544	UP	2.064	0.13191	7.92542	2.27379e-15	6.34273e-14
DNAJA3	868.796	0.478508	UP	1.3933	0.0603865	7.92409	2.29815e-15	6.40359e-14
AZIN1	2418.74	0.81482	UP	1.75908	0.10285	7.92238	2.33003e-15	6.48524e-14
MYRFL	50.3198	-1.53154	Down	-2.89095	0.193391	-7.9194	2.38656e-15	6.63528e-14
L3MBTL2	739.495	0.550345	UP	1.46444	0.0695039	7.91818	2.41003e-15	6.69313e-14
SLC4A8	93.9707	1.24481	UP	2.36988	0.157268	7.91522	2.46819e-15	6.84714e-14
EBNA1BP2	1426.36	0.711759	UP	1.6378	0.0899244	7.91508	2.47091e-15	6.84714e-14
MAGOH	628.118	0.696422	UP	1.62048	0.0879931	7.9145	2.4824e-15	6.87142e-14
EPOP	265.859	1.1288	UP	2.18676	0.142685	7.91112	2.55093e-15	7.05338e-14
BZW2	2057.76	0.786389	UP	1.72475	0.0994246	7.9094	2.58629e-15	7.14331e-14
TAF1D	2022.18	0.672329	UP	1.59364	0.0850115	7.90869	2.60121e-15	7.17666e-14
GMPPB	383.728	0.893426	UP	1.85758	0.113079	7.90093	2.76832e-15	7.62936e-14
KCNJ15	310.8	0.922749	UP	1.89572	0.11683	7.89819	2.82977e-15	7.7902e-14
TCERG1	2017.89	0.876315	UP	1.83568	0.110987	7.89565	2.88807e-15	7.93338e-14
PRR3	556.6	0.662006	UP	1.58228	0.0838443	7.89566	2.8879e-15	7.93338e-14
SYAP1	1337.62	0.681891	UP	1.60424	0.0863903	7.89314	2.9467e-15	8.08564e-14
WDR37	811.301	0.697395	UP	1.62157	0.0883838	7.89053	3.0091e-15	8.24788e-14
DNTTIP2	1281.63	0.605499	UP	1.52151	0.0767576	7.88846	3.05933e-15	8.37644e-14
LOC483397	32.0958	5.13373	UP	35.1079	0.650954	7.88646	3.10881e-15	8.50088e-14
TRPM3	68.6422	-1.29604	Down	-2.45554	0.16434	-7.88635	3.11152e-15	8.50088e-14
TMEM209	529.495	0.723824	UP	1.65155	0.0917851	7.88608	3.11826e-15	8.51009e-14
LOC475113	11.6965	7.0364	UP	131.271	0.892281	7.88586	3.12376e-15	8.51587e-14
LOC102153519	28.1422	-2.67103	Down	-6.36884	0.338848	-7.88268	3.20445e-15	8.72642e-14
LOC102151751	188.06	2.28536	UP	4.87486	0.28995	7.88192	3.22399e-15	8.77015e-14
MTA2	2822.74	0.605486	UP	1.52149	0.0768211	7.88177	3.22769e-15	8.77077e-14
MAP2K6	38.2924	-1.46859	Down	-2.76752	0.18634	-7.88127	3.24066e-15	8.79652e-14
LMTK3	115.311	-1.47064	Down	-2.77144	0.186634	-7.87979	3.27941e-15	8.89213e-14
LOC111090004	912.321	1.51159	UP	2.85124	0.191983	7.87357	3.44659e-15	9.33541e-14
GABARAPL1	1753.74	-0.938821	Down	-1.91696	0.119364	-7.86517	3.68593e-15	9.97298e-14
S1PR2	436.77	1.13974	UP	2.20341	0.144932	7.86395	3.72208e-15	1.006e-13
RABIF	1500.1	0.600972	UP	1.51674	0.0764257	7.86348	3.73606e-15	1.0087e-13
CSTF2	317.074	0.681248	UP	1.60353	0.0866847	7.85892	3.87455e-15	1.04497e-13
ARHGAP15	83.755	2.17521	UP	4.51651	0.277031	7.85186	4.09921e-15	1.10438e-13
MYH9	22344.3	0.655168	UP	1.5748	0.0834536	7.85069	4.1377e-15	1.11356e-13
UBTF	2227.72	0.480708	UP	1.39543	0.0612457	7.84885	4.19883e-15	1.12881e-13
BSDC1	1945.99	-0.527211	Down	-1.44114	0.0671917	-7.84637	4.28263e-15	1.15011e-13
POLR1C	409.662	0.73547	UP	1.66494	0.0937703	7.84331	4.38818e-15	1.1772e-13
MRPS10	664.442	0.711988	UP	1.63806	0.0907935	7.84183	4.44015e-15	1.18988e-13
NUP93	848.076	0.470822	UP	1.3859	0.0600533	7.84006	4.50326e-15	1.20551e-13
NANP	210.455	0.749538	UP	1.68125	0.0956309	7.83782	4.58446e-15	1.22594e-13
GAA	1662.99	-0.663165	Down	-1.58355	0.0846692	-7.83243	4.78528e-15	1.27799e-13
CABLES1	562.547	-1.25278	Down	-2.38301	0.15995	-7.83233	4.78922e-15	1.27799e-13
THRAP3	3664.21	0.370945	UP	1.2932	0.0473684	7.83106	4.83758e-15	1.28953e-13
HERC6	373.612	1.70106	UP	3.25141	0.217238	7.83042	4.86253e-15	1.29481e-13
PEA15	2627.07	0.802186	UP	1.74374	0.102467	7.82874	4.9278e-15	1.31081e-13
GALM	386.676	-0.934804	Down	-1.91163	0.119425	-7.82752	4.97601e-15	1.32223e-13
DZANK1	111.732	-0.91239	Down	-1.88216	0.116576	-7.82655	5.01433e-15	1.33101e-13
TMEM184A	1163.85	-0.875544	Down	-1.8347	0.111901	-7.82428	5.10555e-15	1.3538e-13
TIGAR	459.874	1.14426	UP	2.21033	0.14628	7.82242	5.18156e-15	1.37251e-13
ADSL	705.9	0.648742	UP	1.5678	0.0829388	7.82194	5.20166e-15	1.37639e-13
PADI2	658.578	1.84679	UP	3.59699	0.236135	7.82093	5.24364e-15	1.38605e-13
ARHGAP4	263.076	1.85903	UP	3.62764	0.237793	7.81785	5.37318e-15	1.41732e-13
LOC100686099	727.573	-0.47728	Down	-1.39212	0.0610494	-7.81794	5.36956e-15	1.41732e-13
S100PBP	418.18	-0.512725	Down	-1.42674	0.0656056	-7.81527	5.4845e-15	1.44517e-13
ZBP1	145.844	3.09783	UP	8.56128	0.396451	7.81389	5.54503e-15	1.45959e-13
CIITA	570.766	2.16221	UP	4.47601	0.276763	7.81251	5.60613e-15	1.47414e-13
CANT1	2490.78	0.499827	UP	1.41404	0.063985	7.81163	5.64544e-15	1.48293e-13
HYI	145.389	-0.941195	Down	-1.92012	0.120522	-7.80934	5.7486e-15	1.50845e-13
AVIL	324.556	1.5999	UP	3.03122	0.204877	7.80908	5.76084e-15	1.50894e-13
SUB1	2434.78	0.628847	UP	1.54633	0.080528	7.80904	5.76241e-15	1.50894e-13
KLHDC4	679.366	0.635948	UP	1.55396	0.0815242	7.80073	6.15507e-15	1.61009e-13
CDK10	752.085	-0.786167	Down	-1.72449	0.100807	-7.79871	6.25419e-15	1.63432e-13
GAS6	1917.06	-0.643495	Down	-1.56211	0.082518	-7.79824	6.27772e-15	1.63877e-13
EXO5	488.143	0.783169	UP	1.72091	0.100451	7.79654	6.36295e-15	1.65759e-13
C33H3orf38	517.603	0.624383	UP	1.54155	0.0800842	7.79658	6.36086e-15	1.65759e-13
SLC39A3	241.196	0.698041	UP	1.6223	0.0896518	7.78614	6.90872e-15	1.79791e-13
GRPEL1	1101.09	0.608736	UP	1.52492	0.078235	7.78086	7.20308e-15	1.87258e-13
COPG2	1323.07	-0.579306	Down	-1.49413	0.074502	-7.77571	7.5027e-15	1.94846e-13
HSPA5	7767.58	0.871652	UP	1.82976	0.112127	7.77378	7.61795e-15	1.97636e-13
RPF1	877.372	0.578864	UP	1.49367	0.0744696	7.77315	7.65577e-15	1.98286e-13
LOC489080	118.657	-1.88481	Down	-3.69304	0.242478	-7.7731	7.65874e-15	1.98286e-13
SH2D3A	419.784	-1.04613	Down	-2.06498	0.134601	-7.77203	7.72389e-15	1.99767e-13
ARF6	4297.31	0.765422	UP	1.69987	0.0984924	7.77138	7.76386e-15	2.00595e-13
STT3A	2121.75	0.537154	UP	1.45111	0.0691318	7.77	7.84862e-15	2.02578e-13
TNPO2	2463.38	0.515452	UP	1.42944	0.0663492	7.76877	7.92494e-15	2.04339e-13
LOC486776	782.046	0.607868	UP	1.52401	0.078257	7.76759	7.99943e-15	2.06049e-13
SLC7A11	441.674	2.15984	UP	4.46865	0.27812	7.76584	8.11044e-15	2.08695e-13
PDE12	483.967	0.946952	UP	1.92779	0.12198	7.76315	8.28485e-15	2.1275e-13
RERGL	40.2918	-1.81056	Down	-3.50779	0.233226	-7.76314	8.28491e-15	2.1275e-13
TMEM71	71.7161	2.34811	UP	5.09158	0.302936	7.75118	9.10427e-15	2.33553e-13
RAB27A	882.698	1.16542	UP	2.24298	0.150359	7.7509	9.12416e-15	2.33588e-13
RBM7	567.696	0.662109	UP	1.58239	0.0854221	7.75103	9.11536e-15	2.33588e-13
TOMM5	672.198	0.650223	UP	1.56941	0.0838974	7.75022	9.17326e-15	2.34607e-13
SLC25A27	255.525	-1.59677	Down	-3.02465	0.206033	-7.75007	9.18393e-15	2.34642e-13
TOE1	423.584	0.795859	UP	1.73611	0.102695	7.74973	9.20886e-15	2.3504e-13
TMEM59	3625.21	-0.411633	Down	-1.33019	0.0531203	-7.74906	9.25762e-15	2.36046e-13
HNRNPA2B1	10115.4	0.377759	UP	1.29932	0.0487651	7.74651	9.44516e-15	2.40585e-13
CTDSPL	1229.9	-0.593851	Down	-1.50927	0.0766958	-7.74295	9.71396e-15	2.47182e-13
TANGO2	426.394	-0.727383	Down	-1.65563	0.0940194	-7.73652	1.02178e-14	2.59739e-13
RNF115	1129.66	0.631721	UP	1.54941	0.0817794	7.7247	1.12121e-14	2.84728e-13
EEF1AKMT3	325.334	1.42771	UP	2.69019	0.184859	7.72321	1.13434e-14	2.87774e-13
RAB10	1984.19	0.395921	UP	1.31578	0.0512679	7.7226	1.13978e-14	2.88862e-13
SFXN1	696.984	0.845506	UP	1.79689	0.109528	7.71952	1.16765e-14	2.95629e-13
MRM1	89.3893	0.923557	UP	1.89679	0.119647	7.719	1.17246e-14	2.96549e-13
USP14	1276.21	0.446361	UP	1.3626	0.0578377	7.71747	1.18665e-14	2.99838e-13
SLC2A3	657.596	1.87167	UP	3.65955	0.242541	7.71693	1.19168e-14	3.00807e-13
RPL7L1	1368.74	0.778946	UP	1.71588	0.10097	7.71463	1.21333e-14	3.05965e-13
CYTH2	864.571	-0.505216	Down	-1.41934	0.0654989	-7.71335	1.2256e-14	3.0875e-13
TRIB3	145.152	1.71208	UP	3.27633	0.221976	7.71292	1.22972e-14	3.0948e-13
LOC106558438	48.4118	-1.1847	Down	-2.27316	0.153603	-7.71275	1.23133e-14	3.09576e-13
ENOX1	59.9097	-1.45847	Down	-2.74818	0.189178	-7.70954	1.26273e-14	3.17154e-13
APOBR	797.446	2.35432	UP	5.11353	0.305389	7.70925	1.26562e-14	3.17563e-13
NPTX1	440.334	1.90051	UP	3.73346	0.246538	7.70881	1.26993e-14	3.18012e-13
EHD4	2192.78	0.82798	UP	1.7752	0.107407	7.70884	1.26965e-14	3.18012e-13
LGI1	28.3963	-2.34373	Down	-5.07614	0.304079	-7.70763	1.28175e-14	3.20654e-13
CDCA7	670.809	0.744133	UP	1.67497	0.0965814	7.70472	1.31127e-14	3.27713e-13
LOC607889	301.598	0.815539	UP	1.75996	0.105854	7.7044	1.31462e-14	3.28225e-13
LOC100688087	355.778	0.672008	UP	1.59329	0.0872263	7.70419	1.31672e-14	3.28424e-13
ENOX2	222.283	-0.840811	Down	-1.79106	0.109193	-7.70019	1.35863e-14	3.38543e-13
SBDS	1726.4	0.426786	UP	1.34424	0.0554542	7.69619	1.4018e-14	3.48955e-13
PIK3AP1	239.413	1.96378	UP	3.90082	0.25535	7.69053	1.46527e-14	3.64395e-13
PYROXD2	197.852	-1.04855	Down	-2.06845	0.136371	-7.68893	1.48375e-14	3.68628e-13
HAPLN3	279.814	1.13797	UP	2.20072	0.148135	7.68201	1.56613e-14	3.88712e-13
TRIM56	950.178	0.615914	UP	1.53253	0.0802008	7.67965	1.5952e-14	3.95537e-13
GNG2	953.228	1.5641	UP	2.95694	0.203704	7.67831	1.61202e-14	3.99317e-13
LOC111094958	2562.71	-0.504292	Down	-1.41843	0.0656879	-7.67709	1.62743e-14	4.02736e-13
EXOSC8	281.582	0.787741	UP	1.72637	0.102638	7.67497	1.65454e-14	4.09045e-13
ZFAND2A	443.546	0.853675	UP	1.8071	0.111242	7.67403	1.66675e-14	4.1166e-13
NPR1	885.704	-0.94164	Down	-1.92071	0.122721	-7.673	1.68021e-14	4.14578e-13
GAL3ST4	410.534	-1.13746	Down	-2.19993	0.14826	-7.67204	1.69287e-14	4.17294e-13
CDC14B	632.715	-0.995899	Down	-1.99432	0.129821	-7.67133	1.70221e-14	4.19186e-13
GMPPA	1149.19	-0.573473	Down	-1.4881	0.074764	-7.67045	1.71394e-14	4.21663e-13
LOC611660	17.2325	5.11693	UP	34.7016	0.667123	7.67014	1.71805e-14	4.22261e-13
E2F3	377.218	1.00805	UP	2.01119	0.131493	7.66622	1.77141e-14	4.34952e-13
SOD2	5339.64	1.90663	UP	3.74931	0.248843	7.66197	1.83103e-14	4.49155e-13
TMEM243	198.452	0.975426	UP	1.96622	0.127317	7.66138	1.83947e-14	4.50787e-13
LOC480059	487.821	0.656137	UP	1.57586	0.0856575	7.66001	1.85921e-14	4.55182e-13
GM2A	5214.13	-0.634794	Down	-1.55272	0.0828814	-7.65907	1.87286e-14	4.58078e-13
GANC	209.863	-0.843937	Down	-1.79494	0.110197	-7.65847	1.88162e-14	4.59776e-13
RGS19	909.061	1.32743	UP	2.50955	0.173381	7.65614	1.91611e-14	4.67749e-13
IPO5	3847.86	0.488991	UP	1.40346	0.0638727	7.6557	1.92255e-14	4.68868e-13
CNPPD1	1935.07	-0.80179	Down	-1.74326	0.104734	-7.65547	1.9261e-14	4.69281e-13
DTX3	1296.68	-0.726068	Down	-1.65412	0.0948527	-7.65468	1.93788e-14	4.71694e-13
CCT4	3999.34	0.566519	UP	1.48095	0.074032	7.65235	1.97338e-14	4.79873e-13
NFATC2IP	856.87	0.358537	UP	1.28213	0.0468655	7.65034	2.00442e-14	4.86952e-13
KIAA1328	513.592	-0.648741	Down	-1.5678	0.0848193	-7.6485	2.03331e-14	4.93494e-13
LIPT2	126.776	0.797312	UP	1.73786	0.104254	7.64777	2.04492e-14	4.95835e-13
DAZAP1	2436.88	0.538257	UP	1.45222	0.0704216	7.64334	2.1165e-14	5.12698e-13
SLC35G1	484.481	1.14023	UP	2.20416	0.149278	7.63826	2.20171e-14	5.32826e-13
SLC30A5	1017.4	0.685146	UP	1.60786	0.0897075	7.63755	2.21388e-14	5.34764e-13
PLA2G12A	573.611	0.598542	UP	1.51419	0.0783684	7.63755	2.21396e-14	5.34764e-13
SNX8	1071.8	0.814169	UP	1.75829	0.106653	7.6338	2.27936e-14	5.49027e-13
DPH2	404.613	0.807799	UP	1.75054	0.105818	7.63382	2.27901e-14	5.49027e-13
NOP9	1399	0.751194	UP	1.68319	0.0984039	7.63379	2.27954e-14	5.49027e-13
LOC111092109	718.935	1.0524	UP	2.07397	0.138131	7.61883	2.55976e-14	6.15931e-13
PANK3	1665.7	1.10918	UP	2.15724	0.145611	7.61746	2.58718e-14	6.21935e-13
RBM17	1279.61	0.539488	UP	1.45346	0.0708444	7.61512	2.63451e-14	6.3271e-13
SEC23B	1192.3	0.818418	UP	1.76347	0.107479	7.61471	2.6429e-14	6.3412e-13
LOC111092977	116.069	-1.05558	Down	-2.07855	0.138633	-7.61418	2.65375e-14	6.36119e-13
FNDC3B	1228.35	0.904683	UP	1.87213	0.118829	7.61331	2.6717e-14	6.39812e-13
EPRS	3116.28	0.579784	UP	1.49462	0.0761636	7.61234	2.69175e-14	6.44003e-13
CLNS1A	1016.39	0.627184	UP	1.54455	0.0824192	7.60968	2.7477e-14	6.56765e-13
DHX30	1562.67	0.643358	UP	1.56196	0.0845575	7.60853	2.77232e-14	6.62023e-13
UBQLN1	3037.24	0.381695	UP	1.30287	0.0501709	7.60789	2.78604e-14	6.6467e-13
RPL12	18150.7	-0.381076	Down	-1.30231	0.0501035	-7.60578	2.83188e-14	6.74967e-13
TCP1	3259.48	0.543323	UP	1.45733	0.0714515	7.60409	2.86924e-14	6.83226e-13
DCTPP1	287.363	1.27952	UP	2.42758	0.168313	7.60201	2.91565e-14	6.93623e-13
CLPTM1L	2171.89	0.665881	UP	1.58654	0.0876053	7.60093	2.94018e-14	6.98799e-13
PRRT2	172.561	-1.07713	Down	-2.10983	0.141797	-7.5963	3.04713e-14	7.23534e-13
FOXO4	290.369	-0.892747	Down	-1.85671	0.117552	-7.59449	3.08995e-14	7.33014e-13
ING4	577.782	-0.578449	Down	-1.49324	0.0762043	-7.59076	3.18028e-14	7.53732e-13
BUD23	1580.78	0.38119	UP	1.30242	0.0502233	7.58992	3.2011e-14	7.57953e-13
MCOLN1	1146.42	-0.806879	Down	-1.74942	0.106323	-7.58897	3.2245e-14	7.62778e-13
CTSS	1161.35	1.74838	UP	3.3598	0.230422	7.58771	3.25604e-14	7.69519e-13
OAS1	363.071	1.9258	UP	3.79949	0.253934	7.58389	3.35349e-14	7.91807e-13
NOL7	1535.93	0.631942	UP	1.54965	0.0833366	7.58301	3.37623e-14	7.96431e-13
LOC611835	250.227	-1.06277	Down	-2.08894	0.140203	-7.58023	3.44944e-14	8.1294e-13
EMR4	270.751	2.13089	UP	4.37987	0.281202	7.5778	3.51461e-14	8.27524e-13
ENOPH1	1437.64	0.830314	UP	1.77807	0.109662	7.5716	3.68669e-14	8.67231e-13
HELZ2	992.018	1.46395	UP	2.75862	0.193351	7.57147	3.69038e-14	8.6729e-13
SRPRA	4591.7	0.594217	UP	1.50965	0.0784976	7.56988	3.73578e-14	8.77142e-13
FIS1	2069.32	-0.607506	Down	-1.52362	0.0802647	-7.56878	3.76731e-14	8.83724e-13
ERBB2	3471.21	-0.709712	Down	-1.63548	0.093824	-7.56429	3.89995e-14	9.13987e-13
LOC100855903	5651.72	0.635216	UP	1.55317	0.0839901	7.56298	3.93925e-14	9.2234e-13
SRP72	2147.43	0.549029	UP	1.4631	0.0726273	7.55954	4.04507e-14	9.46239e-13
CAPZA1	3687.97	0.658756	UP	1.57872	0.0871631	7.55774	4.10118e-14	9.58476e-13
DCUN1D5	416.791	0.862649	UP	1.81837	0.114209	7.55325	4.24545e-14	9.90356e-13
HSP90AA1	15306.5	0.645655	UP	1.56445	0.0854802	7.55327	4.24473e-14	9.90356e-13
PXDN	2276.43	-0.972598	Down	-1.96237	0.128768	-7.55311	4.24975e-14	9.90443e-13
GAS2L1	1656.93	-0.827197	Down	-1.77424	0.109534	-7.552	4.28618e-14	9.9801e-13
FAM98A	850.82	0.710247	UP	1.63608	0.0940551	7.55139	4.30622e-14	1.00175e-12
KNOP1	659.973	0.500663	UP	1.41486	0.0663113	7.55019	4.34615e-14	1.01011e-12
KCNH4	36.2765	2.03813	UP	4.10713	0.269997	7.54873	4.39535e-14	1.0206e-12
ITPA	832.803	0.509478	UP	1.42354	0.0675325	7.54419	4.55105e-14	1.05578e-12
CACYBP	1226.73	0.577882	UP	1.49266	0.0766239	7.54181	4.63507e-14	1.07429e-12
MRPL46	281.843	0.709315	UP	1.63503	0.094102	7.53773	4.78231e-14	1.10638e-12
ZBTB8OS	424.366	0.475781	UP	1.39067	0.06312	7.53773	4.78226e-14	1.10638e-12
CDC27	564.434	0.66415	UP	1.58463	0.0881608	7.5334	4.94374e-14	1.14268e-12
ARHGAP9	324.521	1.93782	UP	3.83125	0.257238	7.53318	4.95208e-14	1.14356e-12
RPS27	11693.1	-0.361975	Down	-1.28518	0.048063	-7.53127	5.02503e-14	1.15934e-12
PPAN	877.195	0.595755	UP	1.51126	0.0791145	7.53029	5.06293e-14	1.16702e-12
NUFIP1	245.316	1.03709	UP	2.05208	0.137769	7.52772	5.16346e-14	1.18911e-12
ORC2	849.171	0.620848	UP	1.53778	0.0824841	7.52689	5.19643e-14	1.19561e-12
TMEM33	2233.12	0.632009	UP	1.54972	0.084031	7.52114	5.42996e-14	1.2482e-12
RNPS1	3072.69	0.548612	UP	1.46268	0.0729796	7.51734	5.59039e-14	1.28391e-12
LOC111095863	166.777	-0.868397	Down	-1.82563	0.115527	-7.51686	5.61073e-14	1.2874e-12
SNX10	445.721	1.89187	UP	3.71117	0.251757	7.51467	5.70551e-14	1.30796e-12
HNRNPC	3460.35	0.558365	UP	1.4726	0.0743052	7.51447	5.71407e-14	1.30873e-12
ELP2	858.249	0.491817	UP	1.40622	0.065482	7.51073	5.87983e-14	1.34548e-12
C15H1orf228	32.7262	-1.54164	Down	-2.91125	0.205306	-7.50899	5.95831e-14	1.3622e-12
MRPL12	938.004	0.709672	UP	1.63543	0.0945188	7.50827	5.99155e-14	1.36856e-12
DCAF13	802.356	0.562647	UP	1.47698	0.0749405	7.50792	6.00725e-14	1.3709e-12
NAXE	1074.83	0.48968	UP	1.40413	0.0652263	7.50739	6.03168e-14	1.37523e-12
ZNF639	429.453	0.671067	UP	1.59225	0.0894102	7.50548	6.12023e-14	1.39416e-12
ABCF3	915.992	0.435697	UP	1.35256	0.0580605	7.5042	6.1807e-14	1.40667e-12
CDC123	1024.23	0.543138	UP	1.45714	0.0723815	7.50382	6.19862e-14	1.40947e-12
BEND7	277.46	-0.746459	Down	-1.67767	0.0995115	-7.50123	6.32204e-14	1.43624e-12
SEC61A1	5720.39	0.511214	UP	1.42525	0.0681796	7.49805	6.47717e-14	1.47016e-12
CNP	609.044	0.886768	UP	1.84903	0.118362	7.49199	6.78387e-14	1.53839e-12
PEAK3	44.5784	2.61237	UP	6.11506	0.348702	7.49168	6.79971e-14	1.5406e-12
SAMHD1	406.151	1.07606	UP	2.10826	0.143719	7.48722	7.03458e-14	1.59238e-12
MIR147	198.109	4.3514	UP	20.4127	0.581475	7.48337	7.24387e-14	1.63828e-12
PUSL1	82.7894	0.80743	UP	1.75009	0.107901	7.48304	7.26215e-14	1.64095e-12
LOC111097783	56.0835	-1.51888	Down	-2.86569	0.202988	-7.48261	7.28589e-14	1.64484e-12
GPR84	16.6239	3.3311	UP	10.0638	0.445232	7.48172	7.33546e-14	1.65455e-12
PAXX	1425.15	-0.466705	Down	-1.38195	0.0624081	-7.47827	7.53083e-14	1.69709e-12
CCK	26.9355	-2.59254	Down	-6.03161	0.346695	-7.47788	7.55289e-14	1.70055e-12
IFIT5	657.637	0.763411	UP	1.6975	0.102125	7.47528	7.70418e-14	1.73152e-12
APEX1	3027.44	0.71469	UP	1.64113	0.095606	7.47536	7.69919e-14	1.73152e-12
TSFM	505.014	0.678008	UP	1.59993	0.0907439	7.47167	7.91858e-14	1.77812e-12
LPCAT4	570.085	-0.604532	Down	-1.52049	0.0809253	-7.47025	8.00422e-14	1.79575e-12
UMPS	895.619	0.591164	UP	1.50646	0.0791573	7.46822	8.12857e-14	1.82203e-12
FBXO48	717.799	-0.879756	Down	-1.84006	0.117831	-7.46623	8.25265e-14	1.8482e-12
SAMSN1	135.74	2.9098	UP	7.51516	0.389744	7.46593	8.27105e-14	1.85068e-12
TSNARE1	380.461	-0.881827	Down	-1.84271	0.118194	-7.46086	8.59602e-14	1.92168e-12
OAF	1044.41	1.28175	UP	2.43134	0.17196	7.45376	9.07174e-14	2.02624e-12
SLC26A11	579.78	-0.700865	Down	-1.62548	0.0940408	-7.45278	9.13939e-14	2.03954e-12
CEP41	450.964	0.822259	UP	1.76817	0.11034	7.45206	9.18929e-14	2.04886e-12
ABHD4	1548.3	-0.600648	Down	-1.5164	0.0806095	-7.45133	9.24015e-14	2.05838e-12
TPCN2	694.516	-0.919372	Down	-1.89129	0.123522	-7.44298	9.84371e-14	2.1909e-12
CASP7	330.925	0.749802	UP	1.68156	0.100761	7.44142	9.96063e-14	2.21497e-12
SLC20A1	1935.42	1.20757	UP	2.30948	0.162279	7.44128	9.97147e-14	2.21542e-12
ELOC	772.218	0.576219	UP	1.49094	0.0774755	7.43743	1.02664e-13	2.27895e-12
SSBP1	450.747	0.534968	UP	1.44891	0.0719569	7.43456	1.04913e-13	2.32682e-12
CD84	370.079	1.44514	UP	2.7229	0.194396	7.43404	1.05327e-13	2.33396e-12
ITGAL	153.411	2.16766	UP	4.49293	0.291693	7.4313	1.07532e-13	2.38072e-12
APBB1IP	239.274	1.45777	UP	2.74683	0.196211	7.4296	1.08925e-13	2.40816e-12
N4BP2L1	397.294	-1.10189	Down	-2.14635	0.148311	-7.42956	1.08962e-13	2.40816e-12
ICMT	1426.46	0.513477	UP	1.42749	0.0691158	7.42922	1.09238e-13	2.41213e-12
SLC25A5	3240.3	0.98635	UP	1.98117	0.132884	7.42266	1.14794e-13	2.53259e-12
EIF5B	3868.78	0.63667	UP	1.55474	0.0857828	7.42189	1.15462e-13	2.5451e-12
CTRL	78.4893	1.64346	UP	3.12414	0.221475	7.42053	1.16648e-13	2.56901e-12
ADAR	2634.94	0.621265	UP	1.53822	0.0837758	7.41581	1.20884e-13	2.65997e-12
LAMC2	2422.84	1.09554	UP	2.13693	0.147757	7.41447	1.22111e-13	2.68463e-12
LIMD2	397.204	1.908	UP	3.75289	0.257468	7.41063	1.25701e-13	2.76114e-12
LRRC56	87.1071	-0.849386	Down	-1.80173	0.114691	-7.40588	1.30281e-13	2.85928e-12
FAM214A	1670.36	-1.11775	Down	-2.17008	0.15097	-7.40377	1.32371e-13	2.90262e-12
GIMAP8	70.6228	1.95072	UP	3.86567	0.263532	7.4022	1.3395e-13	2.93468e-12
HDGFL3	353.717	0.690681	UP	1.61405	0.0933626	7.39784	1.38417e-13	3.02992e-12
LOC111093045	25.4011	6.37761	UP	83.148	0.862333	7.39576	1.40603e-13	3.07509e-12
CAECAM1	46.9804	4.30965	UP	19.8305	0.583023	7.3919	1.44742e-13	3.16288e-12
LTBR	1628.38	0.830945	UP	1.77885	0.112417	7.39165	1.45015e-13	3.16609e-12
LOC100687459	74.4242	2.11493	UP	4.33169	0.286136	7.39136	1.45339e-13	3.17044e-12
NPHP3	289.509	-0.877628	Down	-1.83735	0.118761	-7.38987	1.46971e-13	3.20325e-12
TNS3	977.342	-0.621547	Down	-1.53852	0.0841174	-7.38904	1.47889e-13	3.22048e-12
KPNA2	1239.4	0.994944	UP	1.993	0.134705	7.3861	1.512e-13	3.28974e-12
CHD3	5764.57	-0.511765	Down	-1.42579	0.0692979	-7.385	1.52449e-13	3.31405e-12
ELP6	166.976	0.731985	UP	1.66092	0.0991883	7.37975	1.58587e-13	3.44453e-12
HCLS1	696.091	1.8977	UP	3.72617	0.257267	7.37638	1.62656e-13	3.52985e-12
VRK3	444.115	-0.765919	Down	-1.70045	0.103837	-7.37618	1.62899e-13	3.53209e-12
TBC1D16	337.866	-1.00951	Down	-2.01323	0.136911	-7.37352	1.66186e-13	3.60028e-12
SLC30A9	1521.01	0.574608	UP	1.48927	0.0779334	7.37306	1.66751e-13	3.6094e-12
PHLPP1	635.905	-0.643653	Down	-1.56228	0.0873154	-7.37159	1.68607e-13	3.64645e-12
CCDC57	235.069	-0.705635	Down	-1.63086	0.0957686	-7.36812	1.73051e-13	3.73936e-12
HNRNPA3	10481	0.44311	UP	1.35953	0.0601777	7.36337	1.7933e-13	3.87172e-12
GLYR1	2266.37	0.417348	UP	1.33547	0.0566827	7.36288	1.79988e-13	3.88259e-12
SLC25A32	357.925	0.719741	UP	1.64689	0.0977554	7.36267	1.80263e-13	3.8852e-12
MLLT3	167.914	-1.11435	Down	-2.16498	0.151422	-7.35924	1.84961e-13	3.98306e-12
BMPR1B	180.026	1.18425	UP	2.27246	0.160955	7.35766	1.87168e-13	4.02715e-12
FYB1	396.297	2.26982	UP	4.82262	0.308502	7.35753	1.87339e-13	4.02738e-12
CLCC1	995.502	0.484558	UP	1.39916	0.0658622	7.35715	1.87872e-13	4.0354e-12
ST6GALNAC4	432.79	1.40805	UP	2.65379	0.191437	7.35518	1.9067e-13	4.09201e-12
SLC5A6	2193.13	1.01272	UP	2.0177	0.137691	7.35499	1.90947e-13	4.09448e-12
CYTH4	495.329	1.48313	UP	2.79555	0.201678	7.35395	1.92431e-13	4.12281e-12
TIMM17A	469.432	0.538661	UP	1.45262	0.0732557	7.35316	1.9357e-13	4.14282e-12
CNKSR1	688.885	-1.08767	Down	-2.12531	0.147921	-7.35308	1.93694e-13	4.14282e-12
MEA1	626.492	-0.590127	Down	-1.50538	0.0802922	-7.34974	1.98599e-13	4.24413e-12
SARS	2205.69	0.453074	UP	1.36895	0.0616623	7.34767	2.01697e-13	4.30669e-12
ARHGEF25	167.627	-1.19038	Down	-2.28213	0.162094	-7.34376	2.0768e-13	4.43068e-12
USP1	1065.23	0.505289	UP	1.41941	0.0688088	7.34338	2.08269e-13	4.4395e-12
LOC111094464	28.1643	1.61715	UP	3.06768	0.220238	7.34273	2.09273e-13	4.45712e-12
THG1L	370.655	0.498287	UP	1.41254	0.0678786	7.34085	2.12239e-13	4.51648e-12
C4H5orf22	650.857	0.712551	UP	1.6387	0.0971162	7.3371	2.18277e-13	4.64105e-12
PRDM6	13.5235	-2.47441	Down	-5.55742	0.337476	-7.33213	2.26532e-13	4.81251e-12
PTBP1	7099.71	0.578742	UP	1.49355	0.0789865	7.3271	2.35181e-13	4.99206e-12
CLIC4	5311.01	0.853728	UP	1.80717	0.116527	7.32644	2.36354e-13	5.01272e-12
LOC102151135	409.602	0.740231	UP	1.67044	0.101117	7.32055	2.46953e-13	5.23312e-12
CXCL16	1606.63	1.20783	UP	2.3099	0.165003	7.32006	2.47858e-13	5.2479e-12
DHX15	2379.67	0.519158	UP	1.43312	0.0709361	7.31867	2.50446e-13	5.29823e-12
WDR18	562.923	0.612077	UP	1.52846	0.0836377	7.3182	2.51319e-13	5.31225e-12
GSS	443.693	-0.51215	Down	-1.42617	0.0700386	-7.3124	2.62419e-13	5.54223e-12
C8H14orf93	258.485	-0.82876	Down	-1.77616	0.11335	-7.3115	2.64169e-13	5.57452e-12
NIPAL3	756.769	-0.854796	Down	-1.8085	0.116931	-7.31025	2.66648e-13	5.62212e-12
XPOT	4464.47	0.574338	UP	1.48899	0.0785827	7.30871	2.69716e-13	5.68205e-12
ATP2B1	2399.15	0.968854	UP	1.95729	0.132569	7.30832	2.70504e-13	5.69391e-12
LOC102155886	501.267	2.82795	UP	7.10066	0.386956	7.30821	2.70732e-13	5.69395e-12
CLEC5A	205.726	2.82615	UP	7.09181	0.387051	7.30176	2.84018e-13	5.96839e-12
LOC106559834	58.787	2.04675	UP	4.13175	0.280376	7.30002	2.87722e-13	6.0412e-12
PRPF4	521.99	0.519273	UP	1.43323	0.0711421	7.29909	2.89724e-13	6.07817e-12
CFAP73	470.01	0.794949	UP	1.73502	0.108953	7.29628	2.95832e-13	6.20116e-12
MFSD7	201.772	1.65193	UP	3.14253	0.226425	7.29569	2.97128e-13	6.22316e-12
TEAD2	505.793	-0.822743	Down	-1.76877	0.112831	-7.29183	3.05783e-13	6.39912e-12
CCDC149	225.072	-0.816781	Down	-1.76147	0.112016	-7.29162	3.06248e-13	6.40353e-12
AP1S2	1862.54	0.708948	UP	1.63461	0.0972309	7.29139	3.06775e-13	6.40924e-12
SLC4A7	343.721	1.38925	UP	2.61942	0.190541	7.29106	3.07522e-13	6.41951e-12
TMEM221	65.2988	-1.51619	Down	-2.86035	0.208009	-7.28905	3.12152e-13	6.51079e-12
GLE1	395.413	-0.693714	Down	-1.61744	0.0952324	-7.28444	3.23015e-13	6.73179e-12
FIGNL2	165.439	1.15843	UP	2.23214	0.159063	7.28284	3.26856e-13	6.80622e-12
TM9SF3	4603.3	0.571615	UP	1.48619	0.0784961	7.28208	3.28705e-13	6.83908e-12
FAM131B	212.963	1.27046	UP	2.41238	0.174481	7.28138	3.30423e-13	6.86914e-12
CXHXorf38	217.555	-0.688992	Down	-1.61216	0.0946367	-7.28039	3.32868e-13	6.91428e-12
GPSM3	148.65	1.73619	UP	3.33154	0.238611	7.27623	3.43287e-13	7.12483e-12
EXT1	1523.09	0.601634	UP	1.51743	0.0827123	7.27381	3.4948e-13	7.24739e-12
IP6K2	861.592	-0.83319	Down	-1.78162	0.11462	-7.26912	3.61841e-13	7.49756e-12
KTN1	4284.78	0.789868	UP	1.72892	0.108674	7.26826	3.64135e-13	7.5389e-12
SARS2	344.249	0.508502	UP	1.42257	0.0699939	7.26495	3.73186e-13	7.71995e-12
CCL3	15.5549	4.47186	UP	22.1904	0.615562	7.26469	3.73906e-13	7.72851e-12
NYNRIN	739.862	-0.814092	Down	-1.75819	0.112071	-7.26409	3.75566e-13	7.75648e-12
GLMN	510.488	0.661964	UP	1.58224	0.0911607	7.26151	3.82793e-13	7.89925e-12
ZEB2	1489.79	0.681747	UP	1.60408	0.0938943	7.26078	3.84854e-13	7.93529e-12
ZSCAN18	1157.34	-0.758448	Down	-1.69167	0.104464	-7.26038	3.86008e-13	7.95259e-12
NAA25	818.213	0.809301	UP	1.75236	0.111471	7.26016	3.86627e-13	7.95883e-12
SPATA6	79.2467	-1.13958	Down	-2.20317	0.157077	-7.25491	4.01928e-13	8.26705e-12
FXYD5	650.643	1.1528	UP	2.22344	0.158975	7.25145	4.12329e-13	8.46957e-12
PDCD2L	381.008	0.792402	UP	1.73196	0.109277	7.2513	4.12781e-13	8.46957e-12
ABCA2	816.62	-0.637374	Down	-1.55549	0.0878971	-7.25136	4.12599e-13	8.46957e-12
TMEM181	826.565	0.855762	UP	1.80971	0.118022	7.25087	4.14118e-13	8.4901e-12
CLIP3	204.494	-1.07107	Down	-2.101	0.147748	-7.24932	4.18874e-13	8.58063e-12
FAM49B	924.794	0.976607	UP	1.96783	0.13474	7.2481	4.22662e-13	8.6512e-12
LOC106557878	8.39865	6.56095	UP	94.4156	0.90528	7.24743	4.24744e-13	8.68675e-12
XPO6	2478.34	0.92306	UP	1.89613	0.127378	7.24661	4.27338e-13	8.73271e-12
NUP155	821.847	0.501459	UP	1.41564	0.0692281	7.24358	4.37009e-13	8.92313e-12
TRMT61B	210.944	0.763463	UP	1.69756	0.105488	7.23742	4.57313e-13	9.33015e-12
CDV3	4228.93	0.674337	UP	1.59586	0.0931864	7.23644	4.60628e-13	9.39019e-12
LAT2	719.044	1.56004	UP	2.94862	0.215626	7.23493	4.65763e-13	9.47808e-12
CCDC86	957.947	0.861102	UP	1.81643	0.119018	7.23503	4.65421e-13	9.47808e-12
FUK	712.116	-0.586712	Down	-1.50182	0.0810954	-7.23484	4.66068e-13	9.47808e-12
GBP1	441.852	1.75406	UP	3.37307	0.242547	7.23183	4.76516e-13	9.68276e-12
MSH5	361.94	-0.997596	Down	-1.99667	0.137998	-7.22907	4.86296e-13	9.87354e-12
TRAP1	1665.31	0.430537	UP	1.34773	0.0595658	7.22791	4.9047e-13	9.95026e-12
MRPL4	1298.92	0.528297	UP	1.44223	0.0731076	7.22629	4.9635e-13	1.00615e-11
STK10	829.251	1.31313	UP	2.4848	0.181741	7.22529	5.00019e-13	1.01277e-11
IL10RA	709.325	1.60457	UP	3.04106	0.222182	7.22188	5.12736e-13	1.03769e-11
ZNF395	1435.93	-1.06814	Down	-2.09673	0.147989	-7.21772	5.28651e-13	1.06904e-11
RIPK1	2041.44	0.450383	UP	1.3664	0.0624209	7.21526	5.38313e-13	1.08771e-11
SSH3	1561.25	-0.553354	Down	-1.46749	0.0767053	-7.21403	5.43183e-13	1.09667e-11
PDPN	3036.97	1.41293	UP	2.66278	0.195887	7.213	5.47333e-13	1.10417e-11
SRCIN1	1345.99	-0.896054	Down	-1.86097	0.124242	-7.21214	5.50779e-13	1.11023e-11
SS18	1134.68	0.477102	UP	1.39194	0.0661572	7.21164	5.52819e-13	1.11345e-11
ZNF467	206.626	-0.823954	Down	-1.77025	0.114302	-7.20859	5.65354e-13	1.13779e-11
PHLDB3	987.606	-0.799694	Down	-1.74073	0.110942	-7.20819	5.67017e-13	1.14023e-11
NR1D2	1083.05	-0.940958	Down	-1.9198	0.130545	-7.20794	5.68061e-13	1.14142e-11
NPRL3	344.156	-0.747933	Down	-1.67938	0.103807	-7.205	5.80449e-13	1.16538e-11
EIF2S1	1758.17	0.729378	UP	1.65792	0.101241	7.20438	5.83068e-13	1.16971e-11
L3MBTL1	192.186	-0.946832	Down	-1.92763	0.131447	-7.20315	5.88393e-13	1.17945e-11
TEAD4	2456.15	1.04533	UP	2.06384	0.145128	7.20284	5.89696e-13	1.18113e-11
LOC102154767	375.587	-1.10392	Down	-2.14938	0.153307	-7.20073	5.98905e-13	1.19862e-11
SYNE1	602.335	-1.21357	Down	-2.31911	0.168694	-7.1939	6.29668e-13	1.25919e-11
INSR	633.74	-1.176	Down	-2.25949	0.163479	-7.19355	6.3129e-13	1.26143e-11
AARS2	399.933	0.623077	UP	1.54016	0.0866483	7.19088	6.43757e-13	1.28441e-11
MAPK8IP1	784.363	-0.661527	Down	-1.58176	0.0919954	-7.19087	6.43808e-13	1.28441e-11
ADO	316.817	0.895649	UP	1.86045	0.12457	7.18994	6.48188e-13	1.29212e-11
UBA3	1075.47	0.420279	UP	1.33819	0.0584547	7.18982	6.4875e-13	1.29222e-11
TGM2	1028.71	3.28034	UP	9.71582	0.456459	7.18649	6.64799e-13	1.32314e-11
DNAJB11	1293.06	0.627878	UP	1.54529	0.0874019	7.1838	6.78005e-13	1.34836e-11
GFPT2	1870.53	2.10993	UP	4.3167	0.293743	7.1829	6.82463e-13	1.35616e-11
HEYL	707.669	-1.09728	Down	-2.13951	0.152767	-7.18269	6.83534e-13	1.35722e-11
BTF3L4	923.027	0.653154	UP	1.5726	0.0909456	7.18181	6.87967e-13	1.36495e-11
CASP10	739.587	0.767076	UP	1.70182	0.106826	7.18062	6.93978e-13	1.37579e-11
CORO2B	207.097	-1.34856	Down	-2.54657	0.187837	-7.17941	7.00132e-13	1.3869e-11
BCAP29	955.512	0.840298	UP	1.79042	0.117089	7.17655	7.14917e-13	1.41508e-11
EMP3	1299.69	1.04262	UP	2.05997	0.145293	7.176	7.17831e-13	1.41973e-11
NACC1	1204.42	0.63634	UP	1.55438	0.0886923	7.17469	7.24716e-13	1.43222e-11
MOB1A	3820.25	0.588056	UP	1.50322	0.0819995	7.17146	7.42043e-13	1.46532e-11
GGT5	105.913	-1.17262	Down	-2.25421	0.163568	-7.16902	7.55368e-13	1.49046e-11
RUVBL1	1076.44	0.719214	UP	1.64629	0.100347	7.1673	7.64922e-13	1.50813e-11
DNAAF3	81.6173	-1.23254	Down	-2.3498	0.171997	-7.16603	7.72026e-13	1.52095e-11
SNRPA	545.193	0.548119	UP	1.46218	0.0765113	7.1639	7.84121e-13	1.54357e-11
NPR2	378.172	-0.743559	Down	-1.6743	0.103808	-7.16284	7.90218e-13	1.55436e-11
DDX56	1144.29	0.489925	UP	1.40437	0.0684117	7.16142	7.98444e-13	1.56932e-11
RPS6KA3	1483.54	0.585179	UP	1.50023	0.0817155	7.16118	7.99881e-13	1.5697e-11
WDR60	337.632	-0.803342	Down	-1.74514	0.112179	-7.16126	7.99389e-13	1.5697e-11
LOC111096592	40.3938	-1.59947	Down	-3.03033	0.223378	-7.16039	8.04493e-13	1.57752e-11
SFPQ	7651.29	0.534762	UP	1.4487	0.0747763	7.15148	8.58459e-13	1.68203e-11
POP5	346.566	0.604949	UP	1.52093	0.0846074	7.15007	8.67345e-13	1.69681e-11
SHISA3	167.457	-1.86175	Down	-3.63448	0.260382	-7.15007	8.67348e-13	1.69681e-11
AMPD2	1659.18	0.621882	UP	1.53888	0.0869861	7.14921	8.72804e-13	1.70616e-11
PEX26	619.382	-0.661365	Down	-1.58158	0.0925265	-7.14785	8.81498e-13	1.72182e-11
TNPO1	1674.15	0.528375	UP	1.4423	0.0739223	7.14771	8.82381e-13	1.72221e-11
KIAA1755	75.908	-0.994618	Down	-1.99255	0.139165	-7.14702	8.86805e-13	1.72951e-11
EMC6	642.694	0.633484	UP	1.55131	0.0886425	7.1465	8.90189e-13	1.73428e-11
SRRT	3201.16	0.532639	UP	1.44657	0.0745322	7.14643	8.90625e-13	1.73428e-11
DDX11	1015.54	-0.598465	Down	-1.5141	0.0837461	-7.14618	8.92259e-13	1.73612e-11
TMEM235	43.5665	-2.34338	Down	-5.07492	0.327941	-7.14576	8.95009e-13	1.74013e-11
LMAN2L	249.215	-0.755973	Down	-1.68877	0.105837	-7.14282	9.14323e-13	1.77631e-11
ATXN7L3	1103.95	0.497053	UP	1.41133	0.0696049	7.14106	9.26114e-13	1.79783e-11
LOC102155618	161.117	-2.20281	Down	-4.60377	0.30849	-7.14064	9.28943e-13	1.80194e-11
CHST12	359.547	-0.882597	Down	-1.84369	0.123606	-7.14041	9.30536e-13	1.80364e-11
MAP2K1	1471.02	0.745224	UP	1.67623	0.104377	7.13972	9.35186e-13	1.81126e-11
LOC111097177	16.4915	-2.68931	Down	-6.45005	0.376716	-7.13883	9.41301e-13	1.8217e-11
NPM1	7909.37	0.59186	UP	1.50719	0.0829138	7.13826	9.45178e-13	1.8278e-11
NCF1	270.921	2.34105	UP	5.06672	0.328048	7.13632	9.5866e-13	1.85245e-11
SELENOP	8456.72	-1.03621	Down	-2.05084	0.145211	-7.13591	9.61498e-13	1.85652e-11
MTUS1	2869.25	-0.932424	Down	-1.90848	0.130697	-7.13423	9.73335e-13	1.87793e-11
KCNJ14	73.8379	1.89692	UP	3.72417	0.265951	7.13258	9.85069e-13	1.89912e-11
LOC612038	49.6483	3.68722	UP	12.8814	0.516979	7.13224	9.87479e-13	1.90231e-11
CLIC2	373.091	1.13573	UP	2.1973	0.159252	7.13168	9.91483e-13	1.90857e-11
C9H9orf16	2533.22	-0.587759	Down	-1.50291	0.0824315	-7.13027	1.00171e-12	1.92678e-11
LSM7	325.18	0.743698	UP	1.67446	0.104339	7.12769	1.02069e-12	1.9618e-11
COX18	550.898	0.463982	UP	1.37934	0.0651003	7.12719	1.02438e-12	1.96738e-11
SLC6A2	98.0371	2.1534	UP	4.44874	0.302144	7.12706	1.02533e-12	1.96771e-11
C18H7orf57	314.832	-0.729909	Down	-1.65853	0.102497	-7.1213	1.06918e-12	2.0503e-11
WASHC3	288.296	-0.751377	Down	-1.6834	0.105523	-7.12053	1.07517e-12	2.06022e-11
CSK	1274.53	0.82847	UP	1.7758	0.116366	7.1195	1.08319e-12	2.07402e-11
LMF2	1152.97	-0.626119	Down	-1.54341	0.0879475	-7.11923	1.08531e-12	2.0765e-11
LOC102151812	353.732	1.04663	UP	2.0657	0.147052	7.11742	1.09966e-12	2.10235e-11
MTHFD2	311.768	1.75404	UP	3.37301	0.24645	7.11719	1.10146e-12	2.10421e-11
DOCK9	2283.14	-0.791741	Down	-1.73116	0.111248	-7.11692	1.10368e-12	2.10686e-11
LOC484365	94.4254	-0.989599	Down	-1.98563	0.139109	-7.11382	1.12871e-12	2.15138e-11
TFDP2	674.005	-1.04873	Down	-2.06871	0.14742	-7.1139	1.12809e-12	2.15138e-11
RRP15	452.159	0.749838	UP	1.6816	0.105412	7.1134	1.13219e-12	2.15637e-11
ZC2HC1B	50.4542	1.4905	UP	2.80987	0.209549	7.11293	1.13604e-12	2.16208e-11
KLHDC3	1016.28	-0.716201	Down	-1.64285	0.100709	-7.11156	1.14738e-12	2.18201e-11
ADAM9	975.008	0.616493	UP	1.53314	0.0866997	7.11068	1.15476e-12	2.19439e-11
MAP1LC3B	2612.44	-0.571999	Down	-1.48658	0.0804734	-7.10793	1.17799e-12	2.23686e-11
LOC111093904	9.16525	6.32478	UP	80.1583	0.890142	7.10536	1.20008e-12	2.27707e-11
LOC487150	851.472	0.434933	UP	1.35185	0.061251	7.10083	1.24007e-12	2.35118e-11
FOXP2	55.2833	-1.49377	Down	-2.81624	0.210397	-7.09975	1.24984e-12	2.36794e-11
IL13	52.7194	3.95367	UP	15.4943	0.557034	7.09771	1.26841e-12	2.40132e-11
SACM1L	1246.49	0.410938	UP	1.32955	0.0579054	7.09671	1.27765e-12	2.41698e-11
HOMER1	370.526	0.645114	UP	1.56386	0.0909063	7.09647	1.2798e-12	2.41925e-11
FAM208B	1142.07	0.492241	UP	1.40663	0.0693772	7.09514	1.2922e-12	2.44086e-11
RPS11	20821.3	-0.34978	Down	-1.27437	0.0493106	-7.09341	1.3085e-12	2.4698e-11
TSEN54	429.671	0.667346	UP	1.58815	0.0940828	7.09318	1.31063e-12	2.47196e-11
TREML2	34.4582	2.63072	UP	6.19337	0.370903	7.09275	1.31469e-12	2.47778e-11
IL15RA	115.142	1.38268	UP	2.60752	0.195036	7.08934	1.34755e-12	2.53621e-11
SAR1A	2904.44	0.303311	UP	1.23397	0.0427842	7.08932	1.34771e-12	2.53621e-11
GLYCTK	117.919	-0.778907	Down	-1.71583	0.109885	-7.08837	1.35704e-12	2.55187e-11
THOC1	502.937	0.501279	UP	1.41547	0.0707233	7.08789	1.36171e-12	2.55874e-11
CEACAM24	7.37747	6.37244	UP	82.8504	0.899232	7.08654	1.37511e-12	2.58012e-11
ARG2	401.041	0.728602	UP	1.65703	0.102818	7.08633	1.37718e-12	2.58012e-11
POLR3F	418.963	0.613396	UP	1.52986	0.0865583	7.0865	1.37543e-12	2.58012e-11
MTDH	5135.91	0.499672	UP	1.41389	0.0705112	7.08643	1.37619e-12	2.58012e-11
PRSS57	68.2203	3.10134	UP	8.58218	0.438313	7.07564	1.48765e-12	2.78501e-11
PARP14	267.419	1.43542	UP	2.70462	0.20292	7.07382	1.50721e-12	2.81894e-11
EFCC1	46.3483	-1.40089	Down	-2.64065	0.198041	-7.07375	1.50801e-12	2.81894e-11
TTC28	198.648	-1.04007	Down	-2.05632	0.147037	-7.0735	1.51076e-12	2.82199e-11
LOC111097703	21.8375	3.89643	UP	14.8916	0.551371	7.0668	1.58552e-12	2.95944e-11
CNOT7	1185.13	0.495844	UP	1.41015	0.0701909	7.06422	1.61522e-12	3.01265e-11
ADGRE5	1591.27	1.33604	UP	2.52457	0.18914	7.06372	1.62098e-12	3.02116e-11
SNRPF	570.515	0.888498	UP	1.85125	0.125816	7.0619	1.64242e-12	3.05886e-11
SERPINB10	1561.81	0.860154	UP	1.81523	0.121834	7.06004	1.66449e-12	3.09768e-11
TLR10	49.5296	2.71176	UP	6.55122	0.384201	7.05818	1.68697e-12	3.13719e-11
CHUK	634.776	0.567312	UP	1.48176	0.0803783	7.05802	1.68887e-12	3.13841e-11
TNFAIP8L2	80.1795	1.52104	UP	2.86998	0.215665	7.05279	1.7536e-12	3.25538e-11
DDX54	209.653	0.903894	UP	1.87111	0.128162	7.05273	1.7544e-12	3.25538e-11
NOD2	319.376	1.85119	UP	3.60797	0.262506	7.05198	1.7639e-12	3.27061e-11
PACS2	2005.85	-0.440046	Down	-1.35665	0.062423	-7.04942	1.79666e-12	3.32889e-11
CASS4	111.131	2.34467	UP	5.07946	0.332706	7.04728	1.82445e-12	3.37792e-11
PTPN1	1328.06	0.934219	UP	1.91086	0.132573	7.04681	1.83066e-12	3.38692e-11
ARHGEF11	2784.23	-0.473259	Down	-1.38824	0.0671702	-7.04567	1.84576e-12	3.41236e-11
ELAC2	1186.11	0.91116	UP	1.88056	0.129334	7.04503	1.85416e-12	3.42537e-11
IRF6	4161.82	-0.602668	Down	-1.51852	0.0855539	-7.0443	1.86395e-12	3.44095e-11
HAUS2	426.721	0.593365	UP	1.50876	0.0842679	7.04141	1.90303e-12	3.50747e-11
TUFT1	3038.4	-0.64253	Down	-1.56106	0.0912488	-7.04151	1.90163e-12	3.50747e-11
LOC111097476	102.597	-0.993421	Down	-1.9909	0.141084	-7.04133	1.90416e-12	3.50747e-11
CAT	4039.63	-0.493967	Down	-1.40831	0.0701625	-7.04033	1.91786e-12	3.53012e-11
BOD1	752.903	0.556395	UP	1.47059	0.0790638	7.03729	1.96019e-12	3.6054e-11
CHRM1	146.89	-1.26391	Down	-2.40145	0.179625	-7.03634	1.97358e-12	3.62739e-11
ISYNA1	362.761	-0.8245	Down	-1.77092	0.117192	-7.03546	1.98604e-12	3.64763e-11
NPDC1	540.008	-0.926824	Down	-1.90109	0.131777	-7.03329	2.01716e-12	3.70209e-11
RUBCNL	75.7162	2.50526	UP	5.67753	0.356269	7.03195	2.03673e-12	3.73528e-11
CNNM2	64.2624	-1.25734	Down	-2.39054	0.178875	-7.02916	2.07786e-12	3.80795e-11
CCDC36	98.1589	-0.93615	Down	-1.91342	0.133184	-7.029	2.08017e-12	3.80941e-11
IL1B	46.7972	4.0479	UP	16.5402	0.575895	7.02889	2.08185e-12	3.80972e-11
DHODH	257.808	0.619414	UP	1.53625	0.0881507	7.02676	2.1138e-12	3.86539e-11
SLC47A2	78.4309	-1.02462	Down	-2.03442	0.145855	-7.02494	2.14154e-12	3.91328e-11
POLR3B	503.03	0.682452	UP	1.60487	0.0971484	7.02484	2.14312e-12	3.91334e-11
IZUMO4	37.232	-1.26689	Down	-2.40642	0.180349	-7.02467	2.14579e-12	3.91537e-11
ADAMTS4	864.126	3.81582	UP	14.0824	0.543395	7.02218	2.18427e-12	3.98127e-11
RRP8	341.197	0.619812	UP	1.53668	0.0882655	7.02213	2.18507e-12	3.98127e-11
LOC484790	426.317	1.86143	UP	3.63368	0.26509	7.0219	2.18876e-12	3.98512e-11
KANSL1L	618.606	-0.8617	Down	-1.81718	0.122751	-7.01989	2.22045e-12	4.0399e-11
CLDN23	541.147	-0.880695	Down	-1.84126	0.125574	-7.01336	2.32656e-12	4.22991e-11
ZNF146	1436.88	0.593952	UP	1.50938	0.0846938	7.01293	2.33386e-12	4.24012e-11
ENY2	178.869	0.567146	UP	1.48159	0.080877	7.01244	2.34191e-12	4.25169e-11
CDK4	2023.14	0.645709	UP	1.56451	0.0920895	7.01175	2.35351e-12	4.26968e-11
PDCL3	743.273	0.379109	UP	1.30054	0.0541045	7.00698	2.43522e-12	4.41473e-11
FGG	162.688	4.47476	UP	22.235	0.638668	7.00639	2.44541e-12	4.42684e-11
PPP1R8	887.412	0.428871	UP	1.34618	0.0612111	7.00644	2.44465e-12	4.42684e-11
ROR1	271.964	0.833927	UP	1.78253	0.11903	7.00604	2.45165e-12	4.43495e-11
SLC2A4RG	1517.82	-0.622741	Down	-1.5398	0.0889018	-7.00482	2.47311e-12	4.47057e-11
NT5DC1	577.988	0.845339	UP	1.79669	0.120683	7.00463	2.47642e-12	4.47334e-11
TNIP3	125.062	4.0703	UP	16.799	0.581381	7.00109	2.53974e-12	4.58363e-11
UBALD1	1264.29	-0.799618	Down	-1.74064	0.114215	-7.00102	2.54111e-12	4.58363e-11
TRIM45	420.901	-0.745325	Down	-1.67635	0.106468	-7.00046	2.55118e-12	4.59851e-11
ETV6	430.409	0.824282	UP	1.77065	0.117751	7.00022	2.55553e-12	4.60306e-11
ALG3	377.898	0.555198	UP	1.46937	0.0793581	6.99611	2.63166e-12	4.73681e-11
AIF1	130.733	1.6286	UP	3.09213	0.232821	6.99507	2.65136e-12	4.76612e-11
ME2	537.609	0.678232	UP	1.60018	0.096959	6.99505	2.65173e-12	4.76612e-11
TCAF2	403.952	-0.802438	Down	-1.74405	0.114718	-6.99488	2.65491e-12	4.76844e-11
VAPA	2258.78	0.388245	UP	1.3088	0.0555063	6.99462	2.65978e-12	4.77379e-11
BCL2L14	16.3502	4.20821	UP	18.4841	0.601675	6.99416	2.66847e-12	4.78597e-11
ANKRD13C	1687.46	0.385576	UP	1.30638	0.0551308	6.99384	2.6747e-12	4.79374e-11
ANKZF1	891.154	-0.619326	Down	-1.53616	0.0885636	-6.99301	2.69046e-12	4.81856e-11
TMC8	81.0184	1.8975	UP	3.72567	0.271352	6.99276	2.69537e-12	4.82392e-11
DHX58	449.346	1.05745	UP	2.08125	0.151228	6.99244	2.70152e-12	4.8315e-11
IMPDH1	879.199	0.465682	UP	1.38097	0.0666413	6.98789	2.79059e-12	4.98726e-11
MPP1	1204.4	1.14924	UP	2.21796	0.164473	6.98737	2.80087e-12	5.00209e-11
TLR1	185.887	2.13189	UP	4.38291	0.305162	6.9861	2.8263e-12	5.04393e-11
SLC6A17	382.341	1.15923	UP	2.23338	0.166082	6.97983	2.95546e-12	5.27071e-11
CFL1	11500.3	0.682329	UP	1.60473	0.0977593	6.97969	2.95838e-12	5.27218e-11
CNBP	7579.02	0.409421	UP	1.32815	0.0586745	6.97783	2.99771e-12	5.33851e-11
CLN5	859.829	0.598843	UP	1.5145	0.0858567	6.97492	3.06052e-12	5.44652e-11
DIXDC1	1132.05	-0.882733	Down	-1.84387	0.126583	-6.97355	3.09031e-12	5.49565e-11
ZRANB3	111.487	-0.895397	Down	-1.86012	0.128422	-6.97229	3.11833e-12	5.54158e-11
SLC39A13	522.573	0.579101	UP	1.49392	0.0830765	6.9707	3.15372e-12	5.60051e-11
PREX1	2052.77	1.71248	UP	3.27723	0.245712	6.96944	3.18212e-12	5.64698e-11
TESK2	153.755	-0.894592	Down	-1.85908	0.128367	-6.96905	3.19094e-12	5.65865e-11
EIF3J	1753.78	0.401848	UP	1.3212	0.0576731	6.96769	3.22184e-12	5.70943e-11
NOX4	133.819	-1.18565	Down	-2.27466	0.170189	-6.9667	3.24471e-12	5.74592e-11
MEX3B	58.8082	-1.39342	Down	-2.627	0.200028	-6.9661	3.25853e-12	5.76634e-11
REM1	123.736	-1.16026	Down	-2.23498	0.166646	-6.96245	3.34413e-12	5.91366e-11
SLC38A5	757.899	0.656092	UP	1.57581	0.0942452	6.96154	3.36565e-12	5.94756e-11
USPL1	516.762	0.507523	UP	1.42161	0.0729111	6.96084	3.38238e-12	5.97294e-11
TBCEL	304.223	-0.8037	Down	-1.74557	0.11547	-6.96025	3.39661e-12	5.99386e-11
ARF5	712.288	-0.51785	Down	-1.43182	0.0744049	-6.9599	3.40526e-12	6.00493e-11
PRDM8	127.856	-1.49457	Down	-2.8178	0.214758	-6.95931	3.41951e-12	6.02584e-11
ZNF219	282.842	-0.723233	Down	-1.65088	0.103936	-6.95848	3.43968e-12	6.05714e-11
ESR1	463.108	-0.909286	Down	-1.87812	0.130703	-6.95686	3.47931e-12	6.12266e-11
CAVIN3	2140.23	0.429097	UP	1.34639	0.0616825	6.95653	3.48748e-12	6.13275e-11
IL6ST	4330.75	0.809567	UP	1.75268	0.116394	6.95541	3.51546e-12	6.17765e-11
ZFR	1387.06	0.502488	UP	1.41665	0.072252	6.95465	3.53437e-12	6.20656e-11
POMGNT1	779.684	0.553989	UP	1.46814	0.079681	6.95259	3.58639e-12	6.29353e-11
MCTP1	278.012	1.4058	UP	2.64964	0.202365	6.94685	3.73539e-12	6.54588e-11
RAP2C	678.639	0.695836	UP	1.61982	0.100165	6.94688	3.73457e-12	6.54588e-11
KCNIP2	185.086	-0.724774	Down	-1.65264	0.104341	-6.94619	3.75275e-12	6.57175e-11
MTMR14	640.048	-0.708383	Down	-1.63397	0.101986	-6.94587	3.76134e-12	6.58222e-11
SEMA4G	375.915	-0.708619	Down	-1.63424	0.102023	-6.9457	3.76598e-12	6.58576e-11
MXI1	1114.56	-0.711794	Down	-1.63784	0.102484	-6.94541	3.77372e-12	6.59473e-11
HSPE1	2496.06	0.562005	UP	1.47632	0.0809306	6.94428	3.80391e-12	6.63829e-11
KLC3	1941.37	-0.808848	Down	-1.75181	0.116475	-6.94436	3.80168e-12	6.63829e-11
ADRA2C	49.9242	-1.97157	Down	-3.92194	0.284012	-6.94184	3.87032e-12	6.7495e-11
PSAT1	2198.78	1.19705	UP	2.29271	0.172445	6.94164	3.87583e-12	6.75444e-11
UBE2V2	1052.56	0.702366	UP	1.62717	0.101201	6.94029	3.91296e-12	6.81445e-11
DAPK1	736.532	0.76242	UP	1.69633	0.109888	6.93815	3.97281e-12	6.91389e-11
MIR568	45.3161	-1.15989	Down	-2.2344	0.167185	-6.93774	3.98414e-12	6.92883e-11
ADIRF	4369.02	-0.614169	Down	-1.53068	0.0885382	-6.93677	4.01161e-12	6.97179e-11
APEH	1085.02	-0.377783	Down	-1.29934	0.0544709	-6.9355	4.04777e-12	7.02979e-11
MSC	26.0312	1.9375	UP	3.83042	0.279442	6.93347	4.10644e-12	7.12678e-11
ELP3	668.655	0.536379	UP	1.45033	0.0773877	6.93106	4.17703e-12	7.2443e-11
RASSF8	395.324	0.98071	UP	1.97344	0.141564	6.92768	4.27787e-12	7.4141e-11
OASL_1	283.386	0.639149	UP	1.55741	0.0922636	6.92742	4.28578e-12	7.42271e-11
LCP1	2441.49	1.86217	UP	3.63553	0.268943	6.92403	4.38966e-12	7.5974e-11
TIFAB	152.647	2.41939	UP	5.34944	0.349469	6.92303	4.42089e-12	7.6462e-11
STK38	1760.17	-0.400445	Down	-1.31992	0.0578693	-6.91983	4.52196e-12	7.81565e-11
ANAPC7	634.344	0.538799	UP	1.45276	0.0778803	6.9183	4.57082e-12	7.89468e-11
TAF13	430.425	0.663513	UP	1.58393	0.0959086	6.91818	4.57481e-12	7.89617e-11
LOC100686511	200.103	2.2792	UP	4.8541	0.329492	6.91733	4.60249e-12	7.9385e-11
TRA2B	2406.75	0.621463	UP	1.53843	0.0898669	6.91537	4.66644e-12	8.0433e-11
FAM208A	1060.97	0.611938	UP	1.52831	0.0885245	6.91264	4.75713e-12	8.19403e-11
KLHDC1	64.1205	-1.36015	Down	-2.56711	0.196783	-6.91189	4.7824e-12	8.23192e-11
SEH1L	1111.44	0.494259	UP	1.4086	0.0715451	6.90835	4.90306e-12	8.43387e-11
CHSY1	685.822	1.05821	UP	2.08235	0.153198	6.90748	4.93349e-12	8.47465e-11
PCBD1	344.002	-0.696119	Down	-1.62014	0.100777	-6.90752	4.93184e-12	8.47465e-11
MAX	1181.73	0.606085	UP	1.52212	0.0877905	6.90376	5.06437e-12	8.69355e-11
UBE2V1	1652.55	0.452292	UP	1.36821	0.0655379	6.90122	5.1558e-12	8.84448e-11
ZNF385B	154.937	-1.08336	Down	-2.11897	0.156988	-6.9009	5.16723e-12	8.85806e-11
YWHAB	8324.39	0.300476	UP	1.23155	0.0435424	6.90077	5.17207e-12	8.86033e-11
UBE4B	1716.79	-0.6676	Down	-1.58843	0.0967777	-6.89829	5.2633e-12	9.0105e-11
LOC111093055	10.3148	4.33548	UP	20.1888	0.628752	6.89538	5.37218e-12	9.18803e-11
LOC102152485	31.2636	-1.49236	Down	-2.81348	0.21643	-6.89532	5.37429e-12	9.18803e-11
C24H20orf24	1046.25	0.702533	UP	1.62736	0.101894	6.89473	5.39673e-12	9.22014e-11
WDR90	1035.06	-0.559903	Down	-1.47417	0.0812193	-6.89372	5.43528e-12	9.27972e-11
LSM1	350.594	0.669039	UP	1.59001	0.097054	6.89347	5.44483e-12	9.28973e-11
QARS	3257.78	-0.320061	Down	-1.24838	0.0464435	-6.8914	5.52464e-12	9.41953e-11
ENOSF1	181.753	-0.904797	Down	-1.87228	0.131298	-6.89115	5.53448e-12	9.42994e-11
KREMEN1	3748.9	-0.629963	Down	-1.54753	0.0914219	-6.89072	5.5509e-12	9.45153e-11
SERINC3	2616.97	-0.561127	Down	-1.47542	0.0814398	-6.89008	5.57595e-12	9.48776e-11
ATF6	1735.83	0.598629	UP	1.51428	0.0868967	6.88898	5.61949e-12	9.5554e-11
PTPN2	726.012	0.717415	UP	1.64423	0.104161	6.88756	5.67583e-12	9.64471e-11
SLC1A7	61.3059	-1.11979	Down	-2.17316	0.1626	-6.8868	5.70599e-12	9.68942e-11
EPHX1	833.144	-0.66421	Down	-1.5847	0.0965056	-6.88261	5.87657e-12	9.97237e-11
TGM1	1816.82	-0.636428	Down	-1.55448	0.0924832	-6.88155	5.92049e-12	1.00402e-10
CNOT9	575.944	0.528501	UP	1.44243	0.0768035	6.88121	5.93452e-12	1.00572e-10
MMP13	57.4598	-2.00587	Down	-4.0163	0.291587	-6.87914	6.02156e-12	1.01978e-10
ARGLU1	1737.83	-0.344917	Down	-1.27008	0.0501503	-6.87766	6.0842e-12	1.0297e-10
RUSC1	1061.52	-0.621337	Down	-1.5383	0.0903447	-6.8774	6.09527e-12	1.03088e-10
TAGLN2	11156.7	0.695762	UP	1.61974	0.101185	6.87615	6.14938e-12	1.03934e-10
LTB4R	555.861	1.16803	UP	2.24705	0.169875	6.87584	6.16247e-12	1.04085e-10
POLR2K	540.92	0.543702	UP	1.45771	0.0790874	6.8747	6.21204e-12	1.04852e-10
RASGRF2	273.925	-1.06124	Down	-2.08673	0.154442	-6.87148	6.35403e-12	1.07177e-10
QRSL1	340.07	0.478664	UP	1.39345	0.069673	6.87015	6.41334e-12	1.08105e-10
LOC102156060	87.0298	-0.928036	Down	-1.90268	0.135088	-6.86985	6.42691e-12	1.08261e-10
RNGTT	489.387	0.492289	UP	1.40668	0.0716668	6.86914	6.4592e-12	1.08733e-10
SBNO2	2489.11	1.36384	UP	2.57369	0.198594	6.86748	6.53443e-12	1.09926e-10
PRPS2	1475.49	0.548847	UP	1.46292	0.0799334	6.86631	6.5886e-12	1.10763e-10
SLAMF8	82.7108	1.73197	UP	3.32181	0.252266	6.86564	6.61934e-12	1.11206e-10
GATA1	47.7222	3.60424	UP	12.1614	0.525601	6.85736	7.0143e-12	1.17763e-10
PRKCE	367.183	0.709427	UP	1.63515	0.103619	6.8465	7.56767e-12	1.26969e-10
UMODL1	32.0895	-2.11645	Down	-4.33625	0.30932	-6.84225	7.79582e-12	1.3071e-10
SAT2	86.5372	-1.19521	Down	-2.28979	0.174735	-6.84014	7.91146e-12	1.3256e-10
PDCL	651.114	0.641066	UP	1.55948	0.0937525	6.83785	8.03886e-12	1.34606e-10
APEX2	359.859	0.593037	UP	1.50842	0.0867841	6.83348	8.28815e-12	1.38596e-10
UBE2K	1798.08	0.569274	UP	1.48378	0.0833064	6.83349	8.28707e-12	1.38596e-10
MAMLD1	285.966	1.21313	UP	2.3184	0.177555	6.8324	8.3507e-12	1.39549e-10
PITPNC1	662.147	1.03574	UP	2.05016	0.151619	6.83118	8.4221e-12	1.40649e-10
UCK1	348.135	-0.734828	Down	-1.6642	0.107578	-6.83067	8.4521e-12	1.41057e-10
FAM118B	178.792	0.582049	UP	1.49697	0.0852128	6.83053	8.45987e-12	1.41093e-10
N4BP3	837.495	-0.595723	Down	-1.51123	0.0872812	-6.82534	8.77193e-12	1.46201e-10
H2AFZ	1463.89	0.575132	UP	1.48981	0.0842964	6.82274	8.93206e-12	1.48771e-10
LOC111098584	233.409	1.03645	UP	2.05117	0.15195	6.82099	9.04135e-12	1.50492e-10
EXOSC10	1778.68	0.523403	UP	1.43734	0.0767515	6.81944	9.13935e-12	1.52023e-10
LITAF	2220.65	0.990935	UP	1.98747	0.145356	6.81727	9.27845e-12	1.54103e-10
ARMC8	666.272	0.444838	UP	1.36116	0.0652516	6.81727	9.27866e-12	1.54103e-10
NCOA5	892.725	0.366919	UP	1.2896	0.0538225	6.81721	9.28271e-12	1.54103e-10
THOC6	439.327	0.615556	UP	1.53215	0.0903003	6.81677	9.31091e-12	1.54469e-10
TLR2	354.878	1.80539	UP	3.49525	0.26487	6.81616	9.35042e-12	1.55023e-10
PRELID1	1394.48	0.662607	UP	1.58294	0.0972214	6.81545	9.39708e-12	1.55678e-10
PPP4C	1548.65	0.503432	UP	1.41758	0.0738682	6.81527	9.40848e-12	1.55678e-10
ARL3	218.835	-0.689271	Down	-1.61247	0.101135	-6.81537	9.40247e-12	1.55678e-10
UBE2N_1	517.113	0.523476	UP	1.43741	0.0768126	6.81498	9.42778e-12	1.55895e-10
P2RY2	1078.42	0.856991	UP	1.81126	0.125756	6.81472	9.44508e-12	1.56079e-10
RIPK2	570.129	0.66331	UP	1.58371	0.0974168	6.80899	9.82829e-12	1.62305e-10
WARS	2882.95	0.812443	UP	1.75618	0.119336	6.80803	9.89455e-12	1.63292e-10
LOC111099002	31.4082	-1.67571	Down	-3.19477	0.246262	-6.80461	1.01326e-11	1.67112e-10
MRAS	893.106	0.695844	UP	1.61983	0.102291	6.80263	1.02729e-11	1.69315e-10
B9D1	268.478	-0.806185	Down	-1.74858	0.118544	-6.80075	1.04074e-11	1.7142e-10
MON1B	1080.73	0.553537	UP	1.46768	0.0814117	6.79924	1.05175e-11	1.73119e-10
SLAMF6	105.407	2.06873	UP	4.19517	0.304293	6.79849	1.05719e-11	1.73903e-10
SH3GLB2	949.635	-0.570847	Down	-1.4854	0.0839901	-6.79659	1.07121e-11	1.76093e-10
LRRC32	403.736	1.3874	UP	2.61606	0.204194	6.79449	1.08698e-11	1.7857e-10
SGMS1	2340.98	0.498569	UP	1.41281	0.0733854	6.79385	1.09183e-11	1.79248e-10
LINGO1	195.36	-0.884146	Down	-1.84567	0.130176	-6.79195	1.10628e-11	1.81504e-10
KEL	88.1935	-1.40414	Down	-2.6466	0.206772	-6.79078	1.11528e-11	1.82862e-10
SLC2A11	388.554	-0.936823	Down	-1.91431	0.138015	-6.78785	1.13815e-11	1.86489e-10
SGPL1	2335.18	-0.568459	Down	-1.48294	0.0837588	-6.78685	1.14607e-11	1.87665e-10
MAP2K5	377.943	-0.606457	Down	-1.52252	0.0893934	-6.78415	1.16776e-11	1.91093e-10
UFM1	1606.68	0.44565	UP	1.36193	0.0657001	6.7831	1.1762e-11	1.9235e-10
TGFBI	4234.04	1.39088	UP	2.62238	0.205157	6.77958	1.20524e-11	1.96971e-10
CHRNB4	28.0411	-1.69331	Down	-3.23397	0.249802	-6.77859	1.21351e-11	1.98194e-10
MTO1	500.533	0.467718	UP	1.38292	0.0690063	6.7779	1.21933e-11	1.99016e-10
ANO6	2664.02	0.59917	UP	1.51484	0.0884195	6.77645	1.23169e-11	2.00902e-10
SELE	692.11	3.81846	UP	14.1081	0.563594	6.77519	1.24245e-11	2.02526e-10
SLC27A1	1859.14	-0.687902	Down	-1.61094	0.101552	-6.77392	1.25341e-11	2.04182e-10
UBE2Q2	517.129	-0.667444	Down	-1.58826	0.0985758	-6.77087	1.2801e-11	2.08394e-10
POLR3H	524.464	0.784321	UP	1.72228	0.11585	6.77017	1.28633e-11	2.09273e-10
MPHOSPH10	635.186	0.866539	UP	1.82328	0.127996	6.77003	1.28752e-11	2.09333e-10
STK26	337.133	1.00182	UP	2.00253	0.148017	6.7683	1.30308e-11	2.11725e-10
CCDC28A	273.668	-0.931592	Down	-1.90738	0.137652	-6.76772	1.30832e-11	2.1244e-10
DST	2048.45	-1.0139	Down	-2.01936	0.149832	-6.76691	1.31558e-11	2.13482e-10
LOC111090322	14.4555	-2.6069	Down	-6.09194	0.385287	-6.76612	1.32281e-11	2.14516e-10
FUZ	136.131	-0.676967	Down	-1.59878	0.100066	-6.76524	1.33092e-11	2.15693e-10
RBM5	2815.92	-0.367601	Down	-1.29021	0.0543402	-6.76482	1.33479e-11	2.16181e-10
DHPS	342.235	0.53152	UP	1.44545	0.0785983	6.76249	1.35641e-11	2.19542e-10
ZNF358	876.093	-0.768076	Down	-1.703	0.113651	-6.75822	1.39696e-11	2.2596e-10
INO80	951.383	0.466827	UP	1.38207	0.0690817	6.75761	1.40288e-11	2.26627e-10
CSGALNACT1	554.809	-0.913762	Down	-1.88395	0.135218	-6.75768	1.40216e-11	2.26627e-10
GPT	724.949	-0.726237	Down	-1.65432	0.107489	-6.75641	1.41453e-11	2.28362e-10
DLL1	378.627	-0.884729	Down	-1.84642	0.130963	-6.75557	1.42276e-11	2.29545e-10
TMA16	890.724	0.666793	UP	1.58754	0.0987085	6.75517	1.42667e-11	2.30028e-10
ADORA2A	40.8719	2.19632	UP	4.58309	0.32514	6.755	1.42831e-11	2.30145e-10
APPL2	1102.62	-0.546248	Down	-1.46028	0.0808725	-6.75443	1.43397e-11	2.3091e-10
BATF	165.544	2.11824	UP	4.34163	0.313731	6.75175	1.46074e-11	2.3507e-10
MED4	845.283	0.531875	UP	1.44581	0.0787877	6.75073	1.47099e-11	2.36568e-10
PTRH2	345.24	0.896011	UP	1.86091	0.132742	6.75001	1.47835e-11	2.37601e-10
U2AF2	2955.68	0.493947	UP	1.40829	0.0732453	6.74374	1.5436e-11	2.4793e-10
TLR8	123.173	2.25216	UP	4.76395	0.334356	6.73581	1.63021e-11	2.61674e-10
MMP3	60.7621	2.97187	UP	7.8455	0.441244	6.73519	1.6371e-11	2.6242e-10
LOC489910	323.087	0.473806	UP	1.38877	0.0703475	6.73522	1.63678e-11	2.6242e-10
TMED9	2432.92	0.424504	UP	1.34211	0.0630284	6.73512	1.63798e-11	2.6242e-10
NCAPH2	2468.7	-0.438974	Down	-1.35564	0.0651782	-6.73497	1.63963e-11	2.62465e-10
HDAC6	934.924	-0.466736	Down	-1.38198	0.0693011	-6.73491	1.64034e-11	2.62465e-10
CNIH1	1177.91	0.600898	UP	1.51666	0.0892247	6.73466	1.64317e-11	2.62751e-10
SLC25A15	467.171	0.583037	UP	1.498	0.0865946	6.73295	1.66259e-11	2.65688e-10
HIVEP3	483.847	1.22698	UP	2.34076	0.182242	6.7327	1.66541e-11	2.6597e-10
LPCAT1	604.591	0.629452	UP	1.54698	0.0935054	6.73171	1.67677e-11	2.67614e-10
HOXC4	557.082	-0.753909	Down	-1.68636	0.112028	-6.72966	1.70058e-11	2.71244e-10
FREM2	301.268	-0.91053	Down	-1.87974	0.135332	-6.72812	1.71863e-11	2.7395e-10
INTS1	1687.03	0.474634	UP	1.38957	0.070564	6.72629	1.74047e-11	2.77255e-10
MPST	573.077	-0.532527	Down	-1.44646	0.0791837	-6.72521	1.7534e-11	2.78962e-10
MKNK2	3446.79	-0.611584	Down	-1.52794	0.0909388	-6.72523	1.7532e-11	2.78962e-10
EIF5A2	442.574	1.19669	UP	2.29214	0.178082	6.7199	1.81852e-11	2.89139e-10
FLRT2	792.555	-0.752276	Down	-1.68445	0.111955	-6.71946	1.82402e-11	2.89831e-10
TXNDC15	1247.17	-0.369762	Down	-1.29214	0.0550303	-6.71924	1.82675e-11	2.90083e-10
BLOC1S4	1179.16	0.611498	UP	1.52784	0.0910245	6.71795	1.84296e-11	2.92472e-10
TERT	251.111	1.03579	UP	2.05024	0.154213	6.71665	1.8595e-11	2.94912e-10
PSMD6	2685.4	0.430402	UP	1.34761	0.0640834	6.71628	1.8642e-11	2.95472e-10
ZFYVE21	1445.61	-0.493116	Down	-1.40748	0.0734256	-6.71585	1.86968e-11	2.96154e-10
MRPL51	494.508	0.741387	UP	1.67178	0.110402	6.71534	1.87625e-11	2.97007e-10
DHX36	1322.06	0.553171	UP	1.46731	0.0824053	6.7128	1.90919e-11	3.02033e-10
LOC106559703	86.9218	-1.1851	Down	-2.27379	0.176559	-6.71221	1.91698e-11	3.03075e-10
TSEN15	513.157	0.760637	UP	1.69424	0.113325	6.71197	1.92016e-11	3.03388e-10
STX10	524.965	-0.535714	Down	-1.44966	0.0798532	-6.70874	1.96313e-11	3.09982e-10
SEC61G	996.439	0.634939	UP	1.55287	0.0946454	6.70861	1.96487e-11	3.10064e-10
SEMA4D	974.496	1.44915	UP	2.73048	0.216101	6.70589	2.0018e-11	3.15693e-10
C7H18orf21	506.783	0.526547	UP	1.44048	0.0785275	6.70526	2.01045e-11	3.1686e-10
LOC486424	829.009	0.415687	UP	1.33393	0.0620289	6.7015	2.06288e-11	3.2492e-10
FAM43A	524.708	-0.803246	Down	-1.74502	0.119896	-6.6995	2.09127e-11	3.29186e-10
RINT1	848.02	0.441547	UP	1.35806	0.0659106	6.69917	2.09607e-11	3.29735e-10
SRSF6	5751.05	0.657719	UP	1.57759	0.0981848	6.69879	2.10158e-11	3.30396e-10
PADI4	504.992	3.42101	UP	10.7109	0.510704	6.69861	2.10412e-11	3.30589e-10
RPS6KA4	1495.02	0.60977	UP	1.52602	0.0910545	6.69676	2.13096e-11	3.34598e-10
PTPRC	1324.77	1.70525	UP	3.26085	0.254719	6.69462	2.16229e-11	3.39307e-10
COMMD8	365.379	0.709618	UP	1.63537	0.106058	6.69083	2.21906e-11	3.47998e-10
SYT11	156.817	-0.799959	Down	-1.74105	0.119609	-6.68813	2.26037e-11	3.54256e-10
SLC41A3	420.692	-1.06873	Down	-2.09759	0.159801	-6.68792	2.2637e-11	3.54557e-10
C6H16orf54	195.455	1.68556	UP	3.21666	0.252035	6.6878	2.26555e-11	3.54627e-10
AKNA	704.352	1.26998	UP	2.41159	0.189949	6.68592	2.29472e-11	3.58971e-10
CD53	415.501	1.79662	UP	3.47404	0.268747	6.68516	2.30671e-11	3.60622e-10
ALAD	1079.74	-0.839244	Down	-1.78911	0.125543	-6.68492	2.31057e-11	3.61002e-10
DDR1	3603.13	-0.709457	Down	-1.63519	0.106132	-6.68468	2.31429e-11	3.61358e-10
KCNMB4	145.698	-0.94918	Down	-1.93077	0.142014	-6.68369	2.32996e-11	3.63581e-10
USP39	698.918	0.51033	UP	1.42438	0.0763577	6.68341	2.33445e-11	3.64056e-10
CRACR2B	376.084	-0.998125	Down	-1.9974	0.149471	-6.6777	2.42723e-11	3.78291e-10
ATF1	831.95	0.591281	UP	1.50658	0.0885754	6.67546	2.46461e-11	3.83879e-10
IL6	46.2969	5.93511	UP	61.185	0.889258	6.67422	2.48547e-11	3.8689e-10
PCDH20	59.4964	-1.17931	Down	-2.26469	0.176825	-6.66939	2.56866e-11	3.99592e-10
OAS3	310.36	1.62331	UP	3.08081	0.24344	6.66822	2.58927e-11	4.02302e-10
PIGV	597.208	-0.555338	Down	-1.46951	0.0832813	-6.66822	2.58917e-11	4.02302e-10
NDRG3	724.139	-0.410467	Down	-1.32912	0.0615865	-6.66489	2.6487e-11	4.11283e-10
PROCA1	75.6086	-0.879513	Down	-1.83975	0.132076	-6.65915	2.75422e-11	4.27404e-10
NCKAP5L	537.129	-0.98893	Down	-1.98471	0.148526	-6.6583	2.77008e-11	4.29601e-10
PTGES3	2409.41	0.523398	UP	1.43734	0.0786131	6.6579	2.77759e-11	4.30309e-10
CEP112	75.6067	-0.905916	Down	-1.87373	0.136067	-6.65788	2.77806e-11	4.30309e-10
LRRC8E	347.272	-0.744197	Down	-1.67504	0.111806	-6.65612	2.81157e-11	4.35233e-10
PGM5	631.807	-1.05813	Down	-2.08222	0.159067	-6.6521	2.88948e-11	4.47019e-10
MRFAP1	4761.04	0.285382	UP	1.21873	0.0429124	6.65035	2.92403e-11	4.52086e-10
LOC106559993	194.939	-0.868824	Down	-1.82617	0.130648	-6.6501	2.92899e-11	4.52575e-10
ELAC1	490.511	0.461602	UP	1.37707	0.0694179	6.64961	2.9388e-11	4.53813e-10
TMEM35A	26.6783	-1.663	Down	-3.16674	0.25016	-6.64775	2.97607e-11	4.59287e-10
RAB3IL1	752.211	1.15205	UP	2.2223	0.173333	6.64646	3.00233e-11	4.63056e-10
SPCS2	1025.16	0.499379	UP	1.4136	0.0751367	6.64627	3.00613e-11	4.6336e-10
GPSM1	755.467	-0.546337	Down	-1.46037	0.0822096	-6.64567	3.0185e-11	4.64982e-10
UBA52	11742	-0.312314	Down	-1.2417	0.047	-6.64497	3.03276e-11	4.66893e-10
S1PR4	46.2549	2.38809	UP	5.23465	0.359515	6.64255	3.08301e-11	4.7434e-10
PPP1R18	1257.17	0.815969	UP	1.76048	0.122852	6.64191	3.09651e-11	4.76127e-10
LOC111093490	17.1899	2.00563	UP	4.01563	0.301979	6.64161	3.10275e-11	4.76795e-10
RHBDF1	1751.49	-0.555826	Down	-1.47001	0.0836902	-6.64147	3.10575e-11	4.76966e-10
VCP	8151.71	0.337691	UP	1.26373	0.0508597	6.63966	3.14414e-11	4.82568e-10
NECTIN3	118.134	1.28319	UP	2.43376	0.193301	6.63828	3.17371e-11	4.8681e-10
ZNF524	196.441	-0.800321	Down	-1.74149	0.120577	-6.63743	3.19197e-11	4.89312e-10
XRRA1	99.4229	-0.909914	Down	-1.87893	0.137108	-6.63649	3.21249e-11	4.92159e-10
HSPA13	801.176	0.753571	UP	1.68596	0.11356	6.63587	3.22593e-11	4.93619e-10
IFT122	434.683	-0.803665	Down	-1.74553	0.121109	-6.6359	3.22525e-11	4.93619e-10
PITRM1	1221.37	0.665764	UP	1.58641	0.100342	6.63497	3.24563e-11	4.96031e-10
NOXA1	587.965	-0.645208	Down	-1.56396	0.0972431	-6.635	3.24509e-11	4.96031e-10
INCA1	72.3358	-0.938678	Down	-1.91677	0.1415	-6.63376	3.27244e-11	4.99825e-10
MPP6	147.116	0.97829	UP	1.97013	0.147507	6.63217	3.30778e-11	5.04917e-10
LOC111091792	62.2695	-1.58697	Down	-3.00418	0.239352	-6.63027	3.35074e-11	5.11165e-10
WDR82	4186.48	0.392807	UP	1.31295	0.0592665	6.6278	3.40724e-11	5.1947e-10
CXCR2	323.836	2.09137	UP	4.26152	0.315628	6.62606	3.44757e-11	5.25302e-10
DDX10	723.83	0.496118	UP	1.41041	0.0748865	6.62493	3.47423e-11	5.29044e-10
RPS14	18118.2	-0.336034	Down	-1.26228	0.0507334	-6.62354	3.507e-11	5.33712e-10
SLC36A2	247.061	-0.857402	Down	-1.81177	0.129467	-6.62253	3.53102e-11	5.37043e-10
MRPS15	1202.31	0.503637	UP	1.41778	0.0760519	6.62229	3.53681e-11	5.376e-10
SDAD1	1142.98	0.639788	UP	1.5581	0.0966254	6.62132	3.56007e-11	5.40809e-10
DARS	1605.08	0.384181	UP	1.30512	0.0580344	6.61988	3.59493e-11	5.45776e-10
NOP10	716.49	0.564824	UP	1.47921	0.0853315	6.61918	3.61207e-11	5.48048e-10
GATM	475.765	2.16004	UP	4.46927	0.326442	6.61692	3.6675e-11	5.56124e-10
CSF2RB	1902.77	1.74795	UP	3.35882	0.26427	6.61427	3.73395e-11	5.6586e-10
DENND2A	849.263	-0.962369	Down	-1.94851	0.145559	-6.61156	3.803e-11	5.75631e-10
LOC106559783	206.466	-1.40131	Down	-2.64141	0.211947	-6.6116	3.80186e-11	5.75631e-10
NFATC4	344.242	-0.998075	Down	-1.99733	0.150968	-6.61116	3.81309e-11	5.76813e-10
ZMAT2	1036.16	0.470724	UP	1.3858	0.0712042	6.6109	3.81982e-11	5.77485e-10
NFATC2	678.397	-0.744833	Down	-1.67578	0.112672	-6.61063	3.82687e-11	5.78204e-10
LOC481674	265.622	-2.20271	Down	-4.60344	0.333232	-6.61015	3.83919e-11	5.79718e-10
LOC100688321	1402.96	0.77323	UP	1.70909	0.116986	6.60962	3.85308e-11	5.81467e-10
TRPV2	1985.04	0.535153	UP	1.4491	0.0809806	6.60841	3.88477e-11	5.85899e-10
NEIL2	590.888	-0.803571	Down	-1.74542	0.12166	-6.60504	3.97406e-11	5.99007e-10
RPS19	15989.5	-0.324978	Down	-1.25265	0.0492104	-6.60384	4.00644e-11	6.03528e-10
TCP11L1	395.551	-0.670877	Down	-1.59204	0.101594	-6.60348	4.01606e-11	6.04615e-10
CD300LF	26.3354	3.75324	UP	13.4846	0.569079	6.59528	4.24447e-11	6.3862e-10
BIRC2	2317.63	0.465441	UP	1.38074	0.0705769	6.5948	4.25826e-11	6.40313e-10
OCLN	894.495	-0.662327	Down	-1.58263	0.100445	-6.59392	4.28376e-11	6.43764e-10
TMEM37	108.283	-1.28589	Down	-2.43832	0.195025	-6.59343	4.29789e-11	6.45503e-10
RGN	131.382	-1.0402	Down	-2.05651	0.157792	-6.59222	4.33288e-11	6.5037e-10
ARHGDIA	3923.58	0.508197	UP	1.42227	0.0770933	6.59197	4.34014e-11	6.50686e-10
RARG	3635.17	-0.649061	Down	-1.56815	0.0984619	-6.592	4.33936e-11	6.50686e-10
ESRP2	2691.16	-0.602565	Down	-1.51841	0.0914241	-6.59088	4.37228e-11	6.55114e-10
LOC612320	308.127	-0.795195	Down	-1.73531	0.120679	-6.58936	4.41737e-11	6.61477e-10
ABCC4	98.7739	1.09374	UP	2.13426	0.166023	6.58788	4.46162e-11	6.67707e-10
ZBTB22	347.079	-0.433877	Down	-1.35086	0.0658657	-6.5873	4.47885e-11	6.69888e-10
LOC111092505	143.499	-0.981293	Down	-1.97423	0.148971	-6.58713	4.48415e-11	6.70283e-10
PTP4A2	3048.64	0.599317	UP	1.515	0.0909943	6.58631	4.50879e-11	6.73567e-10
SLC44A2	3607.48	-0.561862	Down	-1.47617	0.0853308	-6.58452	4.56371e-11	6.81368e-10
NLRP1	537.39	1.83687	UP	3.57234	0.278994	6.58391	4.58247e-11	6.83394e-10
TMEM8B	145.293	-0.952575	Down	-1.93532	0.144683	-6.5839	4.5827e-11	6.83394e-10
TLR6	115.267	2.21872	UP	4.65479	0.337177	6.58028	4.69575e-11	6.99839e-10
GPER1	58.2004	-1.08318	Down	-2.1187	0.164647	-6.5788	4.7426e-11	7.06404e-10
ATG3	1674.42	0.512779	UP	1.4268	0.0779532	6.57804	4.76678e-11	7.09587e-10
IL11RA	291.605	-0.929199	Down	-1.90422	0.14129	-6.57655	4.81485e-11	7.16319e-10
LOC478984	365.425	1.58725	UP	3.00476	0.241424	6.57451	4.88125e-11	7.25769e-10
SLC8B1	970.271	-1.17393	Down	-2.25625	0.178577	-6.57378	4.90548e-11	7.28942e-10
ATR	659.213	0.533066	UP	1.447	0.0811287	6.57062	5.01059e-11	7.43685e-10
ERBB3	5360.91	-0.933122	Down	-1.9094	0.142013	-6.57067	5.009e-11	7.43685e-10
TMED7	2168.86	0.508979	UP	1.42304	0.0774739	6.56967	5.04257e-11	7.47991e-10
LOC606845	526.044	0.81748	UP	1.76233	0.124466	6.56788	5.10353e-11	7.56589e-10
CLTC	5405.64	0.498085	UP	1.41234	0.0758463	6.56703	5.13275e-11	7.60473e-10
FAM131A	216.384	-0.654684	Down	-1.57427	0.0997337	-6.56433	5.22689e-11	7.73967e-10
TAF2	918.057	0.464585	UP	1.37992	0.0707763	6.56413	5.23362e-11	7.74509e-10
FKRP	352.903	0.793691	UP	1.7335	0.12098	6.5605	5.36268e-11	7.93143e-10
ADGRL4	511.822	1.15178	UP	2.22187	0.175581	6.55979	5.38825e-11	7.96457e-10
LOC488947	39.7329	2.10362	UP	4.29786	0.320692	6.55962	5.39465e-11	7.96936e-10
ARVCF	434.525	-0.755072	Down	-1.68772	0.115267	-6.55062	5.72982e-11	8.45953e-10
ZNF630	58.9858	-1.35617	Down	-2.56005	0.207078	-6.54908	5.78939e-11	8.54249e-10
LOC111092740	11.2043	4.94412	UP	30.7843	0.755018	6.54835	5.81754e-11	8.579e-10
AFG3L2	1211.51	0.410275	UP	1.32894	0.0626792	6.54563	5.92453e-11	8.73167e-10
HMOX1	1137.88	1.64591	UP	3.12945	0.251475	6.54503	5.9485e-11	8.76188e-10
PMVK	959.167	-0.567201	Down	-1.48165	0.0866628	-6.54492	5.95282e-11	8.76312e-10
JAK2	1175.19	1.16282	UP	2.23894	0.177791	6.54036	6.1369e-11	9.02357e-10
HIP1R	3391.54	-0.455407	Down	-1.37117	0.0696295	-6.54044	6.13385e-11	9.02357e-10
SDCCAG8	138.248	-0.706157	Down	-1.63145	0.107988	-6.53919	6.18531e-11	9.08945e-10
TFPI2	1516.52	2.25965	UP	4.78874	0.345576	6.53877	6.20264e-11	9.10961e-10
TNFRSF21	1377.48	1.00006	UP	2.00008	0.152996	6.53649	6.29781e-11	9.244e-10
FDX1L	211.636	0.588065	UP	1.50323	0.0899841	6.53521	6.35224e-11	9.31846e-10
MAGOHB	256.407	0.662001	UP	1.58228	0.1013	6.53507	6.358e-11	9.32149e-10
TCEA1	1063.42	0.337957	UP	1.26396	0.0517214	6.53418	6.39605e-11	9.37183e-10
NUPL2	319.836	0.418437	UP	1.33648	0.064054	6.53257	6.46493e-11	9.46726e-10
C5AR2	193.531	1.96439	UP	3.90247	0.300737	6.53191	6.4938e-11	9.50401e-10
DDIT4L	233.183	-1.33306	Down	-2.51937	0.204101	-6.53139	6.51625e-11	9.53134e-10
CH25H	225.529	2.39362	UP	5.25475	0.366505	6.53094	6.53562e-11	9.55413e-10
CA11	114.143	-0.908529	Down	-1.87713	0.13919	-6.52724	6.6991e-11	9.78744e-10
TFEC	37.7098	1.86053	UP	3.63142	0.285047	6.52711	6.70513e-11	9.79058e-10
RBSN	1953.79	0.465856	UP	1.38114	0.071382	6.52624	6.7442e-11	9.84193e-10
IL17RE	1056.07	-0.918969	Down	-1.89076	0.141009	-6.51709	7.16857e-11	1.04552e-09
HYOU1	2032.04	0.854511	UP	1.80815	0.131125	6.51677	7.18389e-11	1.04714e-09
BRD3	1406.06	-0.585356	Down	-1.50041	0.0898415	-6.51543	7.24841e-11	1.05594e-09
OTUD1	575.418	-0.790785	Down	-1.73001	0.121396	-6.51408	7.31375e-11	1.06484e-09
BST2	281.499	1.33661	UP	2.52558	0.205213	6.51329	7.35209e-11	1.06981e-09
LOC474798	3345.89	0.849266	UP	1.80158	0.130449	6.51035	7.49753e-11	1.09034e-09
PER2	855.986	-1.11341	Down	-2.16357	0.17108	-6.50814	7.60893e-11	1.1059e-09
ALG5	382.55	0.599917	UP	1.51563	0.0921822	6.50794	7.61859e-11	1.10667e-09
RIMS3	48.698	-1.25628	Down	-2.38879	0.193045	-6.50769	7.63151e-11	1.10791e-09
DOCK6	1329.9	-0.552561	Down	-1.46669	0.0849625	-6.50359	7.84248e-11	1.13748e-09
PTPRB	540.864	-0.754136	Down	-1.68662	0.115957	-6.50356	7.84422e-11	1.13748e-09
TLE2	390.296	-0.721471	Down	-1.64886	0.110953	-6.50249	7.90004e-11	1.14492e-09
SCMH1	469.253	-0.607238	Down	-1.52334	0.0933936	-6.50192	7.93015e-11	1.14862e-09
FAM229A	112.808	-1.00712	Down	-2.0099	0.154913	-6.50123	7.96684e-11	1.15327e-09
CEPT1	1029.37	0.57178	UP	1.48636	0.0879556	6.50078	7.99052e-11	1.15604e-09
B4GALT5	1097.52	1.20278	UP	2.30183	0.185036	6.50025	8.01882e-11	1.15946e-09
ISG20L2	779.13	0.731524	UP	1.66039	0.112547	6.49971	8.04765e-11	1.16297e-09
MAEA	1697.01	-0.285603	Down	-1.21892	0.0439525	-6.498	8.13968e-11	1.17521e-09
ST8SIA1	29.3572	-1.41629	Down	-2.66899	0.21796	-6.49796	8.14171e-11	1.17521e-09
MVB12A	1034.63	-0.561184	Down	-1.47548	0.0863984	-6.49531	8.28626e-11	1.19539e-09
ADGRG5	49.3608	2.11204	UP	4.32303	0.325173	6.49513	8.29598e-11	1.19543e-09
C37H2orf69	408.021	0.832482	UP	1.78075	0.12817	6.49516	8.29469e-11	1.19543e-09
FAM98B	328.858	0.602713	UP	1.51857	0.0927999	6.49476	8.31664e-11	1.19772e-09
LOC490277	11.1106	3.2042	UP	9.21639	0.493385	6.49432	8.34079e-11	1.19983e-09
DDX31	633.39	0.406607	UP	1.32556	0.062609	6.49438	8.33743e-11	1.19983e-09
RBM26	896.227	0.527697	UP	1.44163	0.0812805	6.4923	8.45352e-11	1.21535e-09
IL1RAP	1319.8	1.05994	UP	2.08484	0.163337	6.48927	8.62506e-11	1.23931e-09
CHD1	619.088	0.627875	UP	1.54529	0.096802	6.48618	8.80407e-11	1.26431e-09
SRSF7	1542.85	0.483195	UP	1.39784	0.0745134	6.48466	8.89296e-11	1.27634e-09
PSMB5	1747.89	0.377549	UP	1.29913	0.0582743	6.47882	9.24429e-11	1.32601e-09
HARS	1239.87	0.398817	UP	1.31843	0.0615791	6.4765	9.38751e-11	1.34579e-09
FAM13A	1057.43	-1.11074	Down	-2.15957	0.171587	-6.47334	9.58605e-11	1.37347e-09
LY96	74.7575	1.61783	UP	3.06914	0.250018	6.47085	9.74506e-11	1.39546e-09
CDC25A	189.633	0.777068	UP	1.71365	0.120114	6.46942	9.83766e-11	1.40792e-09
NUFIP2	1587.94	0.74854	UP	1.68009	0.115708	6.46923	9.85053e-11	1.40897e-09
MOB2	805.056	-0.639123	Down	-1.55738	0.098824	-6.46728	9.97837e-11	1.42644e-09
NUP50	1750.39	0.32953	UP	1.2566	0.0509607	6.46636	1.00393e-10	1.43433e-09
DTHD1	16.1592	2.88569	UP	7.39058	0.446283	6.46605	1.00597e-10	1.43643e-09
HDAC11	225.344	-0.768812	Down	-1.70387	0.118931	-6.46437	1.01721e-10	1.45167e-09
VPS35	2637.19	0.327298	UP	1.25466	0.0506336	6.46404	1.01944e-10	1.45321e-09
LOC111091802	108.235	-0.879845	Down	-1.84018	0.136113	-6.46407	1.01922e-10	1.45321e-09
GALNT15	1977.78	-2.75704	Down	-6.76006	0.42665	-6.46205	1.03292e-10	1.47159e-09
SAT1	2161.04	1.32477	UP	2.50492	0.205013	6.46188	1.0341e-10	1.47245e-09
GPR4	86.3316	1.41317	UP	2.66323	0.218723	6.46103	1.03995e-10	1.47993e-09
GLB1L	211.669	-0.686688	Down	-1.60958	0.106349	-6.45692	1.06859e-10	1.51983e-09
LOC106557868	200.841	-1.1681	Down	-2.24715	0.180918	-6.45651	1.07144e-10	1.52302e-09
SLC19A1	648.738	0.622083	UP	1.5391	0.0963528	6.4563	1.07292e-10	1.52428e-09
CDC37	2390.29	0.474898	UP	1.38982	0.0735934	6.453	1.09659e-10	1.55703e-09
UBE2D2	1821.43	0.341387	UP	1.26697	0.0529136	6.45178	1.10546e-10	1.56874e-09
CFB	191.627	1.19128	UP	2.28356	0.184653	6.45147	1.10771e-10	1.57105e-09
ATP9A	2456.31	-0.54792	Down	-1.46198	0.0849399	-6.45068	1.11351e-10	1.57837e-09
DCLK1	509.713	1.48489	UP	2.79895	0.23026	6.44873	1.1279e-10	1.59787e-09
NAA10	1090.41	0.581959	UP	1.49688	0.0902506	6.44826	1.13145e-10	1.60201e-09
PPP2R5E	725.04	0.520829	UP	1.43478	0.0807825	6.4473	1.13857e-10	1.61118e-09
RPL26	10244.1	-0.322891	Down	-1.25083	0.050086	-6.44673	1.14288e-10	1.61638e-09
MOB3A	511.267	0.756343	UP	1.6892	0.117342	6.44563	1.15122e-10	1.62727e-09
PHYHIP	2210.92	-1.2562	Down	-2.38866	0.194912	-6.44497	1.15623e-10	1.63343e-09
PARVG	102.776	1.89544	UP	3.72035	0.294188	6.44295	1.17175e-10	1.65442e-09
TMX2	711.056	0.522132	UP	1.43608	0.0810408	6.44283	1.17264e-10	1.65475e-09
NOM1	881.82	0.549312	UP	1.46339	0.085279	6.44136	1.1841e-10	1.67e-09
UGCG	881.614	0.789571	UP	1.72856	0.12258	6.44125	1.18494e-10	1.67025e-09
HNRNPU	6915.51	0.453504	UP	1.36936	0.0704119	6.44073	1.18902e-10	1.67506e-09
TATDN2	1716.91	0.485157	UP	1.39974	0.0753568	6.43812	1.2096e-10	1.7031e-09
LSM5	172.631	0.620632	UP	1.53755	0.0964025	6.43792	1.21123e-10	1.70444e-09
PTPRM	962.736	-0.632592	Down	-1.55035	0.0982887	-6.43606	1.22615e-10	1.72447e-09
BBC3	147.466	-0.903785	Down	-1.87097	0.140469	-6.43405	1.24244e-10	1.74642e-09
RPL31	11802.8	-0.296211	Down	-1.22792	0.0460412	-6.43362	1.24602e-10	1.75046e-09
LOC102154320	18.4436	-1.731	Down	-3.31959	0.269112	-6.43229	1.25692e-10	1.76479e-09
TMOD2	393.175	-0.897889	Down	-1.86334	0.139597	-6.43199	1.25943e-10	1.76734e-09
CYP39A1	197.645	-1.13991	Down	-2.20367	0.177262	-6.43061	1.27091e-10	1.78245e-09
CEBPA	2491.98	-0.562026	Down	-1.47634	0.087401	-6.43043	1.27243e-10	1.78359e-09
ADAM19	1096.8	1.0152	UP	2.02119	0.157878	6.43033	1.2733e-10	1.78382e-09
PLPP6	1159.76	0.468773	UP	1.38393	0.0729036	6.43003	1.27579e-10	1.78631e-09
CUL2	627.93	0.413238	UP	1.33167	0.0642798	6.42874	1.28664e-10	1.80052e-09
LOC106559235	246.04	-0.645937	Down	-1.56476	0.100485	-6.4282	1.29128e-10	1.806e-09
JAML	596.846	1.49931	UP	2.82707	0.233248	6.42797	1.29316e-10	1.80763e-09
VWCE	150.586	-1.19848	Down	-2.29498	0.186452	-6.42783	1.29435e-10	1.80829e-09
FAM207A	691.601	0.49942	UP	1.41365	0.0777159	6.42623	1.3081e-10	1.82648e-09
SLC2A9	125.079	1.03411	UP	2.04784	0.160955	6.4248	1.32045e-10	1.84272e-09
RASA4B	628.192	1.29712	UP	2.45738	0.201968	6.4224	1.34141e-10	1.87092e-09
EYA2	92.4696	-1.06854	Down	-2.09731	0.166413	-6.42101	1.35375e-10	1.88709e-09
EIF3L	6120.57	-0.296199	Down	-1.22791	0.046133	-6.42055	1.35782e-10	1.89172e-09
LOC111092641	583.662	-0.576542	Down	-1.49127	0.0898207	-6.41881	1.37345e-10	1.91244e-09
COL4A5	413.419	-0.979534	Down	-1.97183	0.152606	-6.41872	1.37421e-10	1.91244e-09
DRC1	133.53	-1.01985	Down	-2.0277	0.158951	-6.41612	1.39792e-10	1.94437e-09
DOK3	64.6303	2.05861	UP	4.16584	0.320858	6.41595	1.39949e-10	1.94548e-09
GTPBP2	519.117	-0.601161	Down	-1.51694	0.093709	-6.41518	1.40653e-10	1.95418e-09
CEP104	859.325	-0.741088	Down	-1.67144	0.115526	-6.41489	1.40925e-10	1.95688e-09
FOXN3	2214.8	-0.684595	Down	-1.60725	0.106724	-6.41465	1.41148e-10	1.9589e-09
DCSTAMP	5.75843	5.27451	UP	38.7066	0.822402	6.41354	1.42179e-10	1.97213e-09
VASH1	733.962	-0.736067	Down	-1.66563	0.114784	-6.41261	1.43053e-10	1.98316e-09
CCL7	124.99	3.34144	UP	10.1361	0.521239	6.41057	1.44977e-10	2.00763e-09
OLFML2B	1138.74	-0.960259	Down	-1.94566	0.149793	-6.41059	1.44955e-10	2.00763e-09
PGGT1B	178.464	0.869174	UP	1.82662	0.135595	6.41005	1.4547e-10	2.01328e-09
ARID4A	544.325	-0.598449	Down	-1.51409	0.0933621	-6.40997	1.45545e-10	2.01328e-09
EFNA1	1130.86	-0.589581	Down	-1.50481	0.091986	-6.40946	1.46034e-10	2.01893e-09
SAAL1	556.898	0.594571	UP	1.51002	0.0927684	6.40919	1.46294e-10	2.02142e-09
BCO2	96.8237	-0.996168	Down	-1.99469	0.155432	-6.40901	1.46465e-10	2.02268e-09
LOC106558366	132.761	-0.953625	Down	-1.93673	0.148806	-6.4085	1.46962e-10	2.02843e-09
SSC5D	606.635	-0.551658	Down	-1.46577	0.0860853	-6.40827	1.47182e-10	2.03036e-09
ABCA8	791.307	0.632747	UP	1.55051	0.0987452	6.40788	1.47555e-10	2.03439e-09
KANK2	1287.24	-0.77662	Down	-1.71311	0.12121	-6.4072	1.48213e-10	2.04234e-09
KPNA4	1992.28	0.55935	UP	1.4736	0.0873154	6.40608	1.49308e-10	2.05631e-09
RRBP1	3334.95	0.549867	UP	1.46395	0.0858399	6.40572	1.4966e-10	2.06003e-09
SLC10A3	809	0.62415	UP	1.5413	0.0974419	6.40536	1.50015e-10	2.06379e-09
FES	688.08	1.15245	UP	2.22291	0.179923	6.40524	1.50132e-10	2.06427e-09
NRG1	446.452	1.35822	UP	2.56368	0.212071	6.40453	1.50832e-10	2.07277e-09
KIF13B	961.715	-0.900035	Down	-1.86611	0.140565	-6.40299	1.52359e-10	2.09261e-09
KDR	746.84	0.796595	UP	1.737	0.124414	6.40279	1.52558e-10	2.09421e-09
PDLIM2	3019.6	-0.59904	Down	-1.51471	0.0935825	-6.4012	1.54162e-10	2.11507e-09
SCAPER	441.023	-0.564306	Down	-1.47868	0.088194	-6.39846	1.56951e-10	2.15217e-09
NANS	512.597	0.705434	UP	1.63063	0.110253	6.39832	1.57091e-10	2.15292e-09
LRSAM1	586.467	-0.528181	Down	-1.44211	0.0825677	-6.39695	1.58512e-10	2.17121e-09
TSR2	431.132	0.448334	UP	1.36446	0.0701055	6.39514	1.60405e-10	2.19594e-09
SLC4A4	157.353	-1.16558	Down	-2.24324	0.18227	-6.39483	1.60724e-10	2.19912e-09
TMEM30A	1800.81	0.445564	UP	1.36185	0.0696914	6.39339	1.62249e-10	2.21878e-09
CCNJ	271.676	0.624343	UP	1.54151	0.0976688	6.39245	1.63251e-10	2.23127e-09
PITPNB	1595.4	0.718138	UP	1.64506	0.11235	6.39198	1.63749e-10	2.23686e-09
PURB	2796.47	0.338574	UP	1.26451	0.0529718	6.39158	1.64176e-10	2.24149e-09
BZW1	7496.26	0.511336	UP	1.42537	0.080014	6.39058	1.65257e-10	2.25503e-09
IL1RN	1241.73	1.25039	UP	2.37906	0.195674	6.39019	1.65677e-10	2.25953e-09
TMEM126B	267	0.545653	UP	1.45968	0.0854184	6.388	1.68065e-10	2.29086e-09
MRPS28	378.145	0.512473	UP	1.42649	0.0802324	6.38736	1.68774e-10	2.29929e-09
LOC481790	47.5233	-1.23767	Down	-2.35818	0.193777	-6.3871	1.69062e-10	2.30196e-09
TMEM165	1314.05	1.02343	UP	2.03274	0.160259	6.38606	1.70209e-10	2.31633e-09
LRRC8C	462.662	1.28667	UP	2.43965	0.201536	6.38432	1.72156e-10	2.34157e-09
TCEANC2	246.298	-0.512839	Down	-1.42686	0.0803591	-6.38184	1.7497e-10	2.37855e-09
PPM1G	1794.6	0.537443	UP	1.4514	0.0842167	6.38167	1.75164e-10	2.37991e-09
CCDC43	808.131	0.428428	UP	1.34577	0.0671468	6.38047	1.76544e-10	2.39736e-09
PSRC1	290.266	-0.823596	Down	-1.76981	0.129089	-6.38007	1.77001e-10	2.40229e-09
TWISTNB	322.257	0.733881	UP	1.66311	0.115031	6.37986	1.77247e-10	2.40433e-09
VPS37A	496.964	0.578205	UP	1.49299	0.0906334	6.37961	1.77541e-10	2.40702e-09
CDC7	297.102	0.685856	UP	1.60866	0.107523	6.37868	1.78621e-10	2.42036e-09
NOS2	92.2267	-1.33751	Down	-2.52715	0.20969	-6.37852	1.78805e-10	2.42156e-09
2023-03-01	305.781	1.59843	UP	3.02813	0.250664	6.37678	1.80844e-10	2.44654e-09
ASIC4	32.0503	-1.89827	Down	-3.72767	0.297682	-6.37685	1.80772e-10	2.44654e-09
TFDP1	744.78	0.589878	UP	1.50512	0.0926201	6.36879	1.90526e-10	2.57614e-09
ILVBL	1617.49	-0.386421	Down	-1.30715	0.060687	-6.36744	1.92203e-10	2.59742e-09
TRIP6	683.993	0.526797	UP	1.44073	0.0827487	6.36623	1.93735e-10	2.61531e-09
RUFY4	1795.95	-1.17811	Down	-2.2628	0.185055	-6.36627	1.93686e-10	2.61531e-09
MFSD14A	1145.8	0.490756	UP	1.40518	0.0771141	6.36403	1.96533e-10	2.65167e-09
STK33	135.533	-0.88405	Down	-1.84555	0.13894	-6.36283	1.98065e-10	2.67091e-09
RNF219	432.838	0.531785	UP	1.44572	0.0835993	6.36111	2.00296e-10	2.69956e-09
PNMA2	29.675	-1.624	Down	-3.08228	0.255388	-6.35894	2.03151e-10	2.73657e-09
ANK2	591.983	-0.723267	Down	-1.65092	0.113749	-6.35846	2.03783e-10	2.74362e-09
LGALS9	504.203	1.33391	UP	2.52084	0.209817	6.35748	2.0509e-10	2.7568e-09
USP38	788.132	0.657598	UP	1.57745	0.103436	6.35751	2.05051e-10	2.7568e-09
TMEM238	326.86	-0.766655	Down	-1.70132	0.120591	-6.35749	2.05076e-10	2.7568e-09
NUMA1	6682.21	-0.475559	Down	-1.39046	0.0748213	-6.35593	2.07176e-10	2.78336e-09
CREM	375.456	1.05581	UP	2.07888	0.166173	6.35365	2.1027e-10	2.82342e-09
ARHGEF3	543.663	-0.684028	Down	-1.60662	0.107661	-6.35353	2.1043e-10	2.82406e-09
MBTPS1	2515.11	-0.335679	Down	-1.26197	0.0528379	-6.35299	2.11166e-10	2.83243e-09
SMN	624.527	0.521178	UP	1.43513	0.0820392	6.35279	2.11439e-10	2.83459e-09
CAPZA2	3402.42	0.549306	UP	1.46338	0.0864906	6.35105	2.1385e-10	2.86539e-09
DYNC1I2	2982.85	0.405034	UP	1.32412	0.063779	6.35058	2.14507e-10	2.87266e-09
RNF151	81.9368	0.814034	UP	1.75812	0.128192	6.35011	2.15158e-10	2.87985e-09
CD83	452.979	1.28924	UP	2.44399	0.20306	6.34903	2.16673e-10	2.89859e-09
GAP43	124.723	2.14776	UP	4.43139	0.338546	6.34407	2.23774e-10	2.992e-09
TBC1D2	379.608	1.21824	UP	2.32663	0.192191	6.33872	2.31681e-10	3.09607e-09
RIPOR2	630.433	1.84011	UP	3.58036	0.290305	6.33853	2.31973e-10	3.09834e-09
CECR2	299.301	-0.907715	Down	-1.87607	0.143228	-6.33755	2.33449e-10	3.1164e-09
PSMB2	1763.65	0.418051	UP	1.33612	0.0659759	6.33641	2.35175e-10	3.13778e-09
DYNLRB2	68.0137	-0.893443	Down	-1.8576	0.14101	-6.33603	2.35759e-10	3.14391e-09
PRSS8	845.349	-0.512229	Down	-1.42625	0.0808897	-6.33244	2.4131e-10	3.21624e-09
LOC111094568	10.5961	4.18431	UP	18.1803	0.660976	6.3305	2.4437e-10	3.2553e-09
RPL13A	39264.8	-0.331057	Down	-1.25793	0.0523034	-6.32954	2.45894e-10	3.27387e-09
ARHGEF37	2223.26	-0.687704	Down	-1.61072	0.1087	-6.32662	2.50586e-10	3.33458e-09
BBS5	105.681	0.760722	UP	1.69434	0.120244	6.32647	2.50839e-10	3.33618e-09
ARHGAP25	510.545	1.28927	UP	2.44404	0.20382	6.32553	2.52367e-10	3.35474e-09
GRB7	618.857	-0.764278	Down	-1.69852	0.12093	-6.31998	2.616e-10	3.47564e-09
PIGP	296.692	-0.593742	Down	-1.50916	0.0939635	-6.31885	2.6351e-10	3.49918e-09
MYO7B	233.121	-0.988133	Down	-1.98362	0.156388	-6.31845	2.64197e-10	3.50646e-09
PCSK6	754.952	-0.697678	Down	-1.62189	0.110456	-6.31637	2.67776e-10	3.55208e-09
RPS6	28057.2	-0.283929	Down	-1.21751	0.044952	-6.31627	2.67948e-10	3.5525e-09
LOC490630	38.0731	3.26227	UP	9.59493	0.516619	6.31466	2.70756e-10	3.58784e-09
MRPS22	403.897	0.539337	UP	1.4533	0.0854299	6.3132	2.73316e-10	3.61986e-09
PPP1R15B	1567.4	0.551285	UP	1.46539	0.0873417	6.31182	2.75776e-10	3.65052e-09
LONP1	1542.8	0.507923	UP	1.422	0.0805095	6.30885	2.81113e-10	3.71922e-09
SPSB2	149.844	0.789234	UP	1.72816	0.1252	6.30378	2.90474e-10	3.84105e-09
CCDC107	89.044	-0.738338	Down	-1.66825	0.117133	-6.30341	2.9117e-10	3.84823e-09
LOC111096743	123.321	-0.798291	Down	-1.73904	0.126656	-6.30281	2.92294e-10	3.86107e-09
EMCN	193.78	-1.03027	Down	-2.04241	0.163592	-6.29781	3.0188e-10	3.98561e-09
LOC106558633	238.368	-0.657842	Down	-1.57772	0.104467	-6.29711	3.03246e-10	4.00154e-09
PAPD4	1127.38	0.63872	UP	1.55695	0.101483	6.29384	3.09712e-10	4.08473e-09
SNRPA1	873.779	0.4985	UP	1.41274	0.079206	6.29371	3.09961e-10	4.08588e-09
TMEM159	1495.29	-0.606177	Down	-1.52222	0.096348	-6.29154	3.14326e-10	4.14125e-09
LOC111095621	31.042	-1.68736	Down	-3.22066	0.268239	-6.29051	3.16431e-10	4.16681e-09
LY86	86.7927	1.70333	UP	3.25651	0.270854	6.28872	3.20092e-10	4.21282e-09
DHX35	295.546	0.508776	UP	1.42284	0.0809498	6.28508	3.27682e-10	4.31047e-09
YWHAZ	2696.78	0.458135	UP	1.37376	0.0728995	6.28447	3.28978e-10	4.32525e-09
PSMA2	744.097	0.400401	UP	1.31987	0.0637141	6.28434	3.29249e-10	4.32656e-09
AP4M1	279.055	-0.706603	Down	-1.63196	0.112443	-6.28407	3.29823e-10	4.33185e-09
MRC1	1874.08	1.18539	UP	2.27425	0.18865	6.28354	3.30942e-10	4.34428e-09
P2RY1	330.341	1.19298	UP	2.28625	0.189895	6.28231	3.33571e-10	4.37652e-09
IFT140	207.984	-0.662103	Down	-1.58239	0.105443	-6.27924	3.40229e-10	4.46155e-09
BTBD2	1105.48	-0.520248	Down	-1.4342	0.0828591	-6.2787	3.41407e-10	4.47466e-09
MYO19	919.883	0.46588	UP	1.38116	0.074208	6.27803	3.42898e-10	4.49187e-09
TMEM50A	1204.13	-0.494429	Down	-1.40876	0.0787996	-6.27452	3.50726e-10	4.59203e-09
CLCN7	1729.46	-0.416117	Down	-1.33433	0.0663203	-6.27436	3.51086e-10	4.59437e-09
MXRA8	1349.44	-1.1517	Down	-2.22176	0.183561	-6.27422	3.51399e-10	4.59607e-09
LRRC40	668.159	0.518261	UP	1.43223	0.082607	6.27381	3.52313e-10	4.60564e-09
LOC102151990	21.3924	3.2826	UP	9.73111	0.523265	6.27331	3.5345e-10	4.61811e-09
PAQR6	855.586	-0.553138	Down	-1.46727	0.0881858	-6.27242	3.5548e-10	4.64222e-09
CC2D1A	1281.72	-0.691021	Down	-1.61443	0.110202	-6.27051	3.59865e-10	4.69705e-09
SLC16A3	160.614	1.62956	UP	3.09418	0.259913	6.26964	3.61887e-10	4.71926e-09
FUNDC1	351.348	-0.596413	Down	-1.51195	0.0951275	-6.26962	3.6194e-10	4.71926e-09
SCARA5	4615.67	-0.955627	Down	-1.93942	0.152478	-6.26732	3.6731e-10	4.7868e-09
ALG8	373.523	0.591722	UP	1.50704	0.0944213	6.26683	3.68478e-10	4.79955e-09
LOC611492	56.8406	4.04586	UP	16.5168	0.645619	6.26664	3.68915e-10	4.80275e-09
B3GALT1	59.8903	1.88651	UP	3.69739	0.30105	6.26642	3.69448e-10	4.80721e-09
MRPS18B	773.098	0.457768	UP	1.37342	0.0730585	6.26577	3.70983e-10	4.82314e-09
ELOVL1	2973.21	-0.748209	Down	-1.67971	0.119413	-6.26574	3.71055e-10	4.82314e-09
ENKD1	96.5979	-0.898854	Down	-1.86458	0.143478	-6.26477	3.73373e-10	4.85077e-09
PKM	8341.53	0.678108	UP	1.60004	0.10826	6.26372	3.75898e-10	4.88106e-09
LPIN2	890.522	0.610183	UP	1.52645	0.0974171	6.26361	3.76155e-10	4.88188e-09
RPF2	587.311	0.60946	UP	1.52569	0.097339	6.2612	3.82016e-10	4.9554e-09
LMNTD2	177.836	-0.88744	Down	-1.84989	0.141827	-6.25719	3.91972e-10	5.08193e-09
FCER1G	508.266	1.64924	UP	3.13667	0.263746	6.25313	4.02311e-10	5.2133e-09
IL17RC	1949.01	-0.578547	Down	-1.49334	0.0925555	-6.25081	4.08336e-10	5.28865e-09
RAC2	544.613	1.79087	UP	3.46024	0.286547	6.24985	4.10859e-10	5.31859e-09
LIN7C	1955.63	0.663505	UP	1.58393	0.106166	6.24967	4.11321e-10	5.32185e-09
LOC102153066	30.9123	-1.47935	Down	-2.78824	0.236732	-6.24907	4.12895e-10	5.33948e-09
EBF3	127.401	-1.03305	Down	-2.04635	0.16534	-6.24807	4.15553e-10	5.37109e-09
CDC42SE1	4791.74	0.721403	UP	1.64878	0.115478	6.24711	4.18123e-10	5.40154e-09
ARPC5	5031.63	0.546504	UP	1.46054	0.0874871	6.24668	4.19257e-10	5.41342e-09
MRM2	381.355	0.587448	UP	1.50259	0.0940476	6.24629	4.20326e-10	5.42445e-09
GK	722.271	1.34738	UP	2.5445	0.215847	6.2423	4.31191e-10	5.56182e-09
KIF5B	3690.08	0.623529	UP	1.54064	0.0999144	6.24064	4.3579e-10	5.61826e-09
VMP1	2224.98	1.03359	UP	2.04711	0.165637	6.24006	4.37417e-10	5.63635e-09
TP53I13	512.573	-0.524618	Down	-1.43855	0.0841014	-6.23792	4.43416e-10	5.71074e-09
CBFB	1267.69	0.53301	UP	1.44695	0.0854499	6.2377	4.44063e-10	5.71615e-09
NUP107	520.157	0.394164	UP	1.31418	0.0631962	6.23715	4.45611e-10	5.73315e-09
IFIH1	402.711	0.988629	UP	1.9843	0.158515	6.23682	4.46545e-10	5.73931e-09
ZNF829	184.005	0.695504	UP	1.61945	0.111514	6.2369	4.46334e-10	5.73931e-09
IFNGR1	1531.64	0.940126	UP	1.9187	0.150791	6.23461	4.52912e-10	5.81818e-09
DEPTOR	662.845	-1.06192	Down	-2.0877	0.170339	-6.23414	4.54268e-10	5.83263e-09
RALGAPA2	405.684	-0.538841	Down	-1.4528	0.0864406	-6.23365	4.5569e-10	5.84791e-09
LOC475405	469.988	0.444771	UP	1.3611	0.0713677	6.23211	4.60208e-10	5.90288e-09
USP20	896.335	-0.481114	Down	-1.39582	0.07721	-6.23123	4.62789e-10	5.93296e-09
RNF138	278.955	0.96494	UP	1.95198	0.154957	6.22714	4.75016e-10	6.08663e-09
CENPB	2421.15	0.440209	UP	1.3568	0.0707103	6.22552	4.79947e-10	6.14668e-09
MIR223	10.7249	4.07105	UP	16.8077	0.654196	6.22298	4.8779e-10	6.24395e-09
SMG5	2433.34	0.421332	UP	1.33916	0.0677323	6.22054	4.95438e-10	6.33864e-09
FAM192A	578.305	-0.346561	Down	-1.27153	0.0557169	-6.22005	4.97007e-10	6.35549e-09
SLC25A46	1017.23	0.45881	UP	1.37441	0.0737643	6.21994	4.97342e-10	6.35654e-09
ITGB6	886.85	1.57064	UP	2.97037	0.252524	6.21978	4.97855e-10	6.35988e-09
APOL5	541.54	-0.794763	Down	-1.73479	0.127799	-6.21887	5.0075e-10	6.39363e-09
YWHAE	6918.2	0.333875	UP	1.26039	0.053697	6.21777	5.04276e-10	6.43539e-09
MANBA	486.772	-0.582023	Down	-1.49695	0.0936148	-6.21721	5.06084e-10	6.45519e-09
SMIM20	844.021	-0.435798	Down	-1.35266	0.0701159	-6.2154	5.11956e-10	6.52679e-09
PTPN21	3307.36	-0.611544	Down	-1.52789	0.0984025	-6.21471	5.14183e-10	6.55187e-09
HGH1	639.467	0.55319	UP	1.46733	0.08903	6.21353	5.18082e-10	6.59822e-09
DNAJA1	2466.8	0.517462	UP	1.43143	0.0832883	6.21289	5.20177e-10	6.62155e-09
SPATA32	37.4232	2.32055	UP	4.99523	0.373532	6.21245	5.21633e-10	6.63673e-09
MIR155	20.5878	1.71782	UP	3.28939	0.276533	6.21199	5.23179e-10	6.65305e-09
CUNH17orf62	1082.18	0.512068	UP	1.42609	0.0824447	6.21105	5.26321e-10	6.68963e-09
PPP4R2	950.935	0.534205	UP	1.44814	0.0860195	6.21028	5.28896e-10	6.71898e-09
VASH2	334.477	1.51392	UP	2.85585	0.243912	6.20682	5.4066e-10	6.86261e-09
AKR1E2	180.782	-1.07463	Down	-2.10619	0.173138	-6.2068	5.40747e-10	6.86261e-09
LOC484867	1148.65	1.74424	UP	3.35017	0.281181	6.20325	5.53102e-10	7.01588e-09
PCBP1	3388.93	0.464794	UP	1.38012	0.0749516	6.20125	5.60158e-10	7.10181e-09
LOC106558815	482.568	-0.567698	Down	-1.48216	0.0915487	-6.20105	5.6087e-10	7.10726e-09
CHST11	265.699	0.981691	UP	1.97478	0.158413	6.19703	5.75393e-10	7.28763e-09
NGDN	608.911	0.480643	UP	1.39537	0.0775663	6.19655	5.77141e-10	7.3061e-09
TSSK3	177.614	-0.820461	Down	-1.76597	0.132467	-6.1937	5.87691e-10	7.4322e-09
COL4A3	43.8356	-1.9429	Down	-3.84477	0.313688	-6.19374	5.87541e-10	7.4322e-09
CWC15	1251.01	0.378297	UP	1.29981	0.0610798	6.19348	5.88492e-10	7.43609e-09
KIFC2	1350.88	-0.532283	Down	-1.44622	0.0859428	-6.19346	5.88588e-10	7.43609e-09
DENND4B	1803.42	0.697023	UP	1.62116	0.112547	6.1932	5.89561e-10	7.44465e-09
FZD4	1188.74	-0.932451	Down	-1.90852	0.150577	-6.19251	5.92135e-10	7.47341e-09
PDE2A	618.839	-1.1151	Down	-2.1661	0.180129	-6.19059	5.99386e-10	7.56114e-09
[truncated: 7,576 more rows]

## Sheet:  IgE 24 hours
gene_symbol	baseMean	log2FoldChange	UP or Down	Fold Change	lfcSE	stat	pvalue	padj
TIMP1	5324.39	3.91656	UP	15.1009	0.137498	28.4846	1.82014e-178	4.17195e-174
GNAI2	5372.35	1.16959	UP	2.24947	0.059658	19.6048	1.40572e-85	1.61103e-81
ADAM8	731.159	3.56657	UP	11.848	0.19738	18.0695	5.53683e-73	4.23032e-69
FCGR1A	284.942	4.02334	UP	16.2609	0.223464	18.0044	1.79968e-72	1.03126e-68
CFP	466.649	2.91212	UP	7.52725	0.168122	17.3215	3.23608e-67	1.48348e-63
CCL23	1572.81	4.80038	UP	27.865	0.280577	17.109	1.27264e-65	4.86171e-62
TNFRSF1B	1498.65	2.12486	UP	4.36162	0.130182	16.3223	6.85339e-60	2.24409e-56
TCIRG1	1374.67	1.73003	UP	3.31736	0.106679	16.2172	3.81222e-59	1.09225e-55
PPP1R18	1802.75	1.2715	UP	2.41412	0.0792431	16.0455	6.14665e-58	1.56541e-54
HCK	205.667	3.24616	UP	9.4884	0.204932	15.8402	1.64241e-56	3.76457e-53
ARHGAP4	441.098	2.50922	UP	5.6931	0.161434	15.5433	1.7659e-54	3.67966e-51
BIN2	760.321	2.63474	UP	6.21063	0.170057	15.4933	3.84928e-54	7.35244e-51
TMEM150B	392.517	2.19807	UP	4.58865	0.142032	15.4759	5.046e-54	8.89688e-51
LOC484309	472.734	4.27905	UP	19.4143	0.278143	15.3843	2.08563e-53	3.41462e-50
FERMT3	1024.65	2.46296	UP	5.51348	0.160473	15.3481	3.64489e-53	5.56964e-50
ITGB2	1550.23	2.89708	UP	7.4492	0.190241	15.2285	2.28785e-52	3.27749e-49
ADGRE1	302.116	4.11385	UP	17.3138	0.271356	15.1603	6.47439e-52	8.24441e-49
GRN	4115.13	1.21724	UP	2.32502	0.0802898	15.1606	6.44589e-52	8.24441e-49
EMILIN2	2792.72	1.93095	UP	3.81308	0.128418	15.0365	4.2342e-51	5.10801e-48
LOC100855449	620.606	4.76224	UP	27.138	0.318724	14.9416	1.76794e-50	2.02615e-47
CYBB	716.864	3.24413	UP	9.47502	0.217532	14.9133	2.70014e-50	2.94714e-47
SLAMF8	198.9	2.9932	UP	7.96238	0.202082	14.8118	1.22847e-49	1.27989e-46
LOC611446	230.056	3.01781	UP	8.09935	0.203818	14.8064	1.33183e-49	1.32726e-46
CTSS	3464.29	3.35121	UP	10.205	0.227303	14.7434	3.39465e-49	3.24203e-46
SRGN	2065.05	2.95925	UP	7.77722	0.202942	14.5817	3.66998e-48	3.36479e-45
LOC479668	4957.19	3.64662	UP	12.524	0.251278	14.5123	1.01294e-47	8.92985e-45
NCF2	408.219	2.729	UP	6.62997	0.188358	14.4884	1.43451e-47	1.21779e-44
TREM1	93.8326	4.19237	UP	18.2822	0.29056	14.4286	3.42108e-47	2.73551e-44
NFAM1	352.729	2.70434	UP	6.5176	0.18744	14.4278	3.46101e-47	2.73551e-44
ARRB2	401.511	1.51225	UP	2.85254	0.106107	14.252	4.35378e-46	3.32643e-43
CD180	314.953	3.49955	UP	11.3102	0.245877	14.2329	5.72382e-46	4.23212e-43
AIF1	287.023	2.75463	UP	6.74881	0.194099	14.1919	1.02844e-45	7.36652e-43
MFSD7	386.319	2.54591	UP	5.83977	0.180915	14.0724	5.61064e-45	3.89701e-42
POU2F2	118.053	2.5965	UP	6.04819	0.185984	13.9609	2.69888e-44	1.81944e-41
TBXAS1	410.626	2.2295	UP	4.68972	0.160061	13.9291	4.21912e-44	2.76304e-41
WAS	310.092	2.2747	UP	4.83898	0.163641	13.9006	6.28209e-44	3.99977e-41
NLRP3	215.045	2.97972	UP	7.88833	0.216073	13.7903	2.91377e-43	1.75754e-40
PSTPIP1	456.229	2.04652	UP	4.13108	0.148394	13.7911	2.88397e-43	1.75754e-40
ME2	835.44	1.31278	UP	2.4842	0.0952411	13.7838	3.19131e-43	1.87559e-40
S100P	484.409	3.52576	UP	11.5175	0.257014	13.7182	7.90519e-43	4.52987e-40
ADAM19	1982.22	1.88948	UP	3.70502	0.137777	13.7141	8.36074e-43	4.67406e-40
MSN	7718.6	1.65845	UP	3.15677	0.120974	13.7091	8.95376e-43	4.88641e-40
THEMIS2	298.869	2.86608	UP	7.29081	0.20972	13.6662	1.61555e-42	8.61163e-40
SLC17A9	267.474	1.97591	UP	3.93377	0.145051	13.6222	2.95618e-42	1.53997e-39
LOC484306	446.4	3.50603	UP	11.3611	0.259158	13.5286	1.06059e-41	5.40217e-39
FMNL1	1532.36	1.54913	UP	2.9264	0.114955	13.476	2.16551e-41	1.07904e-38
GLIPR1	593.037	1.88819	UP	3.70171	0.140776	13.4127	5.09368e-41	2.48409e-38
GMIP	1121.2	1.00526	UP	2.00731	0.0749857	13.4061	5.56973e-41	2.65966e-38
SHKBP1	1118.14	0.930279	UP	1.90564	0.0694285	13.3991	6.12009e-41	2.86283e-38
ARHGAP30	1100	1.98061	UP	3.94659	0.147871	13.3942	6.53958e-41	2.99787e-38
CCR1	832.404	3.78211	UP	13.7572	0.283468	13.3423	1.31376e-40	5.79092e-38
GPSM3	201.108	2.01941	UP	4.05419	0.151353	13.3425	1.31067e-40	5.79092e-38
LIMD2	529.873	2.15945	UP	4.46746	0.161969	13.3325	1.49781e-40	6.47762e-38
NCF4	147.785	3.127	UP	8.73616	0.236649	13.2137	7.31521e-40	3.10504e-37
GLIPR2	1682.22	1.68647	UP	3.21868	0.127912	13.1846	1.07625e-39	4.48522e-37
CSK	1655.79	1.07719	UP	2.10992	0.0818946	13.1534	1.62766e-39	6.66206e-37
PPT1	2571.77	0.85921	UP	1.81405	0.0657394	13.0699	4.89036e-39	1.96653e-36
CYTH4	945.751	2.39159	UP	5.24736	0.18309	13.0624	5.40227e-39	2.13492e-36
SPI1	1132.56	2.66246	UP	6.33114	0.204472	13.0212	9.27242e-39	3.60226e-36
LOC609800	461.007	3.37438	UP	10.3703	0.260321	12.9624	1.99945e-38	7.63822e-36
EFHD2	2432.36	1.26627	UP	2.40538	0.097759	12.9529	2.2611e-38	8.49618e-36
OAS2	2634.12	3.46295	UP	11.0269	0.267553	12.9431	2.57208e-38	9.5088e-36
CORO1A	1690.95	2.71313	UP	6.55743	0.209847	12.9291	3.08361e-38	1.1219e-35
EVI2B	637.193	2.47763	UP	5.5698	0.191776	12.9194	3.50009e-38	1.25352e-35
LOC478984	1705.48	3.91679	UP	15.1033	0.305367	12.8265	1.16483e-37	4.10757e-35
VAV1	546.343	2.22549	UP	4.67668	0.17354	12.824	1.20272e-37	4.1769e-35
LOC491477	249.906	3.94346	UP	15.385	0.307562	12.8216	1.24035e-37	4.2433e-35
CKAP4	2456.93	1.69623	UP	3.24053	0.13234	12.8172	1.31354e-37	4.42759e-35
PDIA6	4775.24	1.21451	UP	2.32062	0.0947707	12.8153	1.34703e-37	4.47468e-35
FES	841.99	1.26258	UP	2.39924	0.0985673	12.8093	1.45488e-37	4.7639e-35
LOC100686711	52.652	4.80784	UP	28.0094	0.376601	12.7664	2.52615e-37	8.15519e-35
LOC100686047	346.614	4.73733	UP	26.6735	0.372342	12.7231	4.4023e-37	1.40146e-34
LOC489841	91.7804	3.8657	UP	14.5778	0.304696	12.6871	6.97357e-37	2.18961e-34
CD48	474.594	3.10382	UP	8.59694	0.244699	12.6843	7.22842e-37	2.23895e-34
RGS19	1175.48	1.54247	UP	2.91293	0.122236	12.6188	1.6644e-36	5.08664e-34
F5	96.106	2.86905	UP	7.30585	0.227447	12.6142	1.76387e-36	5.31969e-34
EMILIN1	1644.83	1.83603	UP	3.57027	0.145939	12.5808	2.69305e-36	8.01654e-34
CD37	654.805	2.4889	UP	5.6135	0.199122	12.4993	7.52668e-36	2.21178e-33
PTAFR	212.035	2.42929	UP	5.3863	0.194616	12.4825	9.30204e-36	2.69889e-33
EMP3	2388.46	1.94318	UP	3.84552	0.156139	12.4452	1.48486e-35	4.25432e-33
TNFSF13	230.608	1.90553	UP	3.74646	0.153291	12.4308	1.77919e-35	5.03466e-33
KYNU	145.335	2.90327	UP	7.48118	0.23402	12.4061	2.42305e-35	6.77303e-33
SLAMF9	646.679	3.41294	UP	10.6512	0.275658	12.3811	3.30917e-35	9.13849e-33
MYO1F	495.662	2.50457	UP	5.67479	0.202454	12.371	3.74965e-35	1.00333e-32
COTL1	4478.42	2.33673	UP	5.05156	0.188884	12.3713	3.73942e-35	1.00333e-32
LYL1	193.445	2.03123	UP	4.08754	0.164197	12.3707	3.76451e-35	1.00333e-32
SASH3	653.921	2.87738	UP	7.34815	0.232715	12.3644	4.07305e-35	1.07308e-32
PLEKHO2	1149.55	1.45365	UP	2.73899	0.117878	12.3317	6.11146e-35	1.59183e-32
ARHGAP9	410.545	2.09426	UP	4.27006	0.170208	12.3041	8.61076e-35	2.21761e-32
PDIA3	9773.66	0.948046	UP	1.92926	0.0771321	12.2912	1.00995e-34	2.57211e-32
SLC2A6	216.349	3.09474	UP	8.54296	0.251842	12.2884	1.04577e-34	2.60545e-32
CTSC	4409.18	1.81768	UP	3.52513	0.147918	12.2884	1.04557e-34	2.60545e-32
CD5L	744.277	7.03595	UP	131.229	0.573606	12.2662	1.3763e-34	3.39205e-32
SELPLG	684.541	2.36998	UP	5.16935	0.193614	12.2408	1.88266e-34	4.59067e-32
PIK3CD	1065.35	1.83061	UP	3.55687	0.149669	12.231	2.12221e-34	5.12034e-32
CR1L	183.144	3.37545	UP	10.3779	0.276623	12.2023	3.02064e-34	7.21209e-32
CCR5	625.351	3.13146	UP	8.76318	0.256782	12.195	3.30598e-34	7.812e-32
LTBP1	3545.94	1.79924	UP	3.48037	0.147599	12.1901	3.51185e-34	8.2138e-32
VCAN	7131.33	2.03277	UP	4.0919	0.167022	12.1707	4.45219e-34	1.03079e-31
ITGAM	671.424	2.89739	UP	7.45079	0.238501	12.1483	5.85474e-34	1.32868e-31
NCKAP1L	1097.95	2.35231	UP	5.1064	0.193626	12.1487	5.82931e-34	1.32868e-31
BPI	3406.35	2.70945	UP	6.54073	0.223068	12.1463	6.00045e-34	1.3484e-31
GNG2	1395.71	1.99764	UP	3.99346	0.164735	12.1264	7.65608e-34	1.70374e-31
PLOD3	1554.62	1.20866	UP	2.31123	0.0998008	12.1107	9.26575e-34	2.04212e-31
LOC608848	456.781	3.64221	UP	12.4857	0.301506	12.0801	1.34631e-33	2.93893e-31
C6H16orf54	277.1	2.05453	UP	4.15408	0.170946	12.0186	2.83719e-33	6.07769e-31
SELENOM	755.373	1.51848	UP	2.8649	0.126339	12.0191	2.82103e-33	6.07769e-31
EMR4	393.778	2.5218	UP	5.743	0.210487	11.9808	4.47786e-33	9.50343e-31
LOC102155602	78.9397	-3.01825	Down	-8.10185	0.252808	-11.9389	7.41952e-33	1.56021e-30
AP2A2	2127.91	0.950517	UP	1.93257	0.0797998	11.9113	1.03386e-32	2.15427e-30
MSR1	510.714	3.35297	UP	10.2175	0.282132	11.8844	1.42685e-32	2.94639e-30
VASP	2655.31	1.00991	UP	2.01379	0.0851016	11.8671	1.7539e-32	3.58939e-30
SYK	774.619	2.4972	UP	5.64591	0.210738	11.8498	2.15629e-32	4.35364e-30
ARHGAP45	1887.17	1.58847	UP	3.00729	0.134054	11.8495	2.16533e-32	4.35364e-30
RRBP1	5088.85	1.16453	UP	2.2416	0.0986348	11.8065	3.61343e-32	7.20204e-30
FGD2	1014.49	1.90589	UP	3.7474	0.162616	11.7202	1.00464e-31	1.98512e-29
ADGRG5	91.1421	2.90147	UP	7.47189	0.248543	11.674	1.73183e-31	3.39276e-29
RASGRP4	855.997	1.03246	UP	2.0455	0.0884861	11.668	1.85742e-31	3.60797e-29
LY86	242.726	3.20881	UP	9.24587	0.275066	11.6656	1.91023e-31	3.67937e-29
HCLS1	1027.72	2.32543	UP	5.01216	0.199425	11.6607	2.02353e-31	3.8651e-29
SLC11A1	563.247	2.6394	UP	6.23071	0.226552	11.6503	2.28712e-31	4.33249e-29
NRROS	449.105	2.58356	UP	5.99417	0.222073	11.6338	2.77418e-31	5.21205e-29
ADGRE5	1986.62	1.48248	UP	2.79428	0.127909	11.5901	4.62543e-31	8.61948e-29
ICAM3	203.255	2.92126	UP	7.57509	0.252304	11.5784	5.30533e-31	9.80674e-29
STK10	1101.72	1.58072	UP	2.9912	0.136814	11.5538	7.06273e-31	1.29508e-28
EFEMP2	715.479	1.18989	UP	2.28136	0.103022	11.5499	7.39292e-31	1.33428e-28
BRSK1	157.061	1.15311	UP	2.22392	0.0998313	11.5505	7.33592e-31	1.33428e-28
CALR	13060	1.45383	UP	2.73935	0.126502	11.4926	1.43716e-30	2.57353e-28
LOC102151751	480.942	3.57705	UP	11.9344	0.312425	11.4493	2.3705e-30	4.21195e-28
GMFG	663.733	1.90887	UP	3.75514	0.166768	11.4463	2.45538e-30	4.32922e-28
SAMD9L	2872.55	3.13042	UP	8.75689	0.273994	11.4251	3.13164e-30	5.47942e-28
PARVG	185.919	2.6705	UP	6.36649	0.234021	11.4113	3.67047e-30	6.36876e-28
APOBR	777.707	2.0489	UP	4.13791	0.179559	11.4107	3.6955e-30	6.36876e-28
MGAT1	2235.04	0.651532	UP	1.57084	0.0572853	11.3735	5.66936e-30	9.69756e-28
NFE2	82.597	4.45773	UP	21.9741	0.393114	11.3395	8.35931e-30	1.41929e-27
WSB1	2489.83	0.602779	UP	1.51864	0.053409	11.2861	1.53711e-29	2.59059e-27
TNFSF13B	192.016	2.87797	UP	7.35113	0.255389	11.2689	1.86814e-29	3.12552e-27
LOC611538	271.09	3.12712	UP	8.73692	0.277774	11.2578	2.12012e-29	3.5214e-27
FXYD5	959.505	1.63104	UP	3.09736	0.145177	11.2348	2.75159e-29	4.53735e-27
LAT2	1109.26	2.0872	UP	4.24922	0.186004	11.2212	3.20717e-29	5.25083e-27
FYB1	603.125	2.72981	UP	6.6337	0.243837	11.1953	4.30148e-29	6.99251e-27
PDIA4	7118.57	1.26268	UP	2.39941	0.112799	11.194	4.36066e-29	7.03878e-27
RAB3IL1	1139.6	1.6828	UP	3.2105	0.150371	11.191	4.51432e-29	7.23585e-27
PLAUR	278.607	2.01232	UP	4.03431	0.179942	11.1832	4.92998e-29	7.84723e-27
LYN	1489.2	2.49362	UP	5.6319	0.222995	11.1824	4.97294e-29	7.86102e-27
RAC2	1116.55	2.78137	UP	6.87505	0.249472	11.149	7.23857e-29	1.13641e-26
ARPC1B	6201	1.21468	UP	2.32089	0.109434	11.0996	1.25947e-28	1.96383e-26
FCER1G	794.907	2.19444	UP	4.57713	0.197883	11.0896	1.40912e-28	2.18232e-26
DOK2	396.029	1.37932	UP	2.60145	0.124398	11.088	1.43509e-28	2.20764e-26
HSP90B1	10510.9	1.14634	UP	2.21352	0.10347	11.0789	1.58724e-28	2.42541e-26
KIF21B	372.309	1.83012	UP	3.55566	0.165312	11.0707	1.74132e-28	2.64324e-26
CCDC88A	1025.8	1.03187	UP	2.04467	0.0932714	11.0631	1.89496e-28	2.85753e-26
MMP25	298.465	2.54899	UP	5.85225	0.230579	11.0547	2.07945e-28	3.11523e-26
LRRC25	175.222	2.84656	UP	7.19285	0.257568	11.0517	2.15057e-28	3.20085e-26
FEZ2	535.115	0.775721	UP	1.71205	0.0702397	11.0439	2.34591e-28	3.46907e-26
KCTD17	192.849	1.54734	UP	2.92278	0.140304	11.0285	2.78578e-28	4.09313e-26
GIMAP4	297.682	3.82227	UP	14.1455	0.346999	11.0152	3.22775e-28	4.71231e-26
EMB	622.775	2.37872	UP	5.20075	0.215974	11.0139	3.27491e-28	4.75091e-26
ATP9A	2796.03	-0.615788	Down	-1.53239	0.056242	-10.9489	6.72579e-28	9.69571e-26
TGFB1	793.497	0.963584	UP	1.95015	0.0880724	10.9408	7.35353e-28	1.05344e-25
IGSF6	403.222	2.37819	UP	5.19883	0.218297	10.8943	1.22724e-27	1.74718e-25
UCP2	3051.2	2.24704	UP	4.74708	0.206411	10.8862	1.34073e-27	1.89697e-25
ST3GAL2	1119.99	1.12599	UP	2.18252	0.103446	10.8848	1.36199e-27	1.91522e-25
DOCK2	520.727	2.14082	UP	4.41012	0.196865	10.8746	1.52402e-27	2.13001e-25
SELL	375.787	5.1911	UP	36.5324	0.478521	10.8482	2.0332e-27	2.82442e-25
DDOST	3676.27	0.767646	UP	1.70249	0.0711888	10.7832	4.13066e-27	5.70355e-25
OLIG1	76.7258	6.48015	UP	89.2727	0.601044	10.7815	4.21015e-27	5.7785e-25
CARD9	340.291	1.63495	UP	3.10578	0.15186	10.7662	4.97139e-27	6.78269e-25
TRIM22	1016.23	3.74472	UP	13.4052	0.347883	10.7643	5.07354e-27	6.8811e-25
SH2B3	1369.53	1.30157	UP	2.46498	0.121144	10.744	6.32514e-27	8.52815e-25
NPL	280.412	1.86671	UP	3.64699	0.173836	10.7383	6.7246e-27	9.0039e-25
KCNQ1	242.691	1.72239	UP	3.29983	0.160403	10.7379	6.75656e-27	9.0039e-25
PTPRE	1719.09	1.1588	UP	2.23272	0.10822	10.7078	9.35147e-27	1.23899e-24
MCEMP1	92.5903	4.22839	UP	18.7444	0.395233	10.6985	1.03471e-26	1.36302e-24
MMP9	730.41	3.072	UP	8.4094	0.28749	10.6856	1.18897e-26	1.55728e-24
PEAK3	59.636	2.84974	UP	7.20872	0.267051	10.6712	1.38891e-26	1.80881e-24
ZBP1	656.643	5.17186	UP	36.0483	0.486415	10.6326	2.10136e-26	2.72121e-24
PTPRC	2360.54	2.46961	UP	5.53894	0.232299	10.6312	2.13419e-26	2.74819e-24
MYL5	68.6328	2.05286	UP	4.14929	0.193349	10.6174	2.47342e-26	3.16722e-24
PKN1	1445.15	0.809678	UP	1.75282	0.0763302	10.6076	2.74787e-26	3.49911e-24
CDA	141.891	2.17768	UP	4.52425	0.205819	10.5805	3.6683e-26	4.64537e-24
ADGRE2	202.178	3.22684	UP	9.36218	0.305012	10.5794	3.71354e-26	4.67681e-24
TLR8	210.739	2.90767	UP	7.50407	0.27487	10.5784	3.75455e-26	4.70262e-24
RGS18	329.193	2.02307	UP	4.06447	0.191262	10.5774	3.79188e-26	4.72357e-24
RHOG	1396.75	0.969012	UP	1.9575	0.0916866	10.5687	4.16038e-26	5.15459e-24
TMEM71	76.0085	2.18943	UP	4.56126	0.208069	10.5226	6.79525e-26	8.37387e-24
HK3	101.491	3.07223	UP	8.41071	0.292119	10.517	7.21055e-26	8.83813e-24
C5AR1	369.375	2.62675	UP	6.17633	0.25009	10.5032	8.3482e-26	1.01781e-23
MOV10	817.519	1.4652	UP	2.76101	0.139555	10.499	8.72701e-26	1.05837e-23
PLXNC1	666.577	2.21179	UP	4.6325	0.211042	10.4803	1.0637e-25	1.28321e-23
CNP	1061.1	1.71419	UP	3.28111	0.163846	10.4622	1.28879e-25	1.54661e-23
LOC484790	728.9	2.54216	UP	5.82462	0.243385	10.445	1.5442e-25	1.84347e-23
MX2	1902.51	5.1893	UP	36.4866	0.49716	10.4379	1.66483e-25	1.97718e-23
TNFAIP8L2	132.512	2.17281	UP	4.50899	0.208518	10.4203	2.00415e-25	2.36789e-23
RARA	1195.8	0.717236	UP	1.64403	0.0688936	10.4108	2.21372e-25	2.60209e-23
ZEB2	1938.42	0.942723	UP	1.92215	0.0906318	10.4017	2.43587e-25	2.8486e-23
GPR65	78.3215	2.50675	UP	5.68337	0.241009	10.4011	2.4518e-25	2.85267e-23
ARSB	395.081	1.86736	UP	3.64863	0.179637	10.3951	2.60912e-25	3.02039e-23
CD63	4292.64	1.04901	UP	2.06911	0.10096	10.3904	2.74275e-25	3.15912e-23
TIFAB	321.629	3.39418	UP	10.5136	0.326829	10.3852	2.89574e-25	3.31866e-23
ARHGAP15	118.033	2.51191	UP	5.70374	0.242043	10.3779	3.12456e-25	3.56309e-23
TMEM173	952.415	2.04308	UP	4.12123	0.196945	10.3738	3.26213e-25	3.70155e-23
TYROBP	668.833	2.46688	UP	5.52846	0.238338	10.3503	4.17078e-25	4.70928e-23
SCG3	94.0601	2.19218	UP	4.56995	0.211998	10.3406	4.61806e-25	5.18875e-23
BATF3	172.105	2.62871	UP	6.18471	0.254478	10.3298	5.16775e-25	5.77805e-23
P2RY13	222.951	2.5541	UP	5.87299	0.24738	10.3246	5.45504e-25	6.06966e-23
CD53	605.3	2.20761	UP	4.61909	0.213909	10.3203	5.70421e-25	6.31625e-23
PIK3AP1	394.792	2.57578	UP	5.96195	0.249605	10.3194	5.75568e-25	6.34259e-23
SH2D1B	97.6552	2.67637	UP	6.39248	0.259435	10.3162	5.95424e-25	6.53001e-23
CD86	682.624	2.51517	UP	5.71666	0.24451	10.2866	8.10205e-25	8.84319e-23
PIGT	1771.39	0.481752	UP	1.39644	0.0468629	10.28	8.67123e-25	9.41958e-23
AOAH	299.591	2.71198	UP	6.55222	0.264993	10.2342	1.39411e-24	1.50728e-22
LPCAT1	693.339	0.604156	UP	1.52009	0.0590405	10.2329	1.41212e-24	1.51958e-22
SCLY	477.877	0.857645	UP	1.81208	0.0840833	10.1999	1.98395e-24	2.12495e-22
SLC7A7	240.178	1.82565	UP	3.54468	0.179348	10.1794	2.4504e-24	2.61235e-22
MGAT2	1227.07	1.04159	UP	2.0585	0.102361	10.1757	2.54506e-24	2.69922e-22
NAGA	719.188	0.816698	UP	1.76137	0.0802626	10.1753	2.55543e-24	2.69922e-22
COLGALT1	2533.11	1.18892	UP	2.27982	0.117198	10.1445	3.50507e-24	3.68531e-22
RASSF2	1501.61	1.35079	UP	2.55052	0.133169	10.1434	3.54502e-24	3.71029e-22
CLEC7A	151.96	2.77254	UP	6.83312	0.273668	10.131	4.02333e-24	4.19177e-22
TPM3	7862.14	0.805554	UP	1.74782	0.0795956	10.1206	4.47701e-24	4.64333e-22
CD1D	400.269	2.80486	UP	6.98791	0.277423	10.1104	4.96792e-24	5.12926e-22
SNRPA	667.371	0.678043	UP	1.59997	0.067078	10.1083	5.07673e-24	5.2181e-22
KCNN4	176.549	2.36378	UP	5.14717	0.234227	10.0918	6.00281e-24	6.14243e-22
CCR3	123.404	6.31238	UP	79.4721	0.627525	10.0592	8.37036e-24	8.52698e-22
OGFRL1	1648.48	1.36572	UP	2.57704	0.1358	10.0568	8.57344e-24	8.69521e-22
SAMHD1	1715.61	3.36583	UP	10.309	0.334842	10.052	9.00378e-24	9.09144e-22
AKNA	944.789	1.55877	UP	2.94604	0.155667	10.0135	1.32907e-23	1.33612e-21
EGR3	2075.99	-0.800105	Down	-1.74123	0.0800492	-9.99517	1.60016e-23	1.60163e-21
CSF2RA	218.379	2.9408	UP	7.67836	0.294266	9.99367	1.62446e-23	1.61888e-21
LRRC8C	640.39	1.63547	UP	3.10688	0.163675	9.99216	1.64941e-23	1.63663e-21
DRAM2	383.384	1.2306	UP	2.34665	0.123235	9.98579	1.75902e-23	1.73786e-21
GFI1B	37.8135	5.72168	UP	52.7712	0.573384	9.97878	1.88765e-23	1.85694e-21
PREX1	2392.69	1.72193	UP	3.29878	0.172604	9.97623	1.9369e-23	1.89256e-21
LOC611922	1735.64	0.766859	UP	1.70156	0.07687	9.97605	1.94036e-23	1.89256e-21
LST1	314.469	2.37193	UP	5.17633	0.237991	9.96647	2.13683e-23	2.07535e-21
CCM2	424.295	0.895938	UP	1.86082	0.0899817	9.95689	2.35305e-23	2.27571e-21
PPIB	1191.71	0.996254	UP	1.99481	0.100115	9.95114	2.49312e-23	2.40104e-21
LCP1	3776.54	2.37139	UP	5.17438	0.238475	9.94394	2.68012e-23	2.57033e-21
SND1	2830.79	0.814393	UP	1.75856	0.0820477	9.92586	3.21326e-23	3.0688e-21
LGALS9	1669.49	3.17731	UP	9.04617	0.321114	9.89463	4.39245e-23	4.17756e-21
KCNAB2	671.743	1.25565	UP	2.38775	0.126919	9.89337	4.44814e-23	4.21305e-21
CERKL	59.7519	2.10243	UP	4.29431	0.212545	9.89169	4.52315e-23	4.26647e-21
INPP5D	947.775	1.68593	UP	3.21748	0.170542	9.88569	4.80247e-23	4.51137e-21
LOC484897	769.43	3.12666	UP	8.73409	0.316423	9.88126	5.01997e-23	4.69644e-21
C3AR1	949.917	2.40804	UP	5.30752	0.243708	9.88082	5.04161e-23	4.69751e-21
IKZF1	333.733	2.18357	UP	4.54277	0.221567	9.85513	6.51344e-23	6.04432e-21
RGS14	334.852	1.8678	UP	3.64976	0.189581	9.85229	6.70025e-23	6.1926e-21
GNB1	6257.61	0.461658	UP	1.37712	0.0469467	9.83367	8.06295e-23	7.42212e-21
UNC93B1	1770.54	1.03641	UP	2.05111	0.105511	9.82271	8.98961e-23	8.24203e-21
CD1A6	903.243	2.57652	UP	5.96499	0.262641	9.81005	1.01921e-22	9.30732e-21
EHBP1L1	3741.85	0.994621	UP	1.99256	0.101739	9.77624	1.42403e-22	1.29524e-20
BCL2A1	417.543	2.24746	UP	4.74846	0.22996	9.77327	1.46647e-22	1.32858e-20
GMPPB	500.759	1.14883	UP	2.21734	0.117644	9.76533	1.58599e-22	1.4312e-20
NNT	1304.56	0.690179	UP	1.61348	0.0707288	9.7581	1.70313e-22	1.53088e-20
LOC608975	256.504	3.00619	UP	8.0344	0.308712	9.73785	2.07908e-22	1.86151e-20
RAP1B	2376.08	0.85699	UP	1.81126	0.0880269	9.73554	2.12678e-22	1.89681e-20
LCP2	506.354	2.23938	UP	4.72194	0.230089	9.73268	2.18762e-22	1.94351e-20
GRHL2	1882.66	-0.64344	Down	-1.56205	0.066241	-9.71363	2.6378e-22	2.3344e-20
MPP1	1655.21	1.49232	UP	2.81341	0.153672	9.71104	2.70557e-22	2.38517e-20
ANXA6	3522.24	0.899559	UP	1.8655	0.0927918	9.69439	3.18548e-22	2.79749e-20
MOB3A	668.335	1.02254	UP	2.0315	0.105615	9.68179	3.60353e-22	3.15254e-20
LOC106559612	151.583	2.86052	UP	7.26277	0.295845	9.66899	4.08375e-22	3.55907e-20
LASP1	5365.85	0.610013	UP	1.52627	0.0630929	9.66849	4.10375e-22	3.56296e-20
RHOA	10011.9	0.533705	UP	1.44764	0.0552531	9.65928	4.49026e-22	3.88382e-20
LYZ	2812.12	2.85278	UP	7.22392	0.29541	9.65701	4.59077e-22	3.95583e-20
CAPZA1	4452.78	0.752121	UP	1.68427	0.077923	9.6521	4.81583e-22	4.13422e-20
NCF1	375.43	2.64148	UP	6.23971	0.274229	9.63239	5.83583e-22	4.99115e-20
DLA-DQA1	10269.3	2.54383	UP	5.83135	0.26532	9.5878	8.99874e-22	7.66767e-20
GRK2	2458.06	0.634859	UP	1.55279	0.0662394	9.58431	9.30764e-22	7.9015e-20
RPS6KA1	1120.53	0.652508	UP	1.5719	0.0681063	9.58073	9.63653e-22	8.15051e-20
SNX20	114.156	3.36973	UP	10.3369	0.351915	9.57541	1.01455e-21	8.54943e-20
GBP1	1205.36	3.21309	UP	9.27334	0.335595	9.5743	1.02546e-21	8.60975e-20
ITGAL	270.938	2.87979	UP	7.36043	0.301145	9.56281	1.14602e-21	9.58684e-20
TRAF3IP3	151.658	2.26061	UP	4.79193	0.236548	9.55666	1.21621e-21	1.0137e-19
IRF5	1871.83	1.17588	UP	2.25931	0.123163	9.54736	1.33044e-21	1.10489e-19
ADGRE3	174.965	5.01153	UP	32.2568	0.525092	9.54411	1.37284e-21	1.13598e-19
PIK3R5	950.133	1.76514	UP	3.39906	0.184976	9.54251	1.39418e-21	1.1495e-19
SPIB	41.5265	3.01775	UP	8.09903	0.316371	9.53863	1.44727e-21	1.18899e-19
EBI3	39.6269	2.67709	UP	6.39566	0.280674	9.53809	1.45492e-21	1.19101e-19
LOC480601	15025.8	3.1427	UP	8.83177	0.329976	9.52402	1.66601e-21	1.35896e-19
CD74	31316.3	2.28288	UP	4.86648	0.240171	9.50521	1.99639e-21	1.62267e-19
TNFRSF14	634.384	1.72151	UP	3.29782	0.181467	9.48664	2.3861e-21	1.93257e-19
MVP	3104.91	0.934536	UP	1.91128	0.0986083	9.47726	2.61054e-21	2.1069e-19
CHI3L1	404.29	3.25049	UP	9.51686	0.343681	9.45787	3.14287e-21	2.52764e-19
ISG20	398.045	5.38254	UP	41.7164	0.570076	9.44179	3.66464e-21	2.93696e-19
LOC100686511	352.476	2.97735	UP	7.87539	0.315892	9.42523	4.29171e-21	3.42753e-19
TLR1	251.47	2.3989	UP	5.27401	0.254536	9.42458	4.31816e-21	3.43669e-19
KLHL5	794.536	1.08963	UP	2.12819	0.115725	9.41565	4.70157e-21	3.72888e-19
CALU	5787.72	0.927153	UP	1.90152	0.0985114	9.41163	4.88492e-21	3.86094e-19
MAN2B1	6450.34	0.769294	UP	1.70444	0.0817523	9.41006	4.95835e-21	3.90551e-19
CD4	640.712	4.41153	UP	21.2815	0.4691	9.40424	5.24098e-21	4.11399e-19
MANSC1	860.48	0.56932	UP	1.48382	0.0606007	9.39462	5.74251e-21	4.49229e-19
CAP1	7775.02	0.640647	UP	1.55903	0.0682816	9.38244	6.44662e-21	5.02595e-19
FAM49B	1111.08	1.0528	UP	2.07455	0.11225	9.37911	6.65289e-21	5.16919e-19
S1PR4	49.2841	2.24006	UP	4.72416	0.239084	9.36934	7.29901e-21	5.65205e-19
PRKCD	956.115	0.83474	UP	1.78354	0.0892688	9.35087	8.69322e-21	6.709e-19
FFAR2	168.951	3.16229	UP	8.95249	0.338413	9.34447	9.23551e-21	7.10359e-19
LOC488947	431.582	5.59624	UP	48.3767	0.599389	9.33658	9.9498e-21	7.62741e-19
DLA-DMA	1010.16	2.12566	UP	4.36404	0.227752	9.33323	1.02691e-20	7.84594e-19
BAK1	553.413	1.25224	UP	2.38212	0.134347	9.32094	1.15314e-20	8.78109e-19
TGFBI	5509.61	1.61497	UP	3.06306	0.173567	9.30459	1.34504e-20	1.02085e-18
CDC42SE2	800.384	1.12211	UP	2.17665	0.120643	9.30109	1.39014e-20	1.05159e-18
LOC483289	104.179	1.96127	UP	3.89404	0.210952	9.29723	1.44153e-20	1.08689e-18
CIITA	874.667	2.63859	UP	6.22724	0.283985	9.29131	1.52398e-20	1.14528e-18
LOC100856137	4324.93	2.81078	UP	7.01664	0.302588	9.28914	1.55546e-20	1.16512e-18
PLCG2	464.488	1.48679	UP	2.80266	0.160065	9.28869	1.56202e-20	1.16622e-18
PRKACB	972.823	0.73998	UP	1.67015	0.0796761	9.28735	1.58171e-20	1.17709e-18
PARP15	863.862	2.04764	UP	4.13429	0.220713	9.2774	1.73661e-20	1.28818e-18
SKAP2	2004.3	0.809038	UP	1.75204	0.087469	9.24942	2.25713e-20	1.6689e-18
LMAN1	1560.7	1.01291	UP	2.01798	0.109626	9.2397	2.47191e-20	1.82182e-18
CALML4	246.158	1.54199	UP	2.91195	0.166989	9.23406	2.60564e-20	1.91423e-18
MPEG1	4468.98	2.13375	UP	4.38858	0.231109	9.23268	2.63947e-20	1.93288e-18
EHD4	2715.87	0.974024	UP	1.96431	0.105504	9.23211	2.6536e-20	1.93704e-18
MCTP1	332.845	1.46956	UP	2.76937	0.15935	9.22218	2.91129e-20	2.1184e-18
CNPY3	1049.17	0.988641	UP	1.98432	0.107226	9.22017	2.96633e-20	2.15162e-18
ACOT9	1243.69	0.579399	UP	1.49423	0.0628775	9.21474	3.12041e-20	2.25624e-18
GALK1	401.11	1.07563	UP	2.10764	0.116752	9.21295	3.17291e-20	2.28699e-18
MNDA	1386.46	1.22143	UP	2.33178	0.132666	9.20685	3.35846e-20	2.41314e-18
ST8SIA4	339.576	1.81934	UP	3.5292	0.19824	9.17748	4.41304e-20	3.16098e-18
CASP4	245.377	2.88915	UP	7.40835	0.314985	9.17235	4.628e-20	3.30462e-18
RAB8B	1083.92	1.40123	UP	2.64127	0.15279	9.17098	4.68741e-20	3.33665e-18
MRC1	3502.23	2.09585	UP	4.27479	0.228698	9.16429	4.98759e-20	3.53933e-18
LRRC8D	419.613	1.08866	UP	2.12676	0.118829	9.16159	5.11406e-20	3.61788e-18
APBB1IP	287.29	1.52558	UP	2.87903	0.1667	9.15165	5.60692e-20	3.95435e-18
LAPTM5	3482.71	1.75376	UP	3.37236	0.191816	9.1429	6.07976e-20	4.27467e-18
MILR1	247.111	2.3051	UP	4.942	0.253278	9.10105	8.94648e-20	6.27102e-18
PPP6R1	3100.77	0.693907	UP	1.61766	0.0763025	9.09415	9.53255e-20	6.66145e-18
2023-03-01	424.035	1.93057	UP	3.81206	0.212488	9.08553	1.03196e-19	7.18951e-18
MMP19	822.242	1.68559	UP	3.21671	0.185612	9.08122	1.07367e-19	7.45746e-18
DAB2	2724.78	0.9381	UP	1.916	0.103327	9.07891	1.09671e-19	7.59444e-18
ATP8B4	174.835	1.63864	UP	3.11372	0.180625	9.07208	1.16771e-19	8.0618e-18
TNFAIP6	655.745	3.20914	UP	9.24799	0.353962	9.06633	1.23091e-19	8.47255e-18
DLA-DMB	1562.29	2.19294	UP	4.57235	0.242093	9.05823	1.32579e-19	9.09833e-18
ACOD1	229.331	5.21991	UP	37.2693	0.576433	9.05554	1.35898e-19	9.29828e-18
LOC102156332	321.687	3.24446	UP	9.47718	0.358552	9.04879	1.44556e-19	9.86123e-18
RNASEH2B	393.627	0.779209	UP	1.71619	0.086141	9.04574	1.48654e-19	1.01107e-17
LVRN	643.208	1.2463	UP	2.37232	0.137785	9.04528	1.49281e-19	1.01233e-17
GIMAP8	120.409	2.62191	UP	6.15566	0.290085	9.03843	1.58942e-19	1.07467e-17
PLAC8	158.243	3.07459	UP	8.42451	0.340326	9.03425	1.65129e-19	1.11321e-17
MX1	3053.65	4.90823	UP	30.028	0.543328	9.03365	1.66044e-19	1.1161e-17
LY9	287.566	2.22786	UP	4.68439	0.246641	9.03279	1.67348e-19	1.12158e-17
OAS1	1754.08	4.24507	UP	18.9624	0.470279	9.02671	1.76911e-19	1.18221e-17
TUBB	10118.7	1.09138	UP	2.13078	0.120935	9.02453	1.80462e-19	1.20244e-17
TMEM106A	528.355	1.76678	UP	3.40294	0.195791	9.02382	1.81636e-19	1.20675e-17
PTX3	439.745	2.74691	UP	6.71276	0.304509	9.02078	1.86759e-19	1.23719e-17
CCL2	1336.08	3.93339	UP	15.278	0.437502	8.99056	2.45972e-19	1.62476e-17
LOC100686341	96.8439	2.92362	UP	7.58746	0.325487	8.9823	2.65164e-19	1.7465e-17
CRIP1	4327.9	1.41868	UP	2.67341	0.157994	8.97932	2.72453e-19	1.78937e-17
PLCB2	1065.83	1.67878	UP	3.20158	0.187184	8.96864	3.00203e-19	1.96599e-17
ALDH3B1	1156.62	1.32999	UP	2.51402	0.14832	8.96704	3.04596e-19	1.98907e-17
KDELR2	3549.81	0.580385	UP	1.49525	0.0651116	8.91369	4.93619e-19	3.21428e-17
DPYD	2551.51	1.14443	UP	2.21059	0.128542	8.90318	5.42708e-19	3.51396e-17
ZNF710	996.459	0.747756	UP	1.67918	0.0839851	8.90344	5.414e-19	3.51396e-17
PTPN3	1569.66	-0.545409	Down	-1.45943	0.0612686	-8.90193	5.48838e-19	3.54364e-17
ARF4	3899.03	0.556223	UP	1.47042	0.0624942	8.9004	5.5646e-19	3.58276e-17
LOC489396	144.211	1.74387	UP	3.34932	0.19603	8.89592	5.79377e-19	3.71986e-17
C17H1orf162	41.4605	3.18128	UP	9.0711	0.357694	8.89385	5.90279e-19	3.77927e-17
SEC61A1	6998.17	0.639533	UP	1.55783	0.0719169	8.89267	5.96565e-19	3.80888e-17
PIK3CG	336.387	1.75488	UP	3.37498	0.197365	8.89155	6.02619e-19	3.83684e-17
RAP2C	756.531	0.602897	UP	1.51876	0.0678195	8.88972	6.12605e-19	3.88962e-17
CYBA	1467.57	1.50703	UP	2.84224	0.169533	8.88929	6.1501e-19	3.8941e-17
PRAF2	527.597	1.21448	UP	2.32057	0.136755	8.88068	6.64514e-19	4.18443e-17
P2RX4	647.721	1.16282	UP	2.23895	0.130935	8.88087	6.63385e-19	4.18443e-17
C18H11orf24	411.875	0.906575	UP	1.87459	0.102138	8.87602	6.92984e-19	4.35175e-17
LOC606863	544.241	3.98492	UP	15.8337	0.44903	8.87452	7.02332e-19	4.3984e-17
PFN1	6279.78	0.930263	UP	1.90562	0.104843	8.87289	7.12686e-19	4.45109e-17
RHPN2	417.202	-0.960191	Down	-1.94557	0.108417	-8.85644	8.26135e-19	5.14561e-17
SCIMP	345.278	1.86489	UP	3.64241	0.210785	8.84736	8.96166e-19	5.56667e-17
NT5DC1	659.331	0.809905	UP	1.7531	0.0916126	8.84054	9.52557e-19	5.90096e-17
CMTM7	772.648	1.07043	UP	2.10007	0.121214	8.83093	1.03804e-18	6.41321e-17
EIF4B	13084.3	-0.532518	Down	-1.44645	0.0604083	-8.81532	1.1934e-18	7.35323e-17
NLRP1	720.278	2.09719	UP	4.27876	0.23829	8.80103	1.35562e-18	8.33036e-17
RAB13	621.683	0.554081	UP	1.46823	0.063027	8.79118	1.48003e-18	9.07053e-17
MEFV	30.3453	2.76049	UP	6.77627	0.314183	8.78625	1.54632e-18	9.45153e-17
LOC106557476	11762.9	1.02073	UP	2.02895	0.116453	8.76518	1.86478e-18	1.13677e-16
EIF2AK2	307.067	2.45748	UP	5.49256	0.280404	8.76406	1.88346e-18	1.14512e-16
ELMO1	1010.05	1.0036	UP	2.005	0.114547	8.76146	1.92735e-18	1.1687e-16
LRCH4	1316.62	0.805779	UP	1.74809	0.09213	8.74611	2.20839e-18	1.33558e-16
TCN2	744.565	1.6655	UP	3.17223	0.190442	8.74543	2.22164e-18	1.34006e-16
IRF8	871.972	1.50806	UP	2.84428	0.172531	8.74082	2.31418e-18	1.39221e-16
DENND1C	646.698	1.05444	UP	2.07691	0.120775	8.7306	2.53324e-18	1.52001e-16
IL10RA	799.243	1.54976	UP	2.92769	0.177782	8.71721	2.85148e-18	1.7065e-16
TLR2	362.274	1.56306	UP	2.95479	0.179353	8.71499	2.90775e-18	1.73564e-16
SEMA4D	985.268	1.17134	UP	2.25221	0.134412	8.71452	2.91996e-18	1.7384e-16
PTPN7	198.775	1.66606	UP	3.17347	0.191257	8.71112	3.00896e-18	1.78674e-16
GPX1	4461.91	0.795478	UP	1.73565	0.0913419	8.7088	3.07105e-18	1.8189e-16
LOC111090097	29.2398	2.49179	UP	5.62477	0.286176	8.7072	3.11483e-18	1.84008e-16
MGAM	46.8492	3.29389	UP	9.80754	0.378718	8.69748	3.39343e-18	1.99951e-16
JAML	769.973	1.70202	UP	3.25356	0.195834	8.69113	3.58852e-18	2.10904e-16
CD72	169.375	2.34193	UP	5.06981	0.269642	8.68532	3.77662e-18	2.21391e-16
METTL24	945.483	-1.19457	Down	-2.28877	0.137582	-8.6826	3.86818e-18	2.2618e-16
HLA-DRB1	16779.6	2.40157	UP	5.28376	0.276742	8.67799	4.02838e-18	2.34948e-16
STT3A	2474.52	0.550899	UP	1.465	0.0635064	8.67469	4.14662e-18	2.4123e-16
SDF2L1	572.958	1.37266	UP	2.58947	0.158243	8.67435	4.15915e-18	2.41346e-16
TMEM8A	539.821	0.764211	UP	1.69844	0.0882639	8.65825	4.79077e-18	2.77296e-16
CAPNS1	4362.14	0.730109	UP	1.65876	0.0843551	8.65519	4.92084e-18	2.84107e-16
EVI2A	122.57	1.3208	UP	2.49804	0.152699	8.64969	5.1639e-18	2.97391e-16
RASA4B	844.007	1.58648	UP	3.00317	0.183475	8.64686	5.29353e-18	3.04093e-16
SAMSN1	155.002	2.88285	UP	7.37604	0.33352	8.64369	5.44256e-18	3.11872e-16
FUT7	67.8025	2.27432	UP	4.8377	0.263808	8.62112	6.63044e-18	3.78993e-16
TWF2	270.964	1.09303	UP	2.13321	0.126909	8.61271	7.13543e-18	4.06844e-16
ABAT	274.943	0.737542	UP	1.66733	0.0856623	8.60988	7.31362e-18	4.15969e-16
HPRT1	672.221	0.652478	UP	1.57187	0.0758022	8.60763	7.45864e-18	4.23167e-16
LRRC59	2408.46	1.23804	UP	2.35879	0.144148	8.58868	8.79721e-18	4.97879e-16
DRAM1	502.069	1.29789	UP	2.4587	0.15134	8.57604	9.81986e-18	5.54386e-16
RINL	201.215	1.07384	UP	2.10503	0.125378	8.56482	1.08248e-17	6.09618e-16
ACTR2	6217.81	0.727537	UP	1.65581	0.0852076	8.5384	1.36099e-17	7.64587e-16
ALDH3A1	39.1957	-3.33998	Down	-10.1259	0.391191	-8.53799	1.36576e-17	7.65392e-16
SERPINH1	7458.68	1.74426	UP	3.35024	0.204618	8.52447	1.53508e-17	8.58187e-16
WIPF1	2543.07	1.07707	UP	2.10975	0.126377	8.52265	1.55939e-17	8.69652e-16
PTGDR2	140.961	2.87515	UP	7.33682	0.33783	8.51065	1.72965e-17	9.62267e-16
BATF	181.699	2.01976	UP	4.05516	0.237358	8.50931	1.74966e-17	9.71042e-16
LOC481514	2792.72	0.686198	UP	1.60904	0.0806886	8.50428	1.82725e-17	1.01165e-15
SNX8	1196.85	0.727966	UP	1.6563	0.0856095	8.50333	1.84227e-17	1.01751e-15
ACTB	37686	0.856522	UP	1.81067	0.100775	8.49936	1.9064e-17	1.0504e-15
BTK	260.469	1.7881	UP	3.45359	0.210798	8.48253	2.20358e-17	1.21123e-15
SPP2	146.057	-1.88668	Down	-3.69784	0.222522	-8.47864	2.27846e-17	1.24939e-15
ARPC4	3831.89	0.684371	UP	1.607	0.0807426	8.47596	2.33145e-17	1.2754e-15
IL2RG	351.025	2.82222	UP	7.0725	0.33351	8.46217	2.62456e-17	1.43232e-15
LOC488622	683.473	2.49696	UP	5.64494	0.295149	8.45999	2.6741e-17	1.45589e-15
DLA-DRA	21095.3	2.37012	UP	5.16986	0.280216	8.45821	2.71519e-17	1.47476e-15
CCRL2	67.3244	3.32571	UP	10.0262	0.393337	8.45511	2.78831e-17	1.51089e-15
JAK3	463.798	2.74324	UP	6.6957	0.324742	8.44743	2.97773e-17	1.60973e-15
SHC1	5065.46	0.605597	UP	1.52161	0.071693	8.44708	2.98669e-17	1.61077e-15
WDFY4	705.594	1.4762	UP	2.78215	0.174803	8.44493	3.04232e-17	1.63693e-15
PRCD	149.957	-1.35115	Down	-2.55116	0.160103	-8.43929	3.1927e-17	1.71382e-15
FAR1	1212.75	0.857808	UP	1.81228	0.101671	8.43709	3.25343e-17	1.74233e-15
GPR84	28.3997	3.93698	UP	15.3162	0.466737	8.43512	3.30854e-17	1.76772e-15
RAB8A	836.583	0.68	UP	1.60214	0.0806891	8.42741	3.53408e-17	1.88383e-15
FLI1	839.302	0.866377	UP	1.82308	0.102899	8.41969	3.77474e-17	2.00744e-15
PSMB10	620.655	1.85175	UP	3.60938	0.220082	8.41392	3.96527e-17	2.10389e-15
KCTD12	872.926	1.67877	UP	3.20156	0.199544	8.41304	3.99534e-17	2.11495e-15
YIPF5	1058.89	0.506067	UP	1.42017	0.0601681	8.41089	4.06924e-17	2.1491e-15
ARHGDIA	4891.75	0.682032	UP	1.6044	0.081099	8.40987	4.1046e-17	2.1628e-15
TLR10	60.8355	2.80305	UP	6.97913	0.333546	8.40378	4.3232e-17	2.27275e-15
COL15A1	3784.96	1.05278	UP	2.07452	0.12535	8.39873	4.51316e-17	2.36719e-15
HAVCR1	1148.79	1.65591	UP	3.15122	0.197213	8.39658	4.59682e-17	2.40547e-15
CAPZB	3656.2	0.543233	UP	1.45723	0.064699	8.39631	4.60713e-17	2.40547e-15
LOC608648	275.447	1.85494	UP	3.61736	0.221064	8.39094	4.82252e-17	2.5122e-15
LRMP	244.684	1.90217	UP	3.73774	0.226896	8.38344	5.14018e-17	2.67161e-15
FGR	1351.85	2.09605	UP	4.27538	0.250036	8.38302	5.15857e-17	2.6751e-15
MB21D1	128.341	3.70799	UP	13.0682	0.442759	8.37473	5.53529e-17	2.86398e-15
PLEK	742.693	2.24857	UP	4.75212	0.268587	8.37186	5.67147e-17	2.92783e-15
GPR1	305.597	2.15996	UP	4.46902	0.258204	8.36532	5.9954e-17	3.0881e-15
ABCA8	1126.5	1.09201	UP	2.1317	0.130852	8.34535	7.10044e-17	3.64908e-15
SLC41A2	432.976	1.05945	UP	2.08413	0.126955	8.34506	7.11751e-17	3.64967e-15
TOR4A	326.181	0.813604	UP	1.7576	0.0975137	8.34349	7.21314e-17	3.69046e-15
ARHGEF2	1230.42	0.802411	UP	1.74401	0.0962049	8.34064	7.38878e-17	3.7719e-15
HELZ2	1699.73	2.18696	UP	4.55345	0.262242	8.33948	7.46192e-17	3.80077e-15
SYNJ1	915.339	0.805256	UP	1.74746	0.0965672	8.33882	7.50386e-17	3.81366e-15
GALNT15	2302.91	-2.69791	Down	-6.48861	0.324196	-8.32184	8.66048e-17	4.39174e-15
TM6SF1	145.93	0.986413	UP	1.98125	0.11854	8.32137	8.69504e-17	4.39954e-15
DSE	1013.09	0.894602	UP	1.8591	0.107521	8.32026	8.77716e-17	4.43131e-15
LOC484344	54.3569	3.40231	UP	10.573	0.409593	8.30655	9.85214e-17	4.9631e-15
SLC43A2	1181.12	1.01887	UP	2.02634	0.122884	8.29133	1.11992e-16	5.62932e-15
MCM6	1629.06	0.993245	UP	1.99066	0.119817	8.28972	1.13519e-16	5.6936e-15
XAF1	51.2081	4.49786	UP	22.5938	0.543345	8.27809	1.25162e-16	6.26384e-15
KIAA1551	761.141	1.09758	UP	2.13996	0.132619	8.27622	1.27144e-16	6.34915e-15
LOC106559002	46.0894	2.38908	UP	5.23824	0.288697	8.27539	1.2804e-16	6.38002e-15
ATP6V0C	4525.46	0.666746	UP	1.58749	0.080584	8.27393	1.29611e-16	6.44427e-15
LOC606845	625.602	0.874503	UP	1.83338	0.1057	8.27346	1.30131e-16	6.45612e-15
ARPC5	6009.43	0.616915	UP	1.53359	0.0745766	8.27224	1.31468e-16	6.50837e-15
ERP29	917.937	0.902109	UP	1.8688	0.10911	8.26786	1.36387e-16	6.73737e-15
TMEM176B	214.848	1.78258	UP	3.44041	0.215624	8.2671	1.37258e-16	6.7658e-15
LOC612059	45.7471	2.47761	UP	5.56975	0.300147	8.25467	1.52317e-16	7.49199e-15
LOC106559748	29.4659	3.17041	UP	9.003	0.38477	8.23975	1.72567e-16	8.46899e-15
ARHGDIB	1769.75	1.35635	UP	2.56037	0.164615	8.23951	1.72919e-16	8.46899e-15
CDK2AP2	865.424	0.863121	UP	1.81897	0.104767	8.23849	1.74395e-16	8.52305e-15
GPR132	175.729	2.79258	UP	6.92868	0.339086	8.23562	1.78623e-16	8.71108e-15
COL6A3	13122.5	1.4704	UP	2.77099	0.178598	8.23303	1.82532e-16	8.88283e-15
LPXN	506.087	1.76405	UP	3.39649	0.214556	8.22184	2.00404e-16	9.7319e-15
TREML2	44.1923	2.7996	UP	6.96247	0.340619	8.21915	2.04951e-16	9.93169e-15
CDC42	2708.48	0.517631	UP	1.4316	0.0629807	8.21888	2.05408e-16	9.9328e-15
LOC100688720	62.9425	2.13813	UP	4.40192	0.260246	8.21581	2.10733e-16	1.01689e-14
MIR142	36.2544	2.33562	UP	5.04767	0.284346	8.214	2.13932e-16	1.03016e-14
ABCD1	401.271	1.08129	UP	2.11593	0.131649	8.21344	2.14942e-16	1.03285e-14
RFC2	597.353	0.685798	UP	1.60859	0.0835114	8.21203	2.17473e-16	1.04282e-14
CLEC5A	239.243	2.83058	UP	7.11359	0.344935	8.20611	2.2847e-16	1.09327e-14
LOC102155886	960.982	3.63029	UP	12.383	0.442572	8.2027	2.3505e-16	1.12241e-14
SURF4	4393.33	0.616749	UP	1.53342	0.0754719	8.17189	3.03584e-16	1.44666e-14
PNPLA6	1532.08	0.735881	UP	1.66541	0.0901385	8.16389	3.24407e-16	1.54268e-14
LEP	312.942	-2.56566	Down	-5.92026	0.314365	-8.16141	3.31144e-16	1.57146e-14
TRAM1	3152.72	0.679883	UP	1.60201	0.0833429	8.15766	3.41585e-16	1.61766e-14
SNX6	1031.34	0.787598	UP	1.7262	0.0965783	8.15502	3.49119e-16	1.64993e-14
RSAD2	1105.08	6.94221	UP	122.974	0.853407	8.1347	4.12952e-16	1.94759e-14
SPCS2	1234.37	0.590131	UP	1.50538	0.072557	8.13335	4.17592e-16	1.96543e-14
ETV7	177.008	2.51945	UP	5.73363	0.309804	8.1324	4.20873e-16	1.97681e-14
MAST3	716.426	0.888558	UP	1.85133	0.1093	8.12955	4.30883e-16	2.01969e-14
MICAL3	1735.82	-0.765651	Down	-1.70014	0.0941975	-8.12814	4.35925e-16	2.03915e-14
PLD4	343.779	1.61325	UP	3.05941	0.198582	8.12387	4.51544e-16	2.10791e-14
MSC	46.7916	2.70763	UP	6.5325	0.333338	8.1228	4.55559e-16	2.12233e-14
FCGRT	1721.65	0.80079	UP	1.74206	0.0986543	8.11714	4.77309e-16	2.21915e-14
LOC612422	6218.84	1.70385	UP	3.2577	0.210053	8.11154	4.99804e-16	2.31903e-14
IFIH1	1138.72	2.64827	UP	6.26913	0.326629	8.10787	5.15134e-16	2.38533e-14
ITPKC	2424.3	-0.726161	Down	-1.65423	0.0896748	-8.09771	5.60029e-16	2.58799e-14
CD93	2722.33	0.843823	UP	1.7948	0.104244	8.09467	5.74175e-16	2.6427e-14
VIM	47933.7	0.566694	UP	1.48113	0.0700063	8.0949	5.73102e-16	2.6427e-14
HM13	1763.58	0.635254	UP	1.55321	0.078534	8.08891	6.02016e-16	2.76529e-14
SHISA3	190.845	-1.9879	Down	-3.96661	0.245818	-8.08688	6.12117e-16	2.80607e-14
LOC106559834	112.688	2.89874	UP	7.45774	0.358516	8.08538	6.19706e-16	2.83519e-14
THY1	5560.91	1.42124	UP	2.67817	0.175866	8.08142	6.40173e-16	2.92299e-14
RASAL3	293.642	1.16534	UP	2.24286	0.14431	8.07522	6.73547e-16	3.06926e-14
RFX5	720.73	0.651489	UP	1.57079	0.0807	8.07298	6.8604e-16	3.11999e-14
C30H15orf39	356.738	0.855487	UP	1.80937	0.106078	8.06467	7.34363e-16	3.33314e-14
GAS7	4938.95	0.972535	UP	1.96229	0.120607	8.06369	7.40268e-16	3.3533e-14
LOC102152928	201.72	2.6555	UP	6.30063	0.329496	8.05928	7.67461e-16	3.46962e-14
SLC2A9	138.221	0.934823	UP	1.91166	0.116038	8.05616	7.87293e-16	3.54529e-14
AFDN	8087.92	-0.627509	Down	-1.5449	0.0778908	-8.05627	7.86551e-16	3.54529e-14
ARHGAP26	542.022	1.00421	UP	2.00584	0.124926	8.0384	9.10183e-16	4.09065e-14
LOC102157137	147.35	1.69103	UP	3.22886	0.210613	8.02907	9.82133e-16	4.40538e-14
FAM169B	268.515	-1.41395	Down	-2.66466	0.176222	-8.02369	1.02618e-15	4.59394e-14
LY96	89.4781	1.67515	UP	3.19353	0.208892	8.01923	1.06411e-15	4.75447e-14
LOC111093236	30.503	-2.32084	Down	-4.99623	0.289473	-8.01746	1.07959e-15	4.81424e-14
COL5A3	3866.36	1.22748	UP	2.34157	0.153197	8.01241	1.12485e-15	5.00634e-14
LOC100683071	238.862	1.65489	UP	3.149	0.206563	8.01158	1.13245e-15	5.03041e-14
SH3KBP1	1730.73	0.524255	UP	1.43819	0.0654587	8.00894	1.157e-15	5.1295e-14
TSPAN32	37.805	2.33751	UP	5.05428	0.292252	7.99825	1.26199e-15	5.58419e-14
FKBP10	1773.57	1.68664	UP	3.21905	0.211104	7.98959	1.35388e-15	5.97925e-14
IL13RA1	7127.69	0.731211	UP	1.66003	0.0915313	7.98864	1.36436e-15	6.01393e-14
FAM126A	411.804	1.06979	UP	2.09912	0.133921	7.9882	1.3692e-15	6.02368e-14
TTC33	666.497	-0.419821	Down	-1.33776	0.0525729	-7.9855	1.39949e-15	6.14517e-14
ITGAX	1055.04	2.04402	UP	4.12393	0.256003	7.98435	1.4127e-15	6.1913e-14
CD40	233.425	2.51723	UP	5.72481	0.315652	7.9747	1.52748e-15	6.68158e-14
DNAJC10	2873.54	0.50527	UP	1.41939	0.0633974	7.96989	1.58818e-15	6.93383e-14
LOC100687459	100.058	2.37324	UP	5.18104	0.297877	7.96718	1.62332e-15	7.07378e-14
MS4A7	83.8092	2.73349	UP	6.65063	0.343146	7.96596	1.6394e-15	7.13029e-14
WDR1	5165.96	0.488604	UP	1.40309	0.0613485	7.9644	1.66027e-15	7.2074e-14
TNFSF18	28.7107	2.49949	UP	5.65485	0.313906	7.96254	1.68545e-15	7.30286e-14
HERC5	502.052	4.43144	UP	21.5773	0.556585	7.96184	1.69494e-15	7.33015e-14
PARP14	658.319	2.77639	UP	6.85134	0.349179	7.95118	1.8474e-15	7.97444e-14
ISG15	1158.55	5.55592	UP	47.0433	0.699405	7.94378	1.96118e-15	8.44967e-14
PIP4K2A	1037.08	0.824896	UP	1.77141	0.103956	7.93505	2.10409e-15	9.04838e-14
F13A1	10575.6	1.74757	UP	3.35791	0.220292	7.93296	2.13991e-15	9.1852e-14
LOC100688849	530.562	1.89936	UP	3.73048	0.239507	7.93029	2.18639e-15	9.36714e-14
LPCAT2	1458.2	0.740744	UP	1.67104	0.093517	7.92095	2.35703e-15	1.00794e-13
JAK2	1316.58	1.09026	UP	2.12912	0.137687	7.91836	2.40656e-15	1.0272e-13
ZYX	3535.56	0.643438	UP	1.56205	0.0813428	7.91021	2.56952e-15	1.09472e-13
MMP11	256.936	-0.961797	Down	-1.94773	0.121634	-7.90729	2.63045e-15	1.1186e-13
RCN3	956.182	1.31893	UP	2.4948	0.166818	7.90638	2.64983e-15	1.12267e-13
LOC111092505	157.403	-1.23373	Down	-2.35174	0.156039	-7.90654	2.6464e-15	1.12267e-13
FHL1	5317.79	-2.33503	Down	-5.04562	0.295396	-7.90474	2.68498e-15	1.13547e-13
BST2	1206.09	3.58606	UP	12.0091	0.454106	7.89696	2.85789e-15	1.20637e-13
MOB1A	4492.14	0.62111	UP	1.53806	0.0787737	7.88473	3.15206e-15	1.32809e-13
RNPEP	1940.21	0.713523	UP	1.6398	0.0905165	7.88279	3.20143e-15	1.34642e-13
ATP6V0D1	2233.29	0.540026	UP	1.454	0.0685287	7.88029	3.26633e-15	1.3712e-13
TAX1BP3	1976.41	0.565914	UP	1.48032	0.071848	7.87654	3.36563e-15	1.4103e-13
PLXND1	2577.4	0.797164	UP	1.73768	0.101234	7.87446	3.42231e-15	1.43144e-13
RAMP3	67.0562	1.15772	UP	2.23105	0.147039	7.87355	3.44719e-15	1.43922e-13
RIMBP2	331.813	-0.716971	Down	-1.64373	0.0912062	-7.861	3.81089e-15	1.58817e-13
NANS	694.481	1.05042	UP	2.07113	0.133719	7.85543	3.98411e-15	1.65735e-13
OASL	484.039	3.60184	UP	12.1412	0.458807	7.85045	4.14537e-15	1.72131e-13
RUFY4	1945.45	-1.52373	Down	-2.87534	0.194148	-7.8483	4.21716e-15	1.74795e-13
MAPRE1	2749.02	0.661588	UP	1.58182	0.0844823	7.83107	4.83719e-15	2.00132e-13
GINS1	314.079	0.82033	UP	1.76581	0.104923	7.81838	5.35063e-15	2.20976e-13
ACY1	365.183	0.584546	UP	1.49957	0.0748805	7.80638	5.88533e-15	2.42622e-13
CORO7	891.673	0.702666	UP	1.62751	0.0901651	7.79311	6.53798e-15	2.69043e-13
LAIR1	104.89	2.16502	UP	4.48473	0.278085	7.78546	6.94579e-15	2.85313e-13
LOC100683650	105.226	2.21209	UP	4.63345	0.284448	7.77677	7.44008e-15	3.0507e-13
SH3TC1	454.192	0.91266	UP	1.88251	0.11746	7.76995	7.85184e-15	3.21378e-13
SLC46A3	445.938	1.47986	UP	2.78923	0.190534	7.76693	8.04083e-15	3.28527e-13
OCLN	1039.63	-0.653869	Down	-1.57338	0.0842312	-7.76278	8.30861e-15	3.38864e-13
ELK3	1044.7	0.915316	UP	1.88598	0.118127	7.74857	9.29359e-15	3.78363e-13
UBA7	962.327	1.98142	UP	3.94881	0.255756	7.74731	9.38619e-15	3.81078e-13
PLB1	957.316	-1.25103	Down	-2.38012	0.161482	-7.74721	9.39354e-15	3.81078e-13
CALM1	8713.73	0.544151	UP	1.45816	0.0702658	7.74418	9.6202e-15	3.89584e-13
LOC100855802	60.2359	1.49071	UP	2.81027	0.192792	7.73219	1.05709e-14	4.27329e-13
TFE3	1040.87	0.373448	UP	1.29545	0.048331	7.7269	1.10201e-14	4.44702e-13
RNF13	1359.71	0.501107	UP	1.4153	0.0649006	7.72115	1.15286e-14	4.64406e-13
HHEX	289.43	1.00802	UP	2.01115	0.130605	7.71812	1.18061e-14	4.7475e-13
KHDRBS1	2263.45	0.372528	UP	1.29462	0.048271	7.71744	1.18692e-14	4.76453e-13
GGTA1P	4623.56	0.409862	UP	1.32856	0.0531121	7.71693	1.19169e-14	4.77531e-13
TMCC2	369.549	0.847641	UP	1.79956	0.109924	7.71112	1.24715e-14	4.98881e-13
PARP9	537.449	1.98879	UP	3.96904	0.25799	7.70879	1.27018e-14	5.07207e-13
ARAP1	3028.85	0.544905	UP	1.45892	0.0706949	7.70784	1.27969e-14	5.10119e-13
FAM189B	1514.26	0.801576	UP	1.743	0.104039	7.70457	1.31287e-14	5.22437e-13
IL5RA	137.264	5.71185	UP	52.4128	0.741569	7.70238	1.33557e-14	5.30547e-13
STAT1	4996.67	1.66504	UP	3.17122	0.216385	7.6948	1.41711e-14	5.61966e-13
PRDM1	3464.76	-0.532691	Down	-1.44662	0.069242	-7.69318	1.43524e-14	5.68172e-13
NPAS2	358.697	-0.801532	Down	-1.74295	0.104219	-7.69086	1.46145e-14	5.77551e-13
SCAMP5	94.1609	1.14346	UP	2.20911	0.148783	7.68543	1.52487e-14	6.01576e-13
TLE1	797.604	-0.780709	Down	-1.71798	0.10159	-7.68493	1.5308e-14	6.02877e-13
TMSB10	7972.41	1.2586	UP	2.39263	0.163797	7.68389	1.54329e-14	6.06755e-13
EIF3L	6893.98	-0.391879	Down	-1.3121	0.0510089	-7.68257	1.5593e-14	6.11997e-13
LOC102151345	11.251	6.40468	UP	84.7228	0.83528	7.6677	1.7511e-14	6.861e-13
PSMB8	1079.79	2.08089	UP	4.23069	0.271521	7.66384	1.80459e-14	7.05855e-13
MTUS1	3478	-0.753236	Down	-1.68557	0.0984358	-7.65206	1.97792e-14	7.72333e-13
SAP25	103.083	1.28541	UP	2.43751	0.168013	7.65066	1.99956e-14	7.79453e-13
UBE2J1	1671.77	0.733043	UP	1.66214	0.0958198	7.65022	2.00639e-14	7.8079e-13
FAM109B	874.245	0.756209	UP	1.68905	0.0993217	7.61374	2.66283e-14	1.03449e-12
FAM111B	689.284	1.44794	UP	2.72817	0.190253	7.61056	2.72909e-14	1.05844e-12
GRAMD1A	1028.48	0.715424	UP	1.64197	0.0940603	7.60601	2.82689e-14	1.09451e-12
ALAD	1330.75	-0.608462	Down	-1.52463	0.0800145	-7.60439	2.86243e-14	1.1064e-12
SLC16A3	178.674	1.54705	UP	2.92218	0.203609	7.59811	3.00479e-14	1.15947e-12
OVGP1	235.94	-0.77178	Down	-1.70738	0.101665	-7.59142	3.1641e-14	1.21889e-12
SELP	157.075	2.46922	UP	5.53744	0.325369	7.58897	3.22455e-14	1.2401e-12
CD36	5844.83	-0.997161	Down	-1.99607	0.131414	-7.58794	3.25032e-14	1.24792e-12
LOC100683370	11004.9	0.935492	UP	1.91254	0.123349	7.58413	3.34731e-14	1.28301e-12
SLC15A1	810.163	-0.77501	Down	-1.7112	0.102287	-7.57683	3.54102e-14	1.35499e-12
GRB2	2151.16	0.62457	UP	1.54175	0.0824498	7.57515	3.58709e-14	1.37033e-12
KIFC3	2146.7	-0.606127	Down	-1.52217	0.0800211	-7.57459	3.60264e-14	1.37398e-12
IL18BP	564.848	1.1637	UP	2.24031	0.153748	7.56888	3.76458e-14	1.43335e-12
CSF2RB	2122.03	1.6742	UP	3.19142	0.221206	7.5685	3.77562e-14	1.43517e-12
HMOX1	1772.45	2.18445	UP	4.54552	0.288853	7.56249	3.95419e-14	1.50056e-12
IFI44	1631.17	3.20684	UP	9.23326	0.424197	7.55979	4.03729e-14	1.52956e-12
LOC480603	241.273	1.73848	UP	3.33684	0.23026	7.55009	4.34947e-14	1.64512e-12
CFL1	14051.6	0.802095	UP	1.74363	0.106306	7.54513	4.51852e-14	1.70625e-12
UGGT1	1840.21	0.569666	UP	1.48418	0.0755124	7.54401	4.55742e-14	1.7181e-12
LOC102152407	1145.36	0.87752	UP	1.83721	0.116331	7.54334	4.58096e-14	1.72414e-12
PLEKHO1	642.005	0.912176	UP	1.88188	0.120942	7.54228	4.61826e-14	1.73533e-12
WSCD2	141.605	-1.40443	Down	-2.64714	0.186273	-7.53966	4.7121e-14	1.76769e-12
LOC111095571	34.5482	2.17549	UP	4.51739	0.288902	7.53019	5.06676e-14	1.89763e-12
RIN3	919.683	1.07468	UP	2.10625	0.142813	7.52506	5.26977e-14	1.97045e-12
TRERF1	409.666	0.862996	UP	1.81881	0.114839	7.51485	5.69742e-14	2.12688e-12
ARHGEF37	2658.82	-0.574195	Down	-1.48885	0.0764184	-7.51383	5.74212e-14	2.14008e-12
SLC38A5	943.706	0.820827	UP	1.76642	0.109318	7.50864	5.97442e-14	2.22305e-12
LOC476396	220.329	2.19073	UP	4.56535	0.291823	7.50704	6.04798e-14	2.24368e-12
GNPDA1	1084.76	1.24757	UP	2.37441	0.166187	7.50701	6.04946e-14	2.24368e-12
LRRK2	1034.06	1.16853	UP	2.24783	0.155681	7.50596	6.09811e-14	2.25808e-12
SIGLEC1	954.516	2.9661	UP	7.8142	0.395377	7.50196	6.28723e-14	2.32435e-12
HNRNPM	5757.75	0.421319	UP	1.33915	0.0561784	7.49966	6.39828e-14	2.36159e-12
MYD88	2799.02	1.20625	UP	2.30737	0.161052	7.48981	6.89715e-14	2.54163e-12
FCRLA	24.7933	3.80186	UP	13.9468	0.508061	7.48307	7.26065e-14	2.67058e-12
ADD3	2100.33	0.885658	UP	1.84761	0.118358	7.48289	7.27038e-14	2.67058e-12
LOC111097657	19.35	2.87726	UP	7.34754	0.384625	7.4807	7.39267e-14	2.71116e-12
BLK	39.3077	2.62054	UP	6.14979	0.350412	7.47846	7.52013e-14	2.7535e-12
RIPK3	1061.79	0.79599	UP	1.73627	0.106446	7.47791	7.5515e-14	2.76057e-12
MCM3	1091.94	0.973046	UP	1.96298	0.130306	7.46741	8.17917e-14	2.98527e-12
LOC100688055	1064.55	-0.980561	Down	-1.97323	0.131341	-7.46576	8.28223e-14	3.01807e-12
SLC35F6	664.501	0.682569	UP	1.605	0.0914571	7.46327	8.43992e-14	3.07066e-12
GIMAP2	56.7826	2.33104	UP	5.03168	0.31242	7.46125	8.57052e-14	3.11323e-12
UNC13D	474.977	0.772128	UP	1.70779	0.10352	7.45871	8.73723e-14	3.16876e-12
CCL3	21.3663	4.72031	UP	26.3605	0.633062	7.45631	8.89817e-14	3.22204e-12
TAPBP	4164.9	1.3515	UP	2.55177	0.181277	7.45544	8.95658e-14	3.23807e-12
ITGA4	53.8092	2.49746	UP	5.64689	0.335078	7.45336	9.09898e-14	3.28437e-12
ZNF331	702.606	-0.738684	Down	-1.66865	0.099304	-7.43862	1.01745e-13	3.66218e-12
PITPNM3	3639.58	-0.868446	Down	-1.8257	0.116749	-7.43858	1.01776e-13	3.66218e-12
LOC106558651	930.856	0.711596	UP	1.63761	0.0957489	7.4319	1.07051e-13	3.84594e-12
ICK	807.793	-0.524112	Down	-1.43805	0.0705784	-7.42596	1.11968e-13	4.01632e-12
C2	715.003	1.27287	UP	2.41642	0.171563	7.41924	1.1779e-13	4.21855e-12
FCER2	1713.69	3.72709	UP	13.2424	0.502403	7.41852	1.18432e-13	4.22831e-12
IL18	757.38	1.07245	UP	2.103	0.144562	7.41859	1.18376e-13	4.22831e-12
DHX58	1483.52	2.95666	UP	7.76324	0.398811	7.41369	1.22833e-13	4.37864e-12
CORO1B	2159.53	0.499429	UP	1.41365	0.0673706	7.41317	1.23317e-13	4.38904e-12
CH25H	202.116	1.93861	UP	3.83336	0.261535	7.41241	1.24023e-13	4.40732e-12
CCL13	184.343	2.94696	UP	7.71123	0.397658	7.41079	1.25547e-13	4.4546e-12
LOC102151550	28.239	2.50221	UP	5.66553	0.337858	7.4061	1.3007e-13	4.60794e-12
MFSD12	732.828	1.03114	UP	2.04364	0.139325	7.401	1.35166e-13	4.78107e-12
SNX10	417.271	1.48605	UP	2.8012	0.20112	7.38885	1.48101e-13	5.23053e-12
CD14	677.228	1.36987	UP	2.58447	0.185495	7.38496	1.52496e-13	5.37746e-12
TNFRSF1A	1971.53	0.66296	UP	1.58333	0.0897828	7.38404	1.53554e-13	5.40648e-12
RIPOR2	634.097	1.57175	UP	2.97264	0.212987	7.37953	1.58851e-13	5.5844e-12
LIPE	1453.23	-1.44036	Down	-2.71389	0.195286	-7.37567	1.63522e-13	5.7398e-12
IRF9	1174.19	1.26551	UP	2.40412	0.171776	7.36719	1.74268e-13	6.10765e-12
RPS6KA4	1749.59	0.631834	UP	1.54953	0.0857925	7.36468	1.77578e-13	6.21416e-12
CCL8	165.574	4.2947	UP	19.6261	0.583763	7.35692	1.88203e-13	6.57592e-12
CANT1	4140.48	1.29885	UP	2.46033	0.176664	7.35209	1.95127e-13	6.80747e-12
ARHGAP25	577.206	1.23671	UP	2.3566	0.168435	7.34236	2.09853e-13	7.31008e-12
CYSLTR1	76.9369	2.53647	UP	5.80169	0.345675	7.33774	2.17237e-13	7.55581e-12
DOCK10	347.228	1.58917	UP	3.00877	0.216599	7.33692	2.18562e-13	7.5904e-12
RSU1	1796.99	0.448307	UP	1.36444	0.061121	7.33474	2.22156e-13	7.70355e-12
HERC6	887.829	2.94604	UP	7.70629	0.4017	7.33391	2.23527e-13	7.73938e-12
TFEC	63.759	2.52224	UP	5.74474	0.34451	7.32124	2.45685e-13	8.48246e-12
LOC106559796	639.52	1.67347	UP	3.18981	0.228578	7.32122	2.45729e-13	8.48246e-12
TRPM3	80.7084	-1.2161	Down	-2.32318	0.166124	-7.32045	2.47137e-13	8.51824e-12
IFI30	1763.11	1.10514	UP	2.1512	0.151003	7.31863	2.5051e-13	8.62152e-12
HDC	105.35	2.2725	UP	4.83159	0.310719	7.31368	2.59932e-13	8.93031e-12
FGL2	10478	1.76434	UP	3.39718	0.241244	7.31351	2.60261e-13	8.93031e-12
VWCE	170.38	-1.32557	Down	-2.50632	0.181438	-7.30592	2.75377e-13	9.43484e-12
DBNL	3514.68	0.379297	UP	1.30071	0.0519339	7.30346	2.80463e-13	9.59476e-12
TREX1	169.382	1.06888	UP	2.09781	0.146455	7.29837	2.91283e-13	9.95008e-12
FGG	90.9383	3.35511	UP	10.2327	0.459937	7.29472	2.99281e-13	1.02081e-11
ADCY7	1382.95	0.938063	UP	1.91595	0.128677	7.29008	3.09761e-13	1.05498e-11
KCNE4	242.387	2.35503	UP	5.11606	0.323279	7.28482	3.22094e-13	1.09417e-11
PATJ	948.222	-0.666455	Down	-1.58717	0.0914861	-7.28477	3.22223e-13	1.09417e-11
SDCBP	2587.59	0.560227	UP	1.4745	0.0769408	7.28128	3.30677e-13	1.12122e-11
SEC13	1718.13	0.47361	UP	1.38858	0.0650669	7.27882	3.36749e-13	1.14012e-11
SRPX	433.783	0.703083	UP	1.62798	0.0966005	7.27825	3.38174e-13	1.14326e-11
DDX60	854.958	3.76209	UP	13.5675	0.517376	7.27148	3.5557e-13	1.2003e-11
ANKRD44	682.956	0.853652	UP	1.80707	0.117467	7.26715	3.67157e-13	1.23728e-11
AP2M1	6388.49	0.461752	UP	1.37721	0.0635411	7.26698	3.67604e-13	1.23728e-11
GIMAP1	51.0436	2.2848	UP	4.87295	0.314682	7.26065	3.85227e-13	1.29469e-11
YPEL2	1176.15	-0.796649	Down	-1.73706	0.109857	-7.2517	4.11584e-13	1.38125e-11
SIRPB2	160.407	2.85645	UP	7.2423	0.394338	7.24366	4.3674e-13	1.46353e-11
PTPN6	1165.78	1.38036	UP	2.60334	0.190658	7.24	4.48689e-13	1.50137e-11
GAP43	166.62	2.39301	UP	5.25252	0.330834	7.23327	4.71509e-13	1.57543e-11
GABARAPL1	2106.31	-0.796804	Down	-1.73725	0.110236	-7.22814	4.89653e-13	1.63367e-11
SLA	384.206	1.90298	UP	3.73986	0.263386	7.22508	5.00819e-13	1.6685e-11
IL33	664.104	1.7968	UP	3.47448	0.248817	7.22136	5.14688e-13	1.71221e-11
BCL2L14	20.5202	4.32691	UP	20.0693	0.599209	7.22104	5.15914e-13	1.71381e-11
LOC106559355	39.1884	1.31654	UP	2.49069	0.182638	7.20848	5.65802e-13	1.87681e-11
USP18	447.251	3.62629	UP	12.3487	0.50313	7.20746	5.70065e-13	1.88822e-11
MATK	524.226	2.0428	UP	4.12043	0.283753	7.1992	6.05653e-13	2.0032e-11
ADAM9	1181.95	0.720053	UP	1.64724	0.100061	7.19612	6.19486e-13	2.046e-11
RAB32	731.865	0.518153	UP	1.43212	0.0720118	7.19539	6.22822e-13	2.05406e-11
LOC106559441	558.299	-0.651803	Down	-1.57113	0.0905959	-7.19463	6.2632e-13	2.06263e-11
SMAP2	1456.63	0.978114	UP	1.96989	0.136093	7.18708	6.61908e-13	2.1767e-11
OST4	798.626	0.61066	UP	1.52696	0.0849728	7.18654	6.64559e-13	2.18229e-11
ZDHHC9	2691.66	-0.502322	Down	-1.41649	0.0699752	-7.17857	7.04463e-13	2.31001e-11
STX2	319.784	0.532731	UP	1.44666	0.0742255	7.17719	7.11575e-13	2.33e-11
TNFSF8	76.6889	1.9437	UP	3.8469	0.27103	7.17153	7.4165e-13	2.42502e-11
OSTC	725.561	0.683689	UP	1.60624	0.0953725	7.16862	7.57579e-13	2.47357e-11
IL13RA2	148.002	2.16838	UP	4.49517	0.3032	7.15163	8.57521e-13	2.79591e-11
MRPL41	745.764	0.549261	UP	1.46334	0.0768072	7.15116	8.60461e-13	2.80151e-11
FBXL2	276.941	-0.567182	Down	-1.48163	0.079325	-7.1501	8.67169e-13	2.81935e-11
SMPDL3A	3007.94	1.55452	UP	2.93736	0.217596	7.14405	9.06219e-13	2.94213e-11
LOC100685491	69.1776	2.84213	UP	7.17076	0.397913	7.14258	9.15923e-13	2.96943e-11
IFIT5	891.47	1.10699	UP	2.15395	0.155041	7.13997	9.33528e-13	3.02223e-11
ILK	2029.43	0.389235	UP	1.3097	0.0545168	7.13973	9.35149e-13	3.02321e-11
PPARA	952.087	-0.897909	Down	-1.86336	0.125856	-7.13443	9.71925e-13	3.13768e-11
IRF1	1778.37	2.24407	UP	4.73731	0.314556	7.13409	9.74327e-13	3.141e-11
GSR	801.788	0.438476	UP	1.35517	0.06152	7.12737	1.02303e-12	3.29338e-11
PRKCB	617.379	1.84269	UP	3.58678	0.258551	7.12698	1.02596e-12	3.29817e-11
ADORA2A	44.5595	2.0815	UP	4.23246	0.292166	7.12435	1.04571e-12	3.35228e-11
PML	1833.69	1.1124	UP	2.16204	0.156136	7.1245	1.04456e-12	3.35228e-11
BCAT1	561.868	1.34694	UP	2.54373	0.189069	7.12407	1.04786e-12	3.35448e-11
RELB	1149.5	0.661701	UP	1.58195	0.0929149	7.12159	1.06692e-12	3.41072e-11
IL12RB1	156.413	2.26704	UP	4.81333	0.318542	7.11693	1.10361e-12	3.52308e-11
TRIM14	1555.65	1.6935	UP	3.23441	0.238072	7.1134	1.13222e-12	3.60942e-11
APOBEC3Z3	68.1589	1.6955	UP	3.2389	0.238569	7.10698	1.18612e-12	3.77598e-11
SRBD1	318.81	0.618251	UP	1.53501	0.0870894	7.09904	1.25625e-12	3.99368e-11
LOC102151365	64.8303	1.33904	UP	2.52983	0.188774	7.09334	1.30911e-12	4.15596e-11
FSCN1	2685.13	1.31154	UP	2.48206	0.18492	7.09246	1.31746e-12	4.1767e-11
CASP7	403.333	0.861182	UP	1.81653	0.121467	7.08983	1.34279e-12	4.25111e-11
APRT	799.06	0.843188	UP	1.79401	0.119029	7.08391	1.40147e-12	4.43077e-11
LOC485139	298.412	-0.842028	Down	-1.79257	0.119108	-7.06946	1.55533e-12	4.91044e-11
DDX58	1136.62	2.82649	UP	7.09345	0.39998	7.06658	1.58802e-12	5.00675e-11
WNT2	67.0638	1.91357	UP	3.76741	0.2708	7.06637	1.59036e-12	5.00722e-11
PDK4	2130.09	-2.8233	Down	-7.0778	0.399737	-7.0629	1.63068e-12	5.12715e-11
SH2B2	525.871	0.939131	UP	1.91737	0.133047	7.05866	1.68112e-12	5.27847e-11
IFI44L	963.441	3.15233	UP	8.8909	0.446651	7.0577	1.69284e-12	5.30801e-11
BACE2	622.128	0.990013	UP	1.9862	0.140315	7.05562	1.71827e-12	5.38038e-11
TRIM25	2269.28	1.23795	UP	2.35863	0.175583	7.05052	1.78254e-12	5.57403e-11
TES	972.904	0.465435	UP	1.38073	0.0660326	7.04857	1.80768e-12	5.64495e-11
MAT2B	1218.69	0.638398	UP	1.5566	0.090619	7.04486	1.85646e-12	5.78937e-11
TMC8	86.8506	1.75357	UP	3.37192	0.249208	7.03657	1.97028e-12	6.13597e-11
CYBASC3	942.852	0.915041	UP	1.88562	0.130081	7.03437	2.0017e-12	6.22538e-11
CCL19	941.102	4.08794	UP	17.0056	0.581687	7.02774	2.09912e-12	6.51949e-11
ZRANB1	2733.8	-0.652086	Down	-1.57144	0.0928354	-7.02411	2.15431e-12	6.68187e-11
B3GLCT	603.112	0.633525	UP	1.55135	0.0902257	7.02156	2.19403e-12	6.79585e-11
IL1RN	1270.41	0.985716	UP	1.9803	0.14048	7.01675	2.27089e-12	7.02442e-11
ADA2	218.445	1.3066	UP	2.47358	0.186326	7.01243	2.34213e-12	7.23505e-11
JPT1	569.542	0.832067	UP	1.78023	0.118699	7.00992	2.38448e-12	7.35593e-11
S1PR2	470.038	0.982499	UP	1.97588	0.140255	7.00509	2.46833e-12	7.60437e-11
GAK	2710.72	0.464031	UP	1.37939	0.0662799	7.00108	2.53994e-12	7.8145e-11
PEX26	756.57	-0.476412	Down	-1.39128	0.0681879	-6.98675	2.81321e-12	8.64363e-11
GPR183	262.01	2.05455	UP	4.15414	0.294433	6.97798	2.99462e-12	9.18871e-11
STK26	353.913	0.781089	UP	1.71843	0.111983	6.97508	3.05694e-12	9.36738e-11
FAM214B	543.285	0.349969	UP	1.27453	0.0501961	6.97203	3.12407e-12	9.56033e-11
LOC478001	295.366	-1.99644	Down	-3.99014	0.286398	-6.97086	3.15008e-12	9.62707e-11
2023-09-09	5156.74	0.625287	UP	1.54252	0.0897723	6.96526	3.27802e-12	1.00047e-10
CLIC2	434.24	1.14383	UP	2.20966	0.164329	6.9606	3.38815e-12	1.03271e-10
SAE1	1568.77	0.55364	UP	1.46778	0.0795711	6.95779	3.4564e-12	1.05211e-10
LOC111098218	52.8341	2.13519	UP	4.39294	0.306897	6.95734	3.46756e-12	1.05411e-10
GRK6	975.132	0.579805	UP	1.49465	0.0833406	6.95705	3.47479e-12	1.05491e-10
TRIM41	1148.81	-0.37027	Down	-1.29259	0.0532436	-6.95426	3.5441e-12	1.07453e-10
KAT6B	1143.59	-0.523577	Down	-1.43751	0.0753338	-6.95009	3.65053e-12	1.10533e-10
VAC14	1084.41	0.41404	UP	1.33241	0.0595983	6.94718	3.72668e-12	1.1269e-10
LAMP3	100.926	1.90316	UP	3.74033	0.274339	6.93728	3.99707e-12	1.20707e-10
KLRG1	69.4984	1.23859	UP	2.35967	0.178683	6.93174	4.15707e-12	1.25374e-10
KDELR3	1060.21	0.856168	UP	1.81022	0.123574	6.92841	4.25587e-12	1.28185e-10
RBM5	3227.09	-0.407231	Down	-1.32614	0.0588013	-6.92554	4.34317e-12	1.30643e-10
LOC484898	53.4533	3.53017	UP	11.5528	0.509957	6.92248	4.43794e-12	1.33318e-10
PRSS57	66.4049	2.81418	UP	7.03318	0.406882	6.91645	4.63108e-12	1.38938e-10
LOC475395	291.237	-0.949458	Down	-1.93115	0.137412	-6.90955	4.862e-12	1.45676e-10
RAB4B	776.322	0.536884	UP	1.45084	0.0777601	6.90437	5.04285e-12	1.50897e-10
DOK3	72.1117	1.9864	UP	3.96246	0.288021	6.89671	5.32224e-12	1.58843e-10
TACSTD2	4191.56	-0.709142	Down	-1.63483	0.102823	-6.89674	5.32084e-12	1.58843e-10
LOC102152339	64.5159	1.69237	UP	3.23187	0.245725	6.88724	5.68837e-12	1.69549e-10
TLR6	119.777	2.02318	UP	4.06479	0.294073	6.87986	5.99104e-12	1.77876e-10
SLC2A3	568.506	1.30703	UP	2.47432	0.189976	6.87996	5.98691e-12	1.77876e-10
PPA1	1471.33	0.71582	UP	1.64242	0.104042	6.8801	5.981e-12	1.77876e-10
HNRNPA2B1	12044.5	0.444261	UP	1.36062	0.0645932	6.87783	6.07721e-12	1.80202e-10
TUSC5	1858.67	-1.2903	Down	-2.44579	0.187611	-6.87753	6.08985e-12	1.80343e-10
AMIGO2	220.768	-2.03453	Down	-4.09689	0.296093	-6.87125	6.36435e-12	1.88229e-10
IL17RE	1280.89	-0.739734	Down	-1.66987	0.107702	-6.86836	6.49431e-12	1.91825e-10
LOC609523	79.9563	1.9815	UP	3.94904	0.288586	6.86624	6.59169e-12	1.94451e-10
S100A10	9924.82	0.573082	UP	1.4877	0.0835064	6.86273	6.75581e-12	1.99036e-10
RNF213	3964.3	2.60232	UP	6.0726	0.379415	6.85875	6.94635e-12	2.04387e-10
CASS4	88.8665	1.67544	UP	3.19417	0.244294	6.8583	6.96865e-12	2.0478e-10
CTSA	4070.49	0.578445	UP	1.49324	0.0843794	6.85528	7.11719e-12	2.08877e-10
LMNA	19324.3	0.61138	UP	1.52772	0.0892503	6.85017	7.37636e-12	2.16207e-10
TECPR1	621.743	0.609512	UP	1.52574	0.0889993	6.84851	7.46252e-12	2.18453e-10
SLC6A1	76.1044	-1.46355	Down	-2.75786	0.213772	-6.8463	7.57846e-12	2.21564e-10
LOC102153134	16.7786	5.06156	UP	33.3949	0.739385	6.84563	7.6141e-12	2.22322e-10
ISM1	1926.13	-0.964048	Down	-1.95078	0.140837	-6.84511	7.64178e-12	2.22846e-10
DAP	2375.86	0.513563	UP	1.42757	0.0750306	6.84472	7.6625e-12	2.23167e-10
MANF	1250.55	1.16796	UP	2.24694	0.170669	6.84344	7.73131e-12	2.24885e-10
RAC1	6452.48	0.328923	UP	1.25608	0.048091	6.8396	7.94138e-12	2.30703e-10
FAM111A	407.976	0.907109	UP	1.87528	0.132685	6.83654	8.1129e-12	2.35387e-10
PCGF1	531.69	-0.502168	Down	-1.41634	0.0735515	-6.82744	8.64428e-12	2.50488e-10
TMX1	1156.22	0.414124	UP	1.33249	0.0607063	6.82176	8.99293e-12	2.60261e-10
HYOU1	2773.68	1.20459	UP	2.30472	0.176615	6.82043	9.07713e-12	2.62367e-10
OAS3	861.868	3.13177	UP	8.76512	0.459455	6.81628	9.34272e-12	2.69703e-10
DUSP6	2124.5	0.72947	UP	1.65803	0.107065	6.81334	9.53602e-12	2.74937e-10
SMOC1	192.237	-0.838175	Down	-1.78779	0.123045	-6.81193	9.62973e-12	2.7729e-10
TCP11L2	1240.49	-0.559015	Down	-1.47326	0.0821306	-6.80641	1.00064e-11	2.87774e-10
ADGRF2	836.474	-0.659608	Down	-1.57965	0.0969762	-6.80175	1.03355e-11	2.96868e-10
ZSCAN18	1338.73	-0.771085	Down	-1.70655	0.113403	-6.79952	1.04967e-11	3.01121e-10
P3H3	501.036	0.776826	UP	1.71336	0.114298	6.79649	1.07202e-11	3.07146e-10
ANO2	77.1739	-1.49228	Down	-2.81333	0.219769	-6.79021	1.11968e-11	3.20401e-10
IL18RAP	56.2447	2.04509	UP	4.12699	0.301328	6.78694	1.14539e-11	3.27349e-10
ZSWIM6	348.533	0.730158	UP	1.65882	0.107603	6.78569	1.15536e-11	3.29787e-10
CEBPE	18.9859	5.23364	UP	37.6254	0.771331	6.7852	1.15924e-11	3.30073e-10
CYTH1	2046.2	0.561724	UP	1.47603	0.082785	6.78533	1.15821e-11	3.30073e-10
SLC25A19	188.34	1.13312	UP	2.19333	0.167069	6.78235	1.18237e-11	3.36241e-10
TRIM34	380.549	1.75757	UP	3.38129	0.259175	6.78143	1.18995e-11	3.37977e-10
GGH	2674.83	0.919501	UP	1.89146	0.135629	6.77953	1.20564e-11	3.4201e-10
SNX3	3246.86	0.538234	UP	1.45219	0.0794258	6.77657	1.23065e-11	3.48675e-10
PITPNM1	748.981	0.539391	UP	1.45336	0.0797441	6.76402	1.34216e-11	3.79798e-10
IFIT3	394.195	3.31965	UP	9.98425	0.491082	6.75988	1.38104e-11	3.90317e-10
TACC1	1601.06	0.706213	UP	1.63152	0.104497	6.75821	1.39711e-11	3.94373e-10
SH3BP1	1924.02	0.475672	UP	1.39057	0.0704143	6.75534	1.42502e-11	4.01758e-10
TUBB6	2027.86	0.792799	UP	1.73243	0.117405	6.75271	1.45105e-11	4.08595e-10
LOC476315	1002.23	0.73427	UP	1.66356	0.108774	6.75039	1.47448e-11	4.14682e-10
STX11	578.931	1.33199	UP	2.51749	0.19744	6.74627	1.51693e-11	4.26097e-10
CD83	544.926	1.36275	UP	2.57175	0.202108	6.7427	1.55472e-11	4.36178e-10
RASA3	1716.54	0.88003	UP	1.84041	0.130596	6.73856	1.59968e-11	4.48243e-10
SNX2	1777.38	0.500749	UP	1.41495	0.0743974	6.73074	1.68805e-11	4.72428e-10
TLR3	363.238	1.2603	UP	2.39545	0.187313	6.72829	1.71667e-11	4.79851e-10
LOC102157027	34.2273	-1.7577	Down	-3.38158	0.261297	-6.72682	1.73408e-11	4.84128e-10
TNFRSF6B	478.956	1.79243	UP	3.46398	0.266475	6.72645	1.73856e-11	4.84788e-10
OTUD1	696.915	-0.625742	Down	-1.543	0.0930712	-6.72326	1.77698e-11	4.94899e-10
LOC111094328	139.484	1.78448	UP	3.44495	0.265479	6.72173	1.79575e-11	4.99519e-10
PCK1	500.754	-3.11742	Down	-8.67836	0.463877	-6.72037	1.81265e-11	5.03608e-10
CSF1R	5153	0.995588	UP	1.99389	0.148171	6.71919	1.82735e-11	5.07077e-10
ADAMTS4	325.94	1.96533	UP	3.90501	0.292607	6.7166	1.8602e-11	5.15569e-10
RASSF4	531.542	1.26277	UP	2.39956	0.188022	6.7161	1.86651e-11	5.16693e-10
FUT8	430.831	0.826868	UP	1.77383	0.123148	6.71444	1.88791e-11	5.21988e-10
RNF207	35.0838	-1.88707	Down	-3.69884	0.281109	-6.71295	1.9073e-11	5.26712e-10
P3H1	1083.16	0.724345	UP	1.65215	0.107927	6.71141	1.92756e-11	5.31668e-10
XG	7324.9	-0.549388	Down	-1.46346	0.0818858	-6.7092	1.95695e-11	5.39127e-10
IL7R	468.899	2.42908	UP	5.38548	0.362103	6.70824	1.96985e-11	5.42027e-10
MIR223	14.0313	4.25266	UP	19.0624	0.634355	6.7039	2.0293e-11	5.57717e-10
GAREM1	1641.57	-0.499287	Down	-1.41351	0.0745265	-6.69945	2.09201e-11	5.74264e-10
PSAP	28356.8	0.62153	UP	1.53851	0.0927858	6.69855	2.10497e-11	5.77129e-10
LOC478384	71.4909	2.78834	UP	6.90835	0.416698	6.69152	2.20869e-11	6.04843e-10
LOC111095961	66.4254	-0.907724	Down	-1.87608	0.135762	-6.68616	2.29096e-11	6.26624e-10
LOC111091026	352.874	-0.525906	Down	-1.43984	0.0787481	-6.67833	2.41687e-11	6.60276e-10
LOC491698	63.3717	2.20456	UP	4.60933	0.330118	6.67808	2.42086e-11	6.60577e-10
HSPA5	9639.07	1.01934	UP	2.02699	0.152651	6.67757	2.42939e-11	6.62116e-10
RTP4	277.759	3.04551	UP	8.25638	0.456189	6.67599	2.45577e-11	6.68512e-10
CREG1	3865.19	1.20142	UP	2.29966	0.180136	6.66952	2.5665e-11	6.97069e-10
CLK1	3767.74	-0.898588	Down	-1.86424	0.134731	-6.6695	2.56676e-11	6.97069e-10
PAMR1	436.639	-1.46535	Down	-2.7613	0.219937	-6.66259	2.69052e-11	7.29816e-10
LOC111095866	18.5549	4.26997	UP	19.2925	0.641213	6.6592	2.7532e-11	7.45935e-10
CCDC149	274.718	-0.623967	Down	-1.54111	0.0937359	-6.65665	2.80143e-11	7.58106e-10
MAFB	3292.35	0.852008	UP	1.80501	0.128093	6.65148	2.90164e-11	7.84298e-10
KCNC4	340.318	-1.85501	Down	-3.61754	0.279012	-6.64848	2.9613e-11	7.99481e-10
LOC100686271	58.7221	1.98684	UP	3.96369	0.298912	6.64691	2.9931e-11	8.07115e-10
SORL1	935.942	1.68659	UP	3.21894	0.253806	6.64518	3.02841e-11	8.15678e-10
SSR1	3548.86	0.680286	UP	1.60246	0.10239	6.64405	3.05176e-11	8.20629e-10
HNRNPC	3800.08	0.423603	UP	1.34127	0.0637577	6.64395	3.05395e-11	8.20629e-10
PHACTR1	457.642	0.732675	UP	1.66172	0.110316	6.6416	3.10288e-11	8.32801e-10
LOC480934	2220.94	0.504587	UP	1.41872	0.0759952	6.63972	3.14278e-11	8.42524e-10
PIGK	891.524	0.513346	UP	1.42736	0.0773492	6.63673	3.20719e-11	8.58786e-10
SUSD1	211.985	0.850616	UP	1.80327	0.128197	6.63523	3.23997e-11	8.66551e-10
PCBP1	3878.83	0.432628	UP	1.34969	0.0652736	6.62792	3.40439e-11	9.09465e-10
CYP27C1	168.977	-1.12043	Down	-2.17412	0.169112	-6.62536	3.46409e-11	9.24336e-10
DAPK2	585.702	-0.616243	Down	-1.53288	0.0930201	-6.62483	3.47642e-11	9.26548e-10
PTPRJ	529.829	1.20468	UP	2.30486	0.181902	6.62266	3.52782e-11	9.39154e-10
SEMA3B	1264.8	-1.03642	Down	-2.05114	0.156535	-6.62105	3.56665e-11	9.48389e-10
PCED1B	51.4366	2.37484	UP	5.18679	0.358713	6.62046	3.58088e-11	9.51071e-10
SAMD10	79.5598	0.904056	UP	1.87132	0.136584	6.61907	3.61454e-11	9.589e-10
LOC100682670	157.256	1.32203	UP	2.50017	0.199923	6.6127	3.77371e-11	9.99966e-10
YWHAH	2065.47	0.415347	UP	1.33362	0.0628489	6.60866	3.87823e-11	1.02648e-09
LOC484314	107.993	1.50884	UP	2.84582	0.228865	6.59271	4.31859e-11	1.14171e-09
FBXO32	1790.66	-1.21191	Down	-2.31645	0.183833	-6.59249	4.32516e-11	1.14213e-09
CCDC88B	314.091	1.13312	UP	2.19333	0.172166	6.58154	4.65587e-11	1.22805e-09
RBMX2	756.143	-0.538539	Down	-1.4525	0.0819049	-6.57518	4.85947e-11	1.28028e-09
SYNGR2	2999.89	0.720057	UP	1.64725	0.109554	6.57261	4.94417e-11	1.30109e-09
ABRACL	583.614	1.10206	UP	2.14661	0.167786	6.56827	5.09034e-11	1.33802e-09
YBX1	14165.2	0.344863	UP	1.27003	0.052511	6.56745	5.1184e-11	1.34386e-09
2023-09-01	110.285	1.32882	UP	2.51197	0.202347	6.56703	5.13272e-11	1.34608e-09
MSRB3	3868.04	-0.499712	Down	-1.41393	0.0761051	-6.56608	5.16557e-11	1.35314e-09
HNRNPH2	1720.32	0.333477	UP	1.26005	0.0508425	6.55902	5.41623e-11	1.41719e-09
CELF2	940.435	0.823062	UP	1.76916	0.125541	6.55613	5.5222e-11	1.44326e-09
NUP210	644.798	1.17681	UP	2.26076	0.179622	6.55159	5.69266e-11	1.48612e-09
RGN	154.586	-0.98084	Down	-1.97361	0.149832	-6.54626	5.89939e-11	1.53834e-09
GRIA4	106.026	-0.907438	Down	-1.87571	0.13864	-6.54529	5.93784e-11	1.5466e-09
COL6A1	37688.2	1.30641	UP	2.47325	0.19965	6.54349	6.00992e-11	1.5636e-09
SAP30L	1155.26	-0.367385	Down	-1.29001	0.0561559	-6.54224	6.0603e-11	1.57492e-09
DPY19L1	618.001	0.771272	UP	1.70677	0.117898	6.54185	6.07625e-11	1.57728e-09
PDE6D	513.771	0.5061	UP	1.42021	0.0773958	6.53911	6.18846e-11	1.60459e-09
LOC111096971	193.879	-0.856208	Down	-1.81027	0.130943	-6.5388	6.20138e-11	1.60612e-09
PDCD1LG2	155.917	1.25598	UP	2.38829	0.192095	6.53829	6.22252e-11	1.60978e-09
FRMD1	347.396	-1.06692	Down	-2.09495	0.163315	-6.53289	6.45139e-11	1.66711e-09
TNFSF9	33.3448	2.01588	UP	4.04427	0.308633	6.53165	6.50495e-11	1.67905e-09
GNAS	8577.99	0.431157	UP	1.34831	0.0660364	6.52908	6.61762e-11	1.7043e-09
STX16	3345.7	-0.279206	Down	-1.21353	0.0427635	-6.52909	6.61723e-11	1.7043e-09
LOC488347	1465.58	0.495928	UP	1.41023	0.0759742	6.52758	6.68402e-11	1.71947e-09
SLC39A7	2491.33	0.584103	UP	1.49911	0.0894985	6.52641	6.73669e-11	1.73107e-09
LOC612038	46.4697	3.34497	UP	10.161	0.512693	6.52432	6.83106e-11	1.75336e-09
TMEM104	654.567	0.532481	UP	1.44641	0.0816171	6.52414	6.8392e-11	1.75348e-09
COPB2	3453.11	0.519696	UP	1.43365	0.0796908	6.5214	6.96559e-11	1.78389e-09
MKLN1	514.103	0.478376	UP	1.39317	0.0733818	6.51899	7.07805e-11	1.81067e-09
SPR	357.604	0.71699	UP	1.64375	0.11004	6.51575	7.23271e-11	1.84817e-09
DTX3L	1160.6	1.70135	UP	3.25205	0.261289	6.51137	7.44676e-11	1.90075e-09
POSTN	12858.1	2.01763	UP	4.04918	0.309892	6.51074	7.47828e-11	1.90667e-09
PI4K2B	1626.41	0.551278	UP	1.46538	0.084707	6.50805	7.61315e-11	1.9389e-09
MAP4K1	378.674	1.24765	UP	2.37454	0.191724	6.50753	7.63988e-11	1.94355e-09
LOC102151205	21.7389	1.98289	UP	3.95285	0.304818	6.50517	7.76043e-11	1.97203e-09
LOC475605	69.7428	-1.42012	Down	-2.67608	0.218394	-6.50259	7.895e-11	2.004e-09
FKBP11	537.076	0.775479	UP	1.71176	0.119356	6.49721	8.18218e-11	2.0746e-09
HHIPL1	718.687	0.957075	UP	1.94137	0.147347	6.49538	8.28256e-11	2.09773e-09
DCTD	1059.53	0.433437	UP	1.35045	0.0667563	6.49284	8.42358e-11	2.13109e-09
COPG1	3014.22	0.439477	UP	1.35611	0.0677011	6.49143	8.50251e-11	2.14632e-09
GDI2	3460.69	0.369229	UP	1.29166	0.0568791	6.49147	8.50019e-11	2.14632e-09
RAB5C	2679.06	0.45106	UP	1.36704	0.0695056	6.48955	8.60949e-11	2.17094e-09
MRPL52	857.59	0.4372	UP	1.35397	0.0673789	6.48867	8.6595e-11	2.18115e-09
STARD9	935.8	-0.860531	Down	-1.81571	0.132789	-6.48045	9.14501e-11	2.30091e-09
LOC111092328	16.724	2.32073	UP	4.99586	0.358173	6.47936	9.211e-11	2.31497e-09
AGBL4	184.034	-0.826073	Down	-1.77285	0.127498	-6.47911	9.22664e-11	2.31636e-09
ANXA2	35136.3	0.522768	UP	1.43671	0.0807052	6.4775	9.32572e-11	2.33867e-09
VRK2	201.264	0.779242	UP	1.71623	0.120372	6.47359	9.57014e-11	2.39735e-09
GPIHBP1	144.141	-0.949805	Down	-1.93161	0.146758	-6.47192	9.67624e-11	2.42128e-09
SP100	1052.41	1.06347	UP	2.08995	0.16441	6.46839	9.90512e-11	2.47585e-09
SLC6A13	337.133	-1.86459	Down	-3.64163	0.288444	-6.46429	1.01779e-10	2.54125e-09
OXER1	33.0637	3.13083	UP	8.75936	0.48468	6.45958	1.04995e-10	2.61776e-09
HPSE	759.612	1.14678	UP	2.21419	0.177534	6.45947	1.05071e-10	2.61776e-09
MCM2	750.687	1.02216	UP	2.03095	0.158301	6.45706	1.06757e-10	2.65687e-09
OPN3	73.5721	1.4926	UP	2.81395	0.231256	6.45431	1.08716e-10	2.7027e-09
NOP53	6037.85	-0.594917	Down	-1.51039	0.0921888	-6.45325	1.09475e-10	2.71861e-09
ARHGEF12	4049.94	-0.401216	Down	-1.32062	0.0622235	-6.44798	1.13348e-10	2.81175e-09
RNF31	1652.09	0.640599	UP	1.55898	0.0993909	6.44524	1.15414e-10	2.85991e-09
CMPK2	1339.92	3.28733	UP	9.76301	0.510244	6.44265	1.17405e-10	2.90609e-09
CXCL10	584.013	5.21529	UP	37.15	0.809654	6.44138	1.18394e-10	2.9274e-09
CAST	10103.2	-0.409926	Down	-1.32862	0.0636413	-6.44119	1.18539e-10	2.92785e-09
FAM114A1	746.665	0.665905	UP	1.58656	0.103507	6.43344	1.24746e-10	3.07784e-09
PRSS8	955.978	-0.602306	Down	-1.51814	0.0936333	-6.4326	1.25437e-10	3.09156e-09
LOXL3	645.043	0.663181	UP	1.58357	0.103116	6.43138	1.26449e-10	3.11315e-09
SF3B3	2882.4	0.348684	UP	1.2734	0.0542177	6.43119	1.26609e-10	3.11374e-09
IRF4	195.331	1.89149	UP	3.71018	0.294141	6.43055	1.27145e-10	3.12357e-09
SEMA4A	1325.22	0.807219	UP	1.74983	0.125587	6.42754	1.29683e-10	3.18251e-09
CASP12	115.711	2.38242	UP	5.21412	0.370808	6.42496	1.31906e-10	3.23359e-09
SH3D21	2701.35	-0.654534	Down	-1.57411	0.101899	-6.42338	1.3328e-10	3.26378e-09
CBFA2T3	327.798	0.954715	UP	1.9382	0.148662	6.42203	1.34468e-10	3.28937e-09
RASGRP2	407.199	0.768854	UP	1.70392	0.119769	6.4195	1.36723e-10	3.34097e-09
MFNG	536.432	1.06651	UP	2.09435	0.166378	6.41012	1.45403e-10	3.5493e-09
HNMT	441.456	0.799624	UP	1.74065	0.124765	6.40905	1.46426e-10	3.57047e-09
SF3B6	865.258	0.375847	UP	1.2976	0.0586606	6.40715	1.48268e-10	3.61152e-09
OAF	1057.61	0.995523	UP	1.9938	0.155442	6.40447	1.50892e-10	3.67155e-09
PAIP2B	588.345	-0.965597	Down	-1.95287	0.150845	-6.40127	1.54093e-10	3.74546e-09
P4HB	13236.8	0.480059	UP	1.3948	0.0750114	6.39982	1.55561e-10	3.77714e-09
RPN1	4046.16	0.449958	UP	1.366	0.0703152	6.39916	1.56231e-10	3.7894e-09
MAP1A	905.091	1.22437	UP	2.33654	0.191455	6.39509	1.60455e-10	3.88773e-09
FGFR1	4612.6	-0.712423	Down	-1.63855	0.111439	-6.39295	1.62719e-10	3.93842e-09
FEN1	354.955	0.619999	UP	1.53687	0.0970774	6.38664	1.69566e-10	4.09981e-09
IRX2	1720.37	-0.809102	Down	-1.75212	0.126694	-6.38627	1.69977e-10	4.10541e-09
TMEM176A	243.547	1.41943	UP	2.6748	0.222387	6.38272	1.73972e-10	4.19749e-09
KALRN	573.307	-0.566836	Down	-1.48127	0.0888144	-6.38225	1.74501e-10	4.20583e-09
RMND5A	3171.91	-0.385248	Down	-1.30608	0.0603704	-6.3814	1.75478e-10	4.22493e-09
CALM3	1991.22	0.636541	UP	1.5546	0.0997531	6.38116	1.75749e-10	4.22702e-09
PTPN14	3476.28	-0.701717	Down	-1.62644	0.109986	-6.38005	1.77024e-10	4.25323e-09
KLHL3	428.261	-0.585815	Down	-1.50089	0.0919169	-6.37331	1.84996e-10	4.4401e-09
LOC610677	172.613	-1.33046	Down	-2.51484	0.208851	-6.37041	1.88523e-10	4.52002e-09
ZDHHC18	316.724	0.626066	UP	1.54335	0.0983687	6.36449	1.95944e-10	4.69304e-09
IFGGB1	224.714	3.36462	UP	10.3004	0.529106	6.35908	2.02971e-10	4.85626e-09
TMEM30A	2080.59	0.436093	UP	1.35294	0.0686035	6.35671	2.06119e-10	4.92643e-09
ARSI	30.2375	2.50589	UP	5.68001	0.394244	6.35619	2.06816e-10	4.93796e-09
SLU7	2133.54	-0.246665	Down	-1.18646	0.0388088	-6.3559	2.07207e-10	4.94214e-09
SH3BGRL	378.352	0.594464	UP	1.50991	0.0935462	6.35477	2.08745e-10	4.97364e-09
RUBCNL	61.9796	1.89452	UP	3.71797	0.298143	6.35438	2.09262e-10	4.98079e-09
IFGGC1	472.696	3.41911	UP	10.6968	0.538097	6.35407	2.09687e-10	4.98572e-09
ADAR	3646.11	1.02041	UP	2.0285	0.160958	6.33961	2.30354e-10	5.47144e-09
TRPV2	2226.12	0.45237	UP	1.36829	0.0713623	6.33905	2.31179e-10	5.48536e-09
GZMA	51.7693	2.44504	UP	5.44542	0.385813	6.33738	2.33701e-10	5.53373e-09
ABHD3	184.483	1.02666	UP	2.03731	0.161999	6.33749	2.33537e-10	5.53373e-09
UBP1	2900.28	0.537608	UP	1.45156	0.0848447	6.33638	2.35228e-10	5.56416e-09
PPP1CA	2766.97	0.453198	UP	1.36907	0.0715531	6.33373	2.39299e-10	5.65461e-09
TMSB4X	1367.85	1.12826	UP	2.18596	0.178244	6.32988	2.45356e-10	5.79177e-09
OASL_1	406.758	1.11557	UP	2.16681	0.176249	6.32953	2.45913e-10	5.79894e-09
TIFA	281.446	1.58624	UP	3.00266	0.250627	6.32909	2.46614e-10	5.8095e-09
CXHXorf21	104.624	2.17304	UP	4.50972	0.34337	6.32856	2.47459e-10	5.82341e-09
MAU2	2496.38	-0.502201	Down	-1.41637	0.0793625	-6.32795	2.48446e-10	5.84066e-09
HPS3	464.65	1.05061	UP	2.07141	0.166041	6.32742	2.49292e-10	5.85452e-09
SNX1	1673.89	0.310479	UP	1.24012	0.0490948	6.32407	2.54759e-10	5.97681e-09
SOCS3	246.044	1.44403	UP	2.7208	0.228434	6.32145	2.59126e-10	6.06683e-09
SLC35D3	404.085	1.42543	UP	2.68594	0.22549	6.32147	2.59088e-10	6.06683e-09
LOC111096743	137.674	-0.945218	Down	-1.92548	0.149626	-6.31718	2.66379e-10	6.23028e-09
ADORA3	50.4262	2.00625	UP	4.01735	0.317633	6.31625	2.67994e-10	6.26166e-09
SWAP70	1262.22	0.587907	UP	1.50306	0.0931144	6.31381	2.72245e-10	6.35451e-09
C1QTNF6	976.363	2.07674	UP	4.21854	0.329016	6.31199	2.75478e-10	6.42343e-09
RASSF5	1534.58	0.816853	UP	1.76156	0.12942	6.31166	2.76051e-10	6.43025e-09
ENO1	8046.91	0.739414	UP	1.6695	0.117179	6.31014	2.78789e-10	6.48744e-09
LRG1	133.314	2.14388	UP	4.41948	0.339922	6.30697	2.84543e-10	6.61461e-09
PTPN22	56.6667	1.81783	UP	3.5255	0.288402	6.30311	2.91729e-10	6.77479e-09
ZBTB38	1888.99	-0.527326	Down	-1.44126	0.0836787	-6.30179	2.94224e-10	6.82581e-09
LGI3	160.439	-1.22775	Down	-2.34201	0.194836	-6.30144	2.94902e-10	6.83463e-09
CCND3	1340.28	0.697392	UP	1.62157	0.110693	6.30025	2.9716e-10	6.88001e-09
RNF130	1692.38	0.546627	UP	1.46067	0.0868188	6.29618	3.05066e-10	7.05591e-09
LOC607055	47.7503	1.86881	UP	3.65232	0.296843	6.29563	3.06155e-10	7.07397e-09
RASGRF2	347.833	-0.689693	Down	-1.61294	0.109573	-6.29435	3.08688e-10	7.12531e-09
TGFBR2	5186.05	0.670813	UP	1.59197	0.106584	6.29373	3.09929e-10	7.14676e-09
SEC61B	1055.75	0.70799	UP	1.63353	0.112613	6.28694	3.2379e-10	7.45889e-09
RPN2	3654.96	0.591042	UP	1.50633	0.0940199	6.28634	3.25028e-10	7.47988e-09
MARK1	488.11	-0.527425	Down	-1.44135	0.0839088	-6.2857	3.26385e-10	7.50359e-09
LOC102152225	1062.24	1.92436	UP	3.7957	0.306387	6.28083	3.36769e-10	7.73455e-09
LOC111093814	43.9788	1.89915	UP	3.72993	0.302602	6.27606	3.47257e-10	7.96745e-09
EIF3E	6493.95	-0.471012	Down	-1.38608	0.0750579	-6.27532	3.48926e-10	7.99774e-09
PARP12	871.372	1.36431	UP	2.57453	0.217519	6.27213	3.56136e-10	8.15484e-09
HOXB9	33.5073	2.24185	UP	4.73003	0.357583	6.26945	3.62321e-10	8.28817e-09
USP54	1451	-0.709449	Down	-1.63518	0.113168	-6.26901	3.63348e-10	8.3034e-09
SLC35G2	43.4972	1.38618	UP	2.61385	0.221169	6.26749	3.66911e-10	8.37647e-09
LOC102154748	334.035	-0.549517	Down	-1.4636	0.0877055	-6.26548	3.71681e-10	8.47691e-09
LOC111096799	89.0156	-1.34354	Down	-2.53773	0.214644	-6.25939	3.86488e-10	8.80585e-09
PACSIN1	269.031	0.816888	UP	1.7616	0.13056	6.25683	3.92892e-10	8.94289e-09
KBTBD7	109.568	1.0338	UP	2.04741	0.165311	6.25365	4.00958e-10	9.11741e-09
ATP6AP1	2702.23	0.624541	UP	1.54172	0.0998784	6.25301	4.02606e-10	9.14582e-09
KLHL21	2027.23	-0.664385	Down	-1.58489	0.10626	-6.25242	4.04135e-10	9.17146e-09
ZFR2	100.669	1.47043	UP	2.77104	0.235205	6.25169	4.06045e-10	9.20569e-09
TACC3	355.56	0.950024	UP	1.9319	0.151978	6.25108	4.07635e-10	9.23262e-09
CD209	5241.06	2.05258	UP	4.14848	0.32861	6.24626	4.20393e-10	9.51218e-09
SLC8A1	433.988	0.691001	UP	1.6144	0.110748	6.2394	4.39251e-10	9.92907e-09
LOC111096980	42.482	1.96639	UP	3.9079	0.315165	6.23924	4.39691e-10	9.92922e-09
LOC609817	138.379	3.24392	UP	9.47362	0.519984	6.2385	4.41793e-10	9.96686e-09
C30H15orf62	887.424	-0.531717	Down	-1.44565	0.0852528	-6.23695	4.4618e-10	1.00559e-08
PADI2	547.788	1.19925	UP	2.2962	0.192341	6.23502	4.51709e-10	1.01706e-08
ADAP2	348.568	1.71063	UP	3.27304	0.274715	6.22693	4.7567e-10	1.06995e-08
CYP2D15	21.6609	1.75441	UP	3.37388	0.282023	6.22079	4.94644e-10	1.11154e-08
UHRF1	599.06	1.10145	UP	2.1457	0.177131	6.21824	5.02748e-10	1.12865e-08
LOC102156662	155.853	-0.73263	Down	-1.66167	0.117858	-6.21619	5.09371e-10	1.1424e-08
ALOX15	1185.66	1.4178	UP	2.67178	0.2282	6.21297	5.19914e-10	1.1649e-08
C9H17orf99	98.0689	2.13073	UP	4.3794	0.343025	6.2116	5.24468e-10	1.17396e-08
AGER	281.252	-0.603807	Down	-1.51972	0.0972234	-6.21051	5.28127e-10	1.181e-08
UNC119	246.708	1.29026	UP	2.44572	0.20776	6.21032	5.28767e-10	1.1812e-08
SPRY1	1844.6	-0.667738	Down	-1.58858	0.107523	-6.21018	5.2925e-10	1.1812e-08
TLN1	11079.2	0.684809	UP	1.60749	0.11028	6.20973	5.30758e-10	1.18342e-08
TBC1D10C	153.611	1.41349	UP	2.66381	0.227717	6.20722	5.39287e-10	1.20126e-08
LOC111095640	5.52084	5.35949	UP	41.055	0.863508	6.20664	5.41287e-10	1.20455e-08
CHN2	324.093	0.8355	UP	1.78448	0.13467	6.20405	5.50271e-10	1.22335e-08
PSME2	1919.05	1.09576	UP	2.13725	0.176648	6.20304	5.53816e-10	1.23004e-08
VKORC1	931.141	0.52356	UP	1.4375	0.0844461	6.19993	5.64887e-10	1.25341e-08
CCR7	140.585	2.7077	UP	6.53279	0.436815	6.19873	5.69216e-10	1.2618e-08
LOC102155405	20.4607	2.3327	UP	5.03749	0.376376	6.19781	5.72552e-10	1.26797e-08
GBP5	241.221	3.76873	UP	13.6302	0.608288	6.19564	5.8048e-10	1.28428e-08
RSRC1	357.24	0.468985	UP	1.38414	0.0757117	6.19436	5.85237e-10	1.29356e-08
ERBB3	6574.33	-0.708887	Down	-1.63454	0.114458	-6.1934	5.888e-10	1.30018e-08
GSX2	14.0459	-3.05781	Down	-8.32706	0.494123	-6.18835	6.07984e-10	1.34125e-08
OSTM1	887.02	0.466071	UP	1.38134	0.0753635	6.18431	6.23738e-10	1.37468e-08
OSCAR	16.1616	3.15598	UP	8.91343	0.510574	6.18123	6.36025e-10	1.40042e-08
C20H19orf38	61.5084	1.69176	UP	3.2305	0.273836	6.17799	6.49208e-10	1.42807e-08
CLIP2	1515.99	0.590376	UP	1.50564	0.0955661	6.17767	6.50525e-10	1.4296e-08
CD81	6766.93	0.778281	UP	1.71509	0.126	6.17684	6.53974e-10	1.4358e-08
ACER2	1317.73	-0.705117	Down	-1.63028	0.114162	-6.17645	6.55571e-10	1.43793e-08
ARPC2	8021.81	0.438399	UP	1.3551	0.0709916	6.17537	6.60072e-10	1.44642e-08
PTGER2	54.8693	1.1011	UP	2.14518	0.178422	6.1713	6.77327e-10	1.48281e-08
2023-09-06	806.437	0.681769	UP	1.60411	0.11052	6.16876	6.88274e-10	1.50534e-08
ERO1A	555.446	0.534891	UP	1.44883	0.0867251	6.16766	6.93062e-10	1.51436e-08
FAM69A	365.981	0.484471	UP	1.39907	0.0785536	6.16739	6.94255e-10	1.51553e-08
CD244	229.321	1.25007	UP	2.37853	0.202709	6.1668	6.96856e-10	1.51976e-08
APCDD1	5700.57	-0.682877	Down	-1.60534	0.110782	-6.16418	7.08496e-10	1.54367e-08
GPR157	5274.8	-0.644917	Down	-1.56365	0.104703	-6.15951	7.29721e-10	1.58841e-08
CYFIP1	3755.51	0.337453	UP	1.26352	0.0548096	6.15683	7.42157e-10	1.61395e-08
TMEM140	699.364	1.18294	UP	2.27039	0.192146	6.15649	7.43747e-10	1.61587e-08
ABHD14A	379.094	0.702269	UP	1.62706	0.114176	6.15078	7.71022e-10	1.67354e-08
CXCR1	97.3792	2.16029	UP	4.47006	0.351283	6.14973	7.76154e-10	1.68309e-08
ACTR3	5970.58	0.515392	UP	1.42938	0.0838192	6.14886	7.80425e-10	1.69075e-08
MCM5	716.62	1.09353	UP	2.13396	0.177858	6.14837	7.82824e-10	1.69434e-08
IFI35	548.639	1.63412	UP	3.10397	0.265997	6.14337	8.0789e-10	1.74695e-08
ORAI2	617.942	0.538761	UP	1.45272	0.0877026	6.14305	8.09539e-10	1.74886e-08
POLR3GL	296.146	0.522901	UP	1.43684	0.0851409	6.14159	8.1699e-10	1.7633e-08
SBNO2	2400.98	0.98058	UP	1.97326	0.159756	6.13799	8.35733e-10	1.80205e-08
BTNL9	249.198	-1.42287	Down	-2.68118	0.231869	-6.13654	8.43407e-10	1.81689e-08
FLVCR1	330.227	0.944257	UP	1.9242	0.153904	6.13537	8.49614e-10	1.82854e-08
LOC111095942	40.4964	-0.966435	Down	-1.95401	0.157572	-6.13331	8.60712e-10	1.85069e-08
LSM7	357.553	0.618694	UP	1.53548	0.10093	6.12994	8.79125e-10	1.88851e-08
SBSN	27797.2	-0.610117	Down	-1.52638	0.0995587	-6.12821	8.88735e-10	1.90737e-08
SLC35F5	1815.46	-0.448372	Down	-1.3645	0.0731972	-6.12554	9.03782e-10	1.93785e-08
FREM1	576.272	-0.898328	Down	-1.8639	0.146667	-6.12495	9.0711e-10	1.94317e-08
FOSL1	144.711	1.35398	UP	2.55616	0.221148	6.12249	9.21248e-10	1.97161e-08
CLDN8	640.982	-0.998028	Down	-1.99727	0.163036	-6.12151	9.26956e-10	1.98197e-08
MAN1A1	5092.13	0.813833	UP	1.75788	0.13301	6.11857	9.44216e-10	2.017e-08
PLEKHA7	1512.24	-0.46509	Down	-1.3804	0.0760353	-6.11676	9.54961e-10	2.03805e-08
SUN2	7845.3	-0.410936	Down	-1.32955	0.0671855	-6.11644	9.56867e-10	2.04022e-08
DLA-DOB	81.4141	1.40464	UP	2.64752	0.229697	6.11519	9.64402e-10	2.05437e-08
CNDP2	1660.87	0.578919	UP	1.49373	0.0946837	6.11424	9.70202e-10	2.06481e-08
TAF15	1895.24	0.429939	UP	1.34718	0.0703465	6.11173	9.85538e-10	2.0955e-08
BCKDK	1009.68	0.391007	UP	1.31131	0.0639935	6.11009	9.95732e-10	2.11522e-08
CD1A8	273.076	1.85544	UP	3.61861	0.303704	6.10937	1.00028e-09	2.12291e-08
LOC102153988	36.9328	2.33492	UP	5.04523	0.382411	6.10579	1.02291e-09	2.16893e-08
CIB1	1153.51	0.538625	UP	1.45259	0.0882805	6.10129	1.05218e-09	2.22892e-08
PNPLA1	1431.75	-0.532257	Down	-1.44619	0.0873206	-6.09543	1.09143e-09	2.30994e-08
LOC106559864	1691.94	-0.819556	Down	-1.76486	0.134511	-6.09287	1.10905e-09	2.34507e-08
LOC111094000	838.474	1.04453	UP	2.06269	0.171459	6.09199	1.11513e-09	2.35574e-08
SERPINB1	1395.91	0.957468	UP	1.9419	0.157213	6.09026	1.12726e-09	2.37919e-08
SEC11C	1265.64	0.748644	UP	1.68021	0.123063	6.08343	1.17639e-09	2.4806e-08
CTDSPL	1498.51	-0.421103	Down	-1.33895	0.0692242	-6.08318	1.17819e-09	2.48149e-08
DEPDC5	381.909	-0.499016	Down	-1.41325	0.0820335	-6.08308	1.17898e-09	2.48149e-08
CARMIL1	1113.94	-0.467439	Down	-1.38265	0.0768796	-6.08015	1.20072e-09	2.52492e-08
LAMTOR1	1059.28	0.449486	UP	1.36555	0.073931	6.07981	1.20329e-09	2.52801e-08
MARCO	28.5043	5.80992	UP	56.0997	0.955673	6.0794	1.20632e-09	2.53207e-08
ATG14	405.743	-0.447572	Down	-1.36374	0.0736413	-6.07774	1.21891e-09	2.55614e-08
FAM118B	205.725	0.56222	UP	1.47654	0.0926898	6.06561	1.31455e-09	2.75419e-08
CD2	300.984	1.73171	UP	3.32121	0.285722	6.06083	1.35423e-09	2.83473e-08
PPP1R14B	997.897	0.538142	UP	1.4521	0.0888226	6.05861	1.37302e-09	2.87143e-08
PQBP1	1453.67	-0.328469	Down	-1.25568	0.0542196	-6.05813	1.37711e-09	2.87738e-08
LSP1	5300.24	0.845533	UP	1.79693	0.13959	6.05725	1.38472e-09	2.89063e-08
LOC490630	63.3629	3.82685	UP	14.1904	0.631963	6.05549	1.3999e-09	2.91967e-08
NFKBID	217.306	0.9446	UP	1.92466	0.156012	6.05465	1.40723e-09	2.93228e-08
PSME1	2073.05	0.792798	UP	1.73243	0.13095	6.0542	1.41118e-09	2.93784e-08
FAM208A	1226.05	0.604049	UP	1.51998	0.0997843	6.05355	1.41691e-09	2.9471e-08
P2RY10	48.7974	1.49134	UP	2.81151	0.246409	6.05232	1.42776e-09	2.96697e-08
STK4	1166.84	0.62006	UP	1.53694	0.102502	6.04925	1.45518e-09	3.01996e-08
G6PC3	322.85	0.549241	UP	1.46332	0.0907964	6.04915	1.45608e-09	3.01996e-08
DOCK3	695.8	-0.766343	Down	-1.70095	0.126689	-6.04903	1.45721e-09	3.01996e-08
KCNE3	160.089	1.40186	UP	2.64241	0.231792	6.04791	1.46736e-09	3.03823e-08
PLS3	7739.46	-0.36404	Down	-1.28702	0.060197	-6.04747	1.4714e-09	3.04385e-08
NKPD1	524.519	-0.642133	Down	-1.56064	0.106282	-6.04182	1.5239e-09	3.14962e-08
MFSD1	1525.64	0.358178	UP	1.28181	0.0592873	6.04138	1.52797e-09	3.15519e-08
ATP2A3	525.927	0.707108	UP	1.63253	0.117075	6.03977	1.54337e-09	3.18412e-08
RCSD1	361.312	1.20954	UP	2.31264	0.200394	6.03582	1.58155e-09	3.25996e-08
L3MBTL2	814.652	0.425034	UP	1.3426	0.070442	6.03381	1.60137e-09	3.29784e-08
CLDN3	271.118	-0.967926	Down	-1.95603	0.160441	-6.03293	1.61018e-09	3.313e-08
SVBP	453.15	-0.4642	Down	-1.37955	0.0769593	-6.03176	1.62183e-09	3.33398e-08
HSPB8	1613.59	-0.83435	Down	-1.78305	0.138333	-6.03148	1.62467e-09	3.33684e-08
ETHE1	387.555	0.671163	UP	1.59236	0.111309	6.02971	1.64259e-09	3.37061e-08
SCARA3	2052	-0.795121	Down	-1.73522	0.131966	-6.02521	1.68887e-09	3.46249e-08
TM4SF18	214.782	1.44735	UP	2.72707	0.240234	6.02477	1.69353e-09	3.46634e-08
COL6A2	8801.45	1.03737	UP	2.05248	0.172185	6.02474	1.69377e-09	3.46634e-08
SEMA7A	870.378	0.806781	UP	1.7493	0.133998	6.02086	1.73492e-09	3.54737e-08
CSF3R	998.427	3.17813	UP	9.0513	0.528267	6.01614	1.7863e-09	3.64918e-08
TAGLN2	12991.3	0.705418	UP	1.63062	0.117278	6.01493	1.7997e-09	3.67328e-08
FAM84A	1607.37	-0.933866	Down	-1.91039	0.155484	-6.00617	1.8996e-09	3.87373e-08
LOC100686305	550.445	0.494117	UP	1.40846	0.0823028	6.00365	1.92932e-09	3.93084e-08
CST7	112.031	1.81347	UP	3.51487	0.3022	6.0009	1.96231e-09	3.9945e-08
EHBP1	942.183	-0.448666	Down	-1.36478	0.074785	-5.99941	1.98032e-09	4.02759e-08
COLEC12	1272.49	-1.06409	Down	-2.09086	0.177438	-5.99699	2.01011e-09	4.08456e-08
GATA6	515.11	-0.917978	Down	-1.88946	0.153123	-5.99504	2.0343e-09	4.13005e-08
NAGPA	640.161	0.530621	UP	1.44455	0.0885402	5.99299	2.06021e-09	4.17894e-08
CRELD2	1228.18	1.03158	UP	2.04426	0.172201	5.99057	2.09104e-09	4.23773e-08
UPP1	18.1581	2.11428	UP	4.32973	0.353039	5.98879	2.11414e-09	4.28076e-08
FAM78A	124.451	1.44295	UP	2.71877	0.240957	5.98842	2.11886e-09	4.28653e-08
CD27	85.9363	2.28	UP	4.85677	0.380767	5.98791	2.1255e-09	4.29574e-08
CELSR3	310.756	0.606443	UP	1.5225	0.10128	5.98779	2.12716e-09	4.29574e-08
RAB20	223.853	0.905766	UP	1.87354	0.151346	5.98475	2.16724e-09	4.37282e-08
ENPP1	674.74	0.648555	UP	1.5676	0.108391	5.98346	2.18452e-09	4.40381e-08
RARRES3	344.384	2.82754	UP	7.09861	0.47305	5.97725	2.26931e-09	4.57072e-08
LOC475935	195.153	2.21496	UP	4.64269	0.370745	5.97435	2.31004e-09	4.64868e-08
CORO2B	279.471	-0.688358	Down	-1.61145	0.115223	-5.97411	2.31345e-09	4.65146e-08
TMEM63B	3382.92	-0.384124	Down	-1.30507	0.0643021	-5.97374	2.31879e-09	4.65811e-08
STAT2	2253.87	1.31848	UP	2.49403	0.220742	5.97296	2.32989e-09	4.67631e-08
RNMT	1164.44	-0.352357	Down	-1.27664	0.0590093	-5.9712	2.35508e-09	4.72273e-08
FOXI2	16.5408	2.03243	UP	4.09095	0.340434	5.97012	2.37077e-09	4.75003e-08
PHACTR2	1011.68	0.566614	UP	1.48104	0.0949238	5.96914	2.38506e-09	4.77449e-08
E2F2	312.329	0.879171	UP	1.83932	0.147307	5.96828	2.39764e-09	4.79549e-08
MAGEL2	41.5144	1.53103	UP	2.88991	0.256548	5.96779	2.40483e-09	4.80567e-08
TMEM52	167.652	-2.3167	Down	-4.98191	0.388844	-5.95791	2.55479e-09	5.1009e-08
CYTIP	706.03	1.25171	UP	2.38123	0.210144	5.95644	2.57794e-09	5.14264e-08
ALDH18A1	1422.87	0.514471	UP	1.42847	0.0864192	5.95321	2.62937e-09	5.24068e-08
TAPBPL	247.675	1.11992	UP	2.17336	0.188134	5.95281	2.63575e-09	5.24882e-08
PLIN4	6578.76	-1.26239	Down	-2.39892	0.21213	-5.95099	2.66522e-09	5.30291e-08
BIRC3	866.94	3.13245	UP	8.76924	0.52646	5.95003	2.68086e-09	5.3294e-08
PADI4	388.331	2.75786	UP	6.76391	0.46358	5.94905	2.6971e-09	5.35703e-08
COPB1	2829.49	0.333387	UP	1.25997	0.0560466	5.94839	2.70799e-09	5.37401e-08
SEC24D	1220.23	0.944632	UP	1.9247	0.158977	5.94196	2.8164e-09	5.5795e-08
TMOD3	2284.87	0.411379	UP	1.32996	0.0692317	5.94205	2.81475e-09	5.5795e-08
CRBN	769.678	-0.455441	Down	-1.3712	0.0766794	-5.93955	2.85805e-09	5.65711e-08
RGS5	1394.86	-0.887512	Down	-1.84998	0.149528	-5.93542	2.93086e-09	5.79622e-08
NRM	565.159	0.531138	UP	1.44507	0.0895997	5.9279	3.06831e-09	6.06282e-08
LOC100685225	254.962	-0.555132	Down	-1.4693	0.0936641	-5.92685	3.0881e-09	6.09666e-08
LOC111097467	257.21	-0.471414	Down	-1.38647	0.0795637	-5.92498	3.12333e-09	6.16091e-08
M6PR	1853.93	0.533202	UP	1.44714	0.0899957	5.92475	3.12767e-09	6.16417e-08
LOC106559510	1148.72	-0.321131	Down	-1.24931	0.0542644	-5.91789	3.2609e-09	6.42122e-08
RPA3	336.465	0.452079	UP	1.36801	0.0764013	5.91716	3.27538e-09	6.44421e-08
SYNE2	5888.98	-0.564127	Down	-1.47849	0.095396	-5.91353	3.34856e-09	6.58253e-08
SLC16A12	385.308	1.07799	UP	2.11109	0.182392	5.91028	3.41524e-09	6.70786e-08
LOXL2	1068.77	1.01348	UP	2.01878	0.171581	5.90675	3.48933e-09	6.84751e-08
ST8SIA1	36.5266	-1.0543	Down	-2.07671	0.17854	-5.9051	3.52442e-09	6.91046e-08
LOC111098966	137.911	-0.815779	Down	-1.76025	0.138172	-5.90408	3.54625e-09	6.94731e-08
TF	120.967	-1.94997	Down	-3.86366	0.330328	-5.90313	3.56661e-09	6.98123e-08
GRHL1	3082.26	-0.553876	Down	-1.46802	0.0938403	-5.90233	3.58411e-09	7.00951e-08
ABHD12B	487.49	-0.592481	Down	-1.50784	0.100453	-5.89807	3.67784e-09	7.18668e-08
GOLT1B	491.315	0.480579	UP	1.3953	0.0814991	5.89673	3.70769e-09	7.23884e-08
INCA1	82.4497	-1.00165	Down	-2.00229	0.16989	-5.89587	3.72706e-09	7.27047e-08
TBCB	950.397	0.621321	UP	1.53828	0.105419	5.89384	3.77319e-09	7.35419e-08
DCLK1	549.524	1.33924	UP	2.53018	0.227257	5.89308	3.79074e-09	7.38212e-08
LOC106558733	23.6724	3.05389	UP	8.30448	0.518254	5.89265	3.80042e-09	7.39469e-08
ZBTB8OS	481.785	0.424893	UP	1.34247	0.0721173	5.89169	3.82276e-09	7.42752e-08
GAS6	2258.68	-0.585578	Down	-1.50064	0.0993914	-5.89164	3.82378e-09	7.42752e-08
ARNTL	385.642	-0.596359	Down	-1.5119	0.101268	-5.88891	3.88757e-09	7.54505e-08
DNASE2	915.509	0.624005	UP	1.54115	0.105975	5.88823	3.90357e-09	7.5697e-08
CLEC12A	139.738	1.61282	UP	3.0585	0.27401	5.88602	3.95617e-09	7.6652e-08
IFIT2	402.709	2.65738	UP	6.30886	0.451511	5.88553	3.96772e-09	7.68109e-08
LOC482796	252.908	1.55232	UP	2.93289	0.263825	5.88392	4.00669e-09	7.74998e-08
EPSTI1	793.991	1.82226	UP	3.53634	0.309813	5.88179	4.05863e-09	7.84384e-08
KRAS	1014.69	0.547676	UP	1.46173	0.093142	5.88002	4.10223e-09	7.92142e-08
MOGS	489.299	0.594954	UP	1.51042	0.101234	5.87701	4.17751e-09	8.05999e-08
STXBP2	1840.27	0.352078	UP	1.2764	0.0599169	5.87611	4.20016e-09	8.09687e-08
CLIC1	5094.68	0.49326	UP	1.40762	0.0839612	5.87486	4.23211e-09	8.15162e-08
SPTLC3	2292.06	-0.810946	Down	-1.75436	0.138122	-5.87123	4.32573e-09	8.32495e-08
RNASEK	2059.47	0.577996	UP	1.49277	0.0985441	5.86535	4.48189e-09	8.61824e-08
SATB1	307.077	1.0029	UP	2.00403	0.171114	5.86104	4.59978e-09	8.83751e-08
IDH2	1418.56	0.784321	UP	1.72228	0.133845	5.85991	4.63116e-09	8.89035e-08
SLC22A1	231.277	-1.21683	Down	-2.32436	0.207726	-5.85787	4.68837e-09	8.99264e-08
RGCC	835.579	-1.0208	Down	-2.02905	0.17446	-5.85123	4.87963e-09	9.35168e-08
TRANK1	438.487	2.52615	UP	5.76032	0.431962	5.84807	4.97299e-09	9.52263e-08
GNS	3233.04	0.508379	UP	1.42245	0.0869481	5.84692	5.0075e-09	9.58071e-08
PISD	691.919	0.369721	UP	1.2921	0.0632548	5.84495	5.06707e-09	9.6866e-08
CDK4	2158.52	0.44257	UP	1.35902	0.0757226	5.84462	5.07714e-09	9.69777e-08
PAK2	2199.5	0.486501	UP	1.40104	0.0832951	5.84069	5.19839e-09	9.92108e-08
NMI	1345.71	0.627215	UP	1.54458	0.10749	5.83512	5.37522e-09	1.025e-07
CABLES1	701.253	-0.926244	Down	-1.90032	0.158754	-5.83445	5.39694e-09	1.02829e-07
RBPJ	2146.17	0.624658	UP	1.54185	0.107222	5.82586	5.68182e-09	1.08167e-07
ARPC3	2669.85	0.478485	UP	1.39328	0.0821381	5.82537	5.69871e-09	1.08398e-07
FAM84B	1148.12	-0.821326	Down	-1.76703	0.141113	-5.82033	5.8732e-09	1.11625e-07
ENG	1734.56	0.753084	UP	1.68539	0.129434	5.81826	5.94625e-09	1.1292e-07
FRZB	419.528	-1.17306	Down	-2.25489	0.201634	-5.81776	5.96428e-09	1.13168e-07
PPP1R13L	8053.69	-1.09896	Down	-2.142	0.188955	-5.81598	6.02794e-09	1.14282e-07
SHISA5	1939.32	0.582869	UP	1.49782	0.100232	5.81521	6.05575e-09	1.14714e-07
PITPNB	1605.05	0.372865	UP	1.29492	0.0641457	5.81278	6.14423e-09	1.16294e-07
DNM1L	1060.04	0.444433	UP	1.36078	0.0764801	5.81108	6.20694e-09	1.17384e-07
CLEC2D	193.933	1.65451	UP	3.14815	0.284743	5.81052	6.22804e-09	1.17686e-07
NFKB2	1941.25	0.786141	UP	1.72446	0.135363	5.80764	6.33586e-09	1.19625e-07
CFAP47	19.6293	-1.73009	Down	-3.31749	0.29797	-5.80626	6.38836e-09	1.20517e-07
ALDH1L2	411.031	1.16253	UP	2.23849	0.200228	5.80603	6.39702e-09	1.20581e-07
LOC611492	39.2579	3.23368	UP	9.40663	0.557216	5.80327	6.50325e-09	1.22482e-07
SAT1	2155.38	1.00958	UP	2.01333	0.174095	5.79905	6.66902e-09	1.25398e-07
LOC102153519	34.9039	-2.10153	Down	-4.29165	0.36239	-5.79909	6.66775e-09	1.25398e-07
LOC106559529	7.2077	4.99616	UP	31.915	0.861686	5.79812	6.70609e-09	1.25919e-07
RNH1	3043.93	0.507693	UP	1.42178	0.0875623	5.79808	6.70771e-09	1.25919e-07
CD68	328.854	1.38589	UP	2.61333	0.23905	5.79747	6.73242e-09	1.26192e-07
FMO2	155.315	-1.54851	Down	-2.92516	0.267103	-5.79745	6.73328e-09	1.26192e-07
TFDP2	865.331	-0.639212	Down	-1.55748	0.110274	-5.79659	6.7678e-09	1.26736e-07
LOC612477	49.8188	-1.1111	Down	-2.1601	0.191717	-5.79552	6.81078e-09	1.27437e-07
LMAN2	2486.47	0.445339	UP	1.36163	0.0768479	5.79507	6.82912e-09	1.27675e-07
IL34	725.305	0.896198	UP	1.86115	0.154737	5.79177	6.96501e-09	1.3011e-07
FOXO3	3561.44	-0.664745	Down	-1.58529	0.114778	-5.79156	6.97373e-09	1.30167e-07
SLC29A3	590.403	0.475856	UP	1.39074	0.0821917	5.78959	7.056e-09	1.31595e-07
ENOSF1	210.175	-0.913943	Down	-1.88419	0.157894	-5.78834	7.10866e-09	1.3247e-07
E2F1	304.191	1.10428	UP	2.14991	0.190885	5.78504	7.24945e-09	1.34984e-07
CD47	2856.83	0.525006	UP	1.43894	0.0907692	5.78396	7.29613e-09	1.35742e-07
NKG7	34.8643	2.04332	UP	4.12193	0.353353	5.78266	7.35282e-09	1.36686e-07
CLDN1	8946.22	-0.570569	Down	-1.48511	0.0986734	-5.7824	7.36426e-09	1.36788e-07
PLPP4	44.0489	1.31614	UP	2.49	0.227702	5.78011	7.46528e-09	1.3847e-07
SIPA1	1256.18	0.689819	UP	1.61308	0.119344	5.78007	7.46691e-09	1.3847e-07
BCL3	329.867	1.25443	UP	2.38573	0.217097	5.7782	7.55041e-09	1.39792e-07
EHD1	1860.32	0.545317	UP	1.45934	0.0943736	5.77828	7.54702e-09	1.39792e-07
MYO5B	2781.44	-0.449393	Down	-1.36547	0.0777912	-5.77692	7.60816e-09	1.40748e-07
BACE1	1673.89	-0.368513	Down	-1.29102	0.0638383	-5.7726	7.80582e-09	1.44288e-07
ADRA1A	102.272	-1.13102	Down	-2.19013	0.195942	-5.7722	7.82412e-09	1.4451e-07
EFNA4	775.646	-0.488191	Down	-1.40269	0.0845834	-5.77171	7.84688e-09	1.44814e-07
TRDMT1	157.905	0.596092	UP	1.51162	0.103289	5.77109	7.87584e-09	1.45231e-07
MAP3K9	765.634	-0.485976	Down	-1.40053	0.0842127	-5.77082	7.88864e-09	1.4535e-07
PCMTD2	1522.32	-0.623012	Down	-1.54009	0.10798	-5.7697	7.94142e-09	1.46205e-07
ATP6V0E1	2133	0.519426	UP	1.43339	0.0900548	5.76789	8.02686e-09	1.47659e-07
LETMD1	785.28	-0.463475	Down	-1.37886	0.0803659	-5.76706	8.06677e-09	1.48275e-07
MTURN	1823.6	-0.581143	Down	-1.49603	0.100774	-5.76682	8.0782e-09	1.48366e-07
CPA3	1112.61	1.74312	UP	3.34758	0.302462	5.7631	8.25849e-09	1.51556e-07
NIPSNAP1	548.266	-0.712787	Down	-1.63897	0.123698	-5.7623	8.2976e-09	1.52151e-07
BCL2L2	890.707	-0.486319	Down	-1.40087	0.0844193	-5.76076	8.37375e-09	1.53425e-07
ALOX5AP	425.194	1.29282	UP	2.45007	0.224463	5.75963	8.42982e-09	1.54329e-07
RAB11FIP1	4304.43	-0.547101	Down	-1.46115	0.0950054	-5.75863	8.48005e-09	1.55125e-07
TPM4	15303.1	0.544754	UP	1.45877	0.0946628	5.75467	8.68088e-09	1.58672e-07
AKR1B1	1381.98	0.593019	UP	1.5084	0.103187	5.74701	9.08363e-09	1.65901e-07
MTAP	730.798	0.432195	UP	1.34928	0.0752238	5.74545	9.16755e-09	1.67301e-07
FAIM2	119.018	-1.30398	Down	-2.46909	0.227043	-5.74331	9.28457e-09	1.69301e-07
MTA2	3013.74	0.402884	UP	1.32215	0.0702102	5.73825	9.56601e-09	1.74295e-07
IL17RA	4217.79	0.460776	UP	1.37628	0.0803436	5.73506	9.74766e-09	1.77463e-07
TM9SF1	1087.07	0.41038	UP	1.32904	0.0715685	5.73409	9.80359e-09	1.7834e-07
LOC102156997	188.687	0.786743	UP	1.72518	0.137219	5.73347	9.83988e-09	1.78858e-07
IRX1	1461.63	-0.911833	Down	-1.88143	0.159063	-5.73251	9.89542e-09	1.79725e-07
LOC490169	614.577	3.08134	UP	8.46398	0.5376	5.73165	9.94591e-09	1.80499e-07
FOXF1	70.948	1.18643	UP	2.27588	0.207004	5.7314	9.96056e-09	1.80622e-07
LOC100686099	875.313	-0.352634	Down	-1.27689	0.0615539	-5.72887	1.01101e-08	1.83188e-07
ARF3	3256.46	0.394329	UP	1.31433	0.068847	5.72762	1.01847e-08	1.84375e-07
CACNA1E	33.6923	-1.08457	Down	-2.12074	0.189362	-5.72751	1.01917e-08	1.84375e-07
FAS	647.909	0.844251	UP	1.79533	0.147414	5.72708	1.02174e-08	1.84694e-07
MCM4	1384.87	0.729445	UP	1.658	0.127414	5.72499	1.03443e-08	1.86841e-07
MRGPRF	564.828	0.73026	UP	1.65894	0.127578	5.724	1.04043e-08	1.87777e-07
DLA-DOA	29.8845	1.7142	UP	3.28114	0.299501	5.7235	1.0435e-08	1.88183e-07
ADGRF1	45.2132	-1.59859	Down	-3.02848	0.279435	-5.7208	1.06025e-08	1.91054e-07
CHD1	691.228	0.537075	UP	1.45103	0.0939	5.71964	1.06749e-08	1.92207e-07
CGGBP1	1458.81	0.445823	UP	1.36209	0.0779531	5.71912	1.07075e-08	1.92643e-07
DLG4	360.943	0.613915	UP	1.53041	0.107392	5.71658	1.08687e-08	1.95272e-07
MXI1	1333.3	-0.596057	Down	-1.51158	0.104269	-5.71655	1.08707e-08	1.95272e-07
HIP1	1109.51	0.643109	UP	1.56169	0.112518	5.71559	1.09324e-08	1.96227e-07
MOB3B	883.302	-0.417694	Down	-1.33579	0.0730928	-5.71458	1.09976e-08	1.97243e-07
TMEM263	697.046	0.889871	UP	1.85301	0.155799	5.71165	1.11884e-08	2.00508e-07
LOC111096373	17.4616	2.33526	UP	5.04642	0.408868	5.71152	1.11974e-08	2.00513e-07
SLC16A11	157.96	-0.586522	Down	-1.50162	0.102739	-5.70886	1.13737e-08	2.0351e-07
JADE1	1148.25	-0.497128	Down	-1.4114	0.0871253	-5.7059	1.15731e-08	2.06916e-07
TGFBR1	1051.83	0.62366	UP	1.54078	0.109324	5.70468	1.16563e-08	2.08242e-07
ADGRF4	996.515	-0.645879	Down	-1.56469	0.113234	-5.70392	1.17083e-08	2.09007e-07
FCRL4	36.7373	2.86618	UP	7.29131	0.502542	5.70337	1.17465e-08	2.09526e-07
IFT172	859.321	-0.484139	Down	-1.39875	0.084895	-5.7028	1.17856e-08	2.10061e-07
TMEM167A	1250.98	0.619299	UP	1.53613	0.108608	5.70214	1.18314e-08	2.10713e-07
C27H12orf57	554.795	0.429097	UP	1.34639	0.0752568	5.70176	1.18574e-08	2.11011e-07
LOC106558942	338.153	-0.420011	Down	-1.33794	0.0736688	-5.70135	1.18863e-08	2.11362e-07
LOC106558596	34.0223	2.00575	UP	4.01597	0.351946	5.69903	1.20493e-08	2.14095e-07
UBE2Z	1832.48	0.259642	UP	1.19718	0.0455674	5.69798	1.21236e-08	2.15248e-07
SPN	539.447	1.66706	UP	3.17568	0.292752	5.69445	1.23767e-08	2.19572e-07
TOB1	2884.63	-0.637006	Down	-1.5551	0.111875	-5.69389	1.24179e-08	2.20131e-07
AZI2	574.131	0.571095	UP	1.48565	0.100303	5.6937	1.24318e-08	2.20208e-07
PIM2	135.586	1.68782	UP	3.22169	0.296502	5.69244	1.25235e-08	2.21467e-07
MAN2A1	2931.18	0.558225	UP	1.47246	0.0980663	5.69233	1.25319e-08	2.21467e-07
ADRB1	110.301	-1.10748	Down	-2.1547	0.194557	-5.69233	1.25314e-08	2.21467e-07
PNPT1	544.952	0.778206	UP	1.715	0.136767	5.69002	1.27028e-08	2.24315e-07
PLA2G16	899.609	-0.705683	Down	-1.63092	0.124035	-5.68939	1.27492e-08	2.24962e-07
ACSS1	2408.2	0.954885	UP	1.93842	0.167867	5.68834	1.28283e-08	2.26183e-07
ERAP2	289.396	1.70408	UP	3.2582	0.299807	5.6839	1.31656e-08	2.31952e-07
LOC111093385	17.355	2.44093	UP	5.42991	0.429495	5.68325	1.32156e-08	2.32296e-07
RFXANK	158.941	0.502841	UP	1.417	0.0884762	5.68335	1.32081e-08	2.32296e-07
CCDC36	122.753	-0.640013	Down	-1.55834	0.112609	-5.68347	1.31986e-08	2.32296e-07
AGAP2	274.987	0.757046	UP	1.69003	0.133214	5.68292	1.32411e-08	2.32566e-07
LAMTOR4	1131.36	0.550332	UP	1.46442	0.0968479	5.68243	1.32791e-08	2.33055e-07
RRM1	1902.15	0.317448	UP	1.24612	0.055883	5.68057	1.34245e-08	2.35427e-07
SELE	615.547	3.39854	UP	10.5454	0.5985	5.67842	1.35944e-08	2.38224e-07
TEDC1	1023.14	0.475079	UP	1.38999	0.0836698	5.67802	1.36266e-08	2.38605e-07
ADGRG4	37.5224	-2.38635	Down	-5.22832	0.420403	-5.67633	1.37613e-08	2.4078e-07
EIF2S3	3247.99	-0.26882	Down	-1.20482	0.0473613	-5.67593	1.37935e-08	2.4116e-07
LIPA	2375.21	1.11439	UP	2.16504	0.196408	5.67388	1.39597e-08	2.43879e-07
PDXK	3621.25	0.685455	UP	1.60821	0.120835	5.67267	1.40587e-08	2.45236e-07
LOC487403	2370.32	-0.57474	Down	-1.48941	0.101317	-5.6727	1.40568e-08	2.45236e-07
LOC111095199	504.993	-0.690841	Down	-1.61422	0.121796	-5.6721	1.41058e-08	2.4587e-07
SPON2	281.573	-0.93015	Down	-1.90547	0.164059	-5.6696	1.4313e-08	2.49293e-07
FSTL1	12902.1	0.832575	UP	1.78086	0.146913	5.66715	1.45195e-08	2.52697e-07
IL2RB	373.282	2.03235	UP	4.09071	0.358796	5.66436	1.47576e-08	2.56645e-07
DENND4A	495.595	0.690299	UP	1.61362	0.121903	5.66269	1.49019e-08	2.58958e-07
AKTIP	1582.07	-0.483336	Down	-1.39797	0.0854487	-5.65645	1.54538e-08	2.68346e-07
GSDMD	1620.8	1.12213	UP	2.17668	0.198392	5.65611	1.54839e-08	2.68666e-07
ATG2B	1279.62	-0.377149	Down	-1.29877	0.0667281	-5.65203	1.58565e-08	2.74921e-07
HNRNPR	3309.98	0.494975	UP	1.4093	0.087618	5.64924	1.61157e-08	2.79205e-07
TCEAL4	1765.18	0.337331	UP	1.26342	0.0597259	5.64799	1.62338e-08	2.81039e-07
HSD17B1	98.8516	0.824025	UP	1.77034	0.14595	5.64592	1.64297e-08	2.84215e-07
PLOD1	2864.44	0.703167	UP	1.62807	0.124581	5.64424	1.65912e-08	2.86792e-07
CMKLR1	542.512	1.07167	UP	2.10187	0.189907	5.64314	1.66977e-08	2.88416e-07
GALNT5	87.0196	1.63041	UP	3.096	0.288935	5.64281	1.67299e-08	2.88538e-07
WNT11	556.733	-0.751076	Down	-1.68305	0.133101	-5.64292	1.67189e-08	2.88538e-07
LBR	1947.2	0.345963	UP	1.271	0.0613486	5.6393	1.70747e-08	2.94263e-07
IL4I1	147.192	1.17167	UP	2.25272	0.207783	5.63891	1.71131e-08	2.94482e-07
TRIM56	1191.65	0.797917	UP	1.73859	0.1415	5.639	1.71037e-08	2.94482e-07
CAMKK2	2731.04	-0.488916	Down	-1.40339	0.0867287	-5.63731	1.72729e-08	2.97008e-07
UGDH	1078.06	0.822442	UP	1.7684	0.145999	5.6332	1.76892e-08	3.03939e-07
NUS1	860.938	0.538626	UP	1.45259	0.0956288	5.63246	1.77654e-08	3.05019e-07
LOC100856405	5449.32	0.521025	UP	1.43497	0.0925071	5.63227	1.77851e-08	3.0513e-07
COL5A1	7506.29	1.32671	UP	2.5083	0.235644	5.63015	1.80055e-08	3.08679e-07
CRACR2A	50.0334	1.38609	UP	2.6137	0.246274	5.62826	1.82041e-08	3.1185e-07
NPR1	1081.06	-0.732794	Down	-1.66185	0.130216	-5.62751	1.82832e-08	3.12971e-07
UBE2L6	888.772	1.45206	UP	2.73599	0.258043	5.62721	1.83143e-08	3.1327e-07
EZH1	1212.03	-0.675087	Down	-1.59669	0.119982	-5.62658	1.8382e-08	3.14194e-07
LYSMD2	88.009	0.778347	UP	1.71516	0.138541	5.61817	1.92989e-08	3.2962e-07
LOC102153164	185.823	-0.590581	Down	-1.50585	0.10515	-5.61656	1.94801e-08	3.32467e-07
MELK	177.648	0.711844	UP	1.6379	0.126815	5.61324	1.98575e-08	3.38656e-07
GIT2	1495.41	0.536968	UP	1.45092	0.0957134	5.61017	2.02133e-08	3.44467e-07
ANK3	1148.09	-0.602345	Down	-1.51818	0.107387	-5.60908	2.034e-08	3.46368e-07
CCL4	54.4725	2.47258	UP	5.55037	0.440917	5.60783	2.0488e-08	3.48631e-07
ODF2	880.872	0.341111	UP	1.26673	0.0608373	5.60694	2.05935e-08	3.50166e-07
DNAH3	45.247	-1.03775	Down	-2.05303	0.185132	-5.60547	2.07694e-08	3.52896e-07
GJA4	101.139	0.882531	UP	1.84361	0.157477	5.60419	2.09228e-08	3.55238e-07
TEX2	2688.28	-0.556552	Down	-1.47075	0.0993453	-5.60219	2.11658e-08	3.59097e-07
SLC14A1	209.275	1.30724	UP	2.47468	0.233436	5.60001	2.14335e-08	3.63371e-07
HAS2	306.059	1.50788	UP	2.84392	0.269324	5.59876	2.15887e-08	3.65732e-07
GDI1	4155.33	0.476959	UP	1.39181	0.0852057	5.59774	2.17165e-08	3.67545e-07
BUD23	1783.02	0.309653	UP	1.23941	0.0553184	5.59765	2.17278e-08	3.67545e-07
UBASH3B	668.469	0.79178	UP	1.73121	0.141467	5.59692	2.18194e-08	3.68822e-07
RAB1A	2430.91	0.328743	UP	1.25592	0.0587469	5.59591	2.19462e-08	3.70692e-07
SRPX2	262.334	1.12822	UP	2.18589	0.201628	5.59555	2.19924e-08	3.71199e-07
NECAP2	1469.31	0.410371	UP	1.32903	0.073361	5.59386	2.22077e-08	3.74282e-07
GIPR	59.3836	-1.16659	Down	-2.2448	0.208545	-5.59392	2.21996e-08	3.74282e-07
NUSAP1	2529.72	0.449245	UP	1.36533	0.0803511	5.59102	2.25737e-08	3.8017e-07
FIGNL2	165.686	0.843919	UP	1.79492	0.150946	5.59088	2.25918e-08	3.80196e-07
ELF4	608.851	0.923266	UP	1.8964	0.165147	5.59058	2.26308e-08	3.80573e-07
GARS	2838.23	0.408236	UP	1.32706	0.0730313	5.58987	2.27236e-08	3.81852e-07
RNF183	192.263	-1.14806	Down	-2.21616	0.205404	-5.58927	2.28032e-08	3.8291e-07
COMP	189.543	1.57451	UP	2.97834	0.281932	5.58471	2.34096e-08	3.92517e-07
ZNF667	294.124	-0.558615	Down	-1.47285	0.100024	-5.58478	2.33991e-08	3.92517e-07
CECR2	353.543	-0.836259	Down	-1.78541	0.149763	-5.58388	2.35212e-08	3.941e-07
CD248	2066.64	1.25792	UP	2.39151	0.225353	5.58202	2.37742e-08	3.98049e-07
LOC111092537	52.8126	-1.27305	Down	-2.41671	0.22815	-5.57988	2.40686e-08	4.02683e-07
HEATR5A	605.715	0.48936	UP	1.40382	0.0877104	5.57927	2.41533e-08	4.03806e-07
LOC102155525	40.2965	-1.50011	Down	-2.82864	0.268989	-5.57684	2.44928e-08	4.09184e-07
IKZF3	169.345	1.74533	UP	3.35271	0.313042	5.57537	2.47008e-08	4.12357e-07
LOC102151168	34.8769	-1.32903	Down	-2.51234	0.238405	-5.57467	2.47999e-08	4.13711e-07
LOC483396	115.617	2.06534	UP	4.18532	0.370632	5.57248	2.51143e-08	4.18651e-07
NCOA7	984.576	0.464065	UP	1.37942	0.083326	5.56927	2.55812e-08	4.26124e-07
TENM2	2799.59	-0.589026	Down	-1.50423	0.105771	-5.56889	2.56366e-08	4.26736e-07
LOC102154268	9.95604	-3.38886	Down	-10.4748	0.608575	-5.56851	2.56927e-08	4.27361e-07
LOC111096585	44.2604	-1.17765	Down	-2.26208	0.211502	-5.56804	2.57624e-08	4.28209e-07
FN3K	105.347	-0.883528	Down	-1.84488	0.158687	-5.56772	2.58087e-08	4.28668e-07
OLR1	30.8943	4.82652	UP	28.3744	0.867583	5.56318	2.64909e-08	4.39679e-07
NCAPH2	2953.6	-0.334389	Down	-1.26084	0.0601656	-5.55781	2.73176e-08	4.53073e-07
BNIP3L	4175.46	-0.586988	Down	-1.50211	0.10563	-5.55703	2.7441e-08	4.54791e-07
CHORDC1	1040.13	0.581299	UP	1.4962	0.104613	5.55664	2.75011e-08	4.55457e-07
GAPT	158.976	2.27901	UP	4.85346	0.410233	5.55541	2.76968e-08	4.58367e-07
TICAM2	173.376	1.18524	UP	2.27402	0.213496	5.55159	2.83087e-08	4.68155e-07
PAK1	966.791	0.53751	UP	1.45146	0.096831	5.55101	2.84023e-08	4.69366e-07
PTPRO	124.237	1.65678	UP	3.15312	0.298576	5.54894	2.87415e-08	4.74628e-07
KIAA0895L	248.52	0.752896	UP	1.68517	0.135738	5.54668	2.9115e-08	4.80286e-07
IRF6	5163.05	-0.368569	Down	-1.29107	0.0664495	-5.54661	2.9126e-08	4.80286e-07
MTHFR	473.023	0.657413	UP	1.57725	0.118532	5.54627	2.91827e-08	4.80874e-07
C5AR2	152.045	1.21491	UP	2.32127	0.219067	5.54587	2.92496e-08	4.81631e-07
CKM	449.595	-5.66724	Down	-50.817	1.02198	-5.54537	2.93326e-08	4.8265e-07
ARMC10	563.283	0.342878	UP	1.26828	0.0618346	5.54509	2.93807e-08	4.83095e-07
ZNF212	441.426	-0.382386	Down	-1.3035	0.0689727	-5.54401	2.95617e-08	4.85723e-07
STON2	1420.8	-0.467844	Down	-1.38304	0.0844099	-5.54253	2.98138e-08	4.89515e-07
CAMK1	525.095	0.991948	UP	1.98887	0.17906	5.53974	3.02926e-08	4.9702e-07
P3H4	878.051	0.915886	UP	1.88673	0.165349	5.5391	3.04035e-08	4.98483e-07
CADPS2	416.205	-0.680868	Down	-1.6031	0.122934	-5.53849	3.05084e-08	4.99844e-07
PHTF1	786.16	0.456058	UP	1.37179	0.0823517	5.53793	3.06076e-08	5.01112e-07
LOC489893	28.2007	-1.27513	Down	-2.42021	0.230313	-5.53652	3.08548e-08	5.04798e-07
PNLIPRP3	670.723	-0.967954	Down	-1.95606	0.174884	-5.53484	3.11506e-08	5.09274e-07
ERP44	1229.5	0.351862	UP	1.27621	0.0635835	5.53385	3.13276e-08	5.11803e-07
SETD5	3085.29	-0.24774	Down	-1.18735	0.0447696	-5.53367	3.13594e-08	5.11958e-07
DIAPH2	506.199	0.641114	UP	1.55953	0.115861	5.53347	3.13958e-08	5.12188e-07
TLNRD1	419.343	0.630587	UP	1.54819	0.114013	5.53082	3.18729e-08	5.19601e-07
SLC18B1	862.515	-0.635326	Down	-1.55329	0.114878	-5.53045	3.19403e-08	5.20329e-07
LOC111092518	12.5422	-1.77772	Down	-3.42884	0.321531	-5.52893	3.22195e-08	5.24505e-07
TRIM47	758.911	0.562804	UP	1.47714	0.101797	5.52868	3.22642e-08	5.2486e-07
LOC607405	611.726	1.23107	UP	2.3474	0.222725	5.52729	3.25207e-08	5.28658e-07
C28H10orf76	660.786	-0.334443	Down	-1.26089	0.0605328	-5.52499	3.29496e-08	5.3525e-07
SLC7A6	565.373	-0.656034	Down	-1.57574	0.118768	-5.52368	3.31971e-08	5.38889e-07
KCNB1	137.542	-1.27455	Down	-2.41923	0.230765	-5.52315	3.32975e-08	5.40135e-07
IDO1	158.558	4.13751	UP	17.6001	0.749754	5.51849	3.41923e-08	5.53695e-07
CD28	73.6425	2.3401	UP	5.06338	0.424037	5.51863	3.41655e-08	5.53695e-07
GALE	501.697	0.594736	UP	1.5102	0.107773	5.51842	3.42059e-08	5.53695e-07
BTLA	43.5776	1.42364	UP	2.68261	0.25801	5.51777	3.43332e-08	5.54972e-07
FAP	1809.5	0.761015	UP	1.69468	0.137921	5.51777	3.43332e-08	5.54972e-07
IGFBP6	1386.11	-0.866233	Down	-1.8229	0.157188	-5.51081	3.57185e-08	5.76957e-07
C20H19orf71	344.505	0.846161	UP	1.79771	0.153567	5.51003	3.58772e-08	5.79114e-07
CAECAM1	34.3042	3.6017	UP	12.14	0.653764	5.50917	3.60528e-08	5.81538e-07
PCSK5	183.434	1.02754	UP	2.03855	0.186836	5.49969	3.80454e-08	6.13249e-07
NECAB2	16.4035	2.6526	UP	6.28799	0.482417	5.49856	3.8291e-08	6.16772e-07
DMD	1074.09	-0.615833	Down	-1.53244	0.112063	-5.49544	3.89747e-08	6.27344e-07
AGFG1	1356.58	0.280607	UP	1.21471	0.0510686	5.4947	3.91371e-08	6.29516e-07
BAX	101.294	0.640573	UP	1.55895	0.116601	5.49374	3.93513e-08	6.32518e-07
MARVELD2	319.404	-0.480762	Down	-1.39548	0.0875332	-5.49234	3.96641e-08	6.37099e-07
NRIP2	90.291	-0.698806	Down	-1.62316	0.127236	-5.4922	3.96962e-08	6.37168e-07
H2AFZ	1615.12	0.451852	UP	1.3678	0.082304	5.49004	4.0184e-08	6.44547e-07
GSDME	183.137	0.892083	UP	1.85585	0.162517	5.48918	4.03802e-08	6.47241e-07
LOC111089962	370.095	3.84056	UP	14.3259	0.700027	5.48629	4.10452e-08	6.5744e-07
EFNB2	723.706	-0.529557	Down	-1.44349	0.0965682	-5.48375	4.16392e-08	6.66489e-07
ABCA3	957.404	0.871271	UP	1.82927	0.158893	5.48338	4.17282e-08	6.67447e-07
FOXP2	71.6742	-0.958156	Down	-1.94282	0.174761	-5.48266	4.18984e-08	6.69703e-07
RPS14	20423.7	-0.430561	Down	-1.34776	0.0785489	-5.48144	4.21874e-08	6.73852e-07
SERPINB10	1668.14	0.672199	UP	1.5935	0.122637	5.48122	4.22407e-08	6.74234e-07
AHCYL2	747.76	-0.369575	Down	-1.29197	0.0674441	-5.47973	4.2598e-08	6.79464e-07
CDC42EP5	294.069	0.844331	UP	1.79543	0.154106	5.47889	4.28013e-08	6.82231e-07
HLX	222.543	0.835048	UP	1.78392	0.152437	5.478	4.30166e-08	6.85186e-07
COMMD8	402.248	0.584713	UP	1.49974	0.106789	5.47538	4.36568e-08	6.94901e-07
GREM1	1530.94	1.4046	UP	2.64744	0.25659	5.47408	4.3978e-08	6.99528e-07
NUPR1	2859.27	-0.708413	Down	-1.63401	0.129509	-5.46999	4.50065e-08	7.14896e-07
VIT	1445.93	-0.972513	Down	-1.96226	0.177789	-5.47006	4.49895e-08	7.14896e-07
MMACHC	124.254	-0.689595	Down	-1.61283	0.126122	-5.46769	4.55932e-08	7.23713e-07
MATN4	1856.26	-1.19904	Down	-2.29587	0.219339	-5.46661	4.58718e-08	7.27632e-07
EGR1	4506.25	-1.15639	Down	-2.22899	0.21164	-5.46396	4.65629e-08	7.38084e-07
PCNA	1609.35	0.497581	UP	1.41184	0.0910834	5.46291	4.68379e-08	7.41929e-07
KARS	6865.26	-0.341328	Down	-1.26692	0.0625022	-5.46105	4.73317e-08	7.49233e-07
FLNA	31261.5	0.913018	UP	1.88298	0.167238	5.45939	4.77765e-08	7.55753e-07
LGALS1	4939.38	0.922282	UP	1.89511	0.168999	5.45733	4.83355e-08	7.63603e-07
GNA15	907.039	0.684009	UP	1.6066	0.125338	5.45731	4.83394e-08	7.63603e-07
LOC111093055	8.48747	3.79442	UP	13.875	0.695451	5.45605	4.86849e-08	7.6853e-07
LOC100856638	10.5005	2.5225	UP	5.74576	0.462458	5.45454	4.91001e-08	7.74551e-07
SLBP	1090.44	0.339125	UP	1.26499	0.0621784	5.45406	4.92314e-08	7.76089e-07
DOK1	471.451	0.561466	UP	1.47577	0.102959	5.4533	4.94429e-08	7.78887e-07
AGPS	1007.93	0.517375	UP	1.43135	0.0949511	5.44885	5.06953e-08	7.97328e-07
CCDC22	323.108	0.418806	UP	1.33682	0.0768601	5.44894	5.06708e-08	7.97328e-07
TTN	165.151	-7.10824	Down	-137.973	1.30456	-5.44878	5.07179e-08	7.97328e-07
GPBAR1	57.1447	1.56453	UP	2.95782	0.287178	5.44795	5.09538e-08	8.00488e-07
LOC111090368	58.5579	-0.910167	Down	-1.87926	0.167097	-5.44693	5.12462e-08	8.0453e-07
TGM1	2169.08	-0.530755	Down	-1.44469	0.0974714	-5.44524	5.17346e-08	8.11642e-07
GATA1	28.7187	2.54059	UP	5.81828	0.466746	5.4432	5.23317e-08	8.20449e-07
NUPL2	365.844	0.379632	UP	1.30101	0.0697551	5.44236	5.25785e-08	8.23754e-07
NPTN	2063.8	0.328813	UP	1.25598	0.0604266	5.44152	5.28273e-08	8.27087e-07
LUM	5881.6	1.27286	UP	2.4164	0.233923	5.44137	5.28736e-08	8.27241e-07
CASC1	114.299	0.916642	UP	1.88772	0.168462	5.44125	5.29094e-08	8.27241e-07
SPARCL1	2459.93	-0.689352	Down	-1.61256	0.126748	-5.43876	5.36517e-08	8.38276e-07
LOC102152627	43.5109	-1.08029	Down	-2.11446	0.198669	-5.43762	5.39972e-08	8.43099e-07
FN1	16720.1	1.19988	UP	2.2972	0.22072	5.43621	5.44271e-08	8.49233e-07
LOC611660	11.6299	4.29951	UP	19.6917	0.79096	5.43582	5.45452e-08	8.5032e-07
LOC111094466	23.71	2.48904	UP	5.61402	0.457912	5.43561	5.46081e-08	8.5032e-07
ADGRL4	549.293	0.988073	UP	1.98353	0.181777	5.43562	5.46066e-08	8.5032e-07
MELTF	203.937	-0.911082	Down	-1.88046	0.167666	-5.43391	5.51334e-08	8.57917e-07
HAAO	130.095	0.980343	UP	1.97293	0.180472	5.43212	5.56885e-08	8.65968e-07
PCSK6	899.134	-0.597877	Down	-1.51349	0.110068	-5.4319	5.57562e-08	8.66433e-07
ZBED4	817.933	0.630482	UP	1.54808	0.116081	5.43141	5.59097e-08	8.68229e-07
LOC111093532	814.874	0.391076	UP	1.31137	0.0720205	5.43006	5.63364e-08	8.74263e-07
AP2B1	1718.11	0.738422	UP	1.66835	0.136001	5.42955	5.64964e-08	8.76153e-07
MOB2	954.521	-0.559557	Down	-1.47382	0.103072	-5.42881	5.67298e-08	8.79178e-07
CANX	10926.9	0.427964	UP	1.34533	0.0788356	5.42857	5.68083e-08	8.79799e-07
DNAI1	32.4548	-1.73404	Down	-3.32658	0.319453	-5.42815	5.6942e-08	8.81275e-07
SLITRK2	19.3671	-2.09242	Down	-4.26462	0.385526	-5.42743	5.71713e-08	8.84226e-07
LOC102153193	69.0938	0.821378	UP	1.76709	0.151555	5.41967	5.97079e-08	9.22835e-07
TRIM13	587.275	-0.405563	Down	-1.32461	0.0748583	-5.41774	6.03558e-08	9.31592e-07
LIPH	324.393	-0.635238	Down	-1.55319	0.117251	-5.41777	6.03457e-08	9.31592e-07
DENND2D	940.215	0.872338	UP	1.83063	0.161102	5.41481	6.13543e-08	9.45731e-07
SIGIRR	401.403	0.760884	UP	1.69453	0.140518	5.41486	6.13366e-08	9.45731e-07
KLF15	260.828	-1.53172	Down	-2.89131	0.283111	-5.41032	6.29117e-08	9.69085e-07
PDGFD	569.849	-0.713867	Down	-1.64019	0.131951	-5.41008	6.29982e-08	9.69767e-07
EIF5A	5864.94	0.443305	UP	1.35972	0.0819441	5.40985	6.30792e-08	9.70362e-07
STC2	252.521	-0.866501	Down	-1.82324	0.160188	-5.40928	6.3279e-08	9.72782e-07
VTN	83.5176	-1.24794	Down	-2.37502	0.23075	-5.40819	6.36633e-08	9.78034e-07
LOC611500	57.7348	1.78425	UP	3.44439	0.330251	5.40271	6.56429e-08	1.00672e-06
TRAF1	275.386	1.05422	UP	2.0766	0.195132	5.40262	6.56744e-08	1.00672e-06
IL17RC	2260.94	-0.578177	Down	-1.49296	0.107018	-5.40264	6.56677e-08	1.00672e-06
C24H20orf194	812.075	-0.583853	Down	-1.49885	0.10807	-5.40253	6.57065e-08	1.00672e-06
ARHGEF1	556.307	0.481366	UP	1.39606	0.0891209	5.40127	6.61712e-08	1.01317e-06
ACTA1	506.512	-6.2412	Down	-75.6462	1.15591	-5.39938	6.68712e-08	1.0232e-06
HIF3A	144.97	-3.63194	Down	-12.3972	0.672874	-5.39766	6.7517e-08	1.03239e-06
LOC111096335	31.7285	-1.27085	Down	-2.41304	0.235464	-5.39723	6.76782e-08	1.03417e-06
SCRN3	282.099	0.598727	UP	1.51438	0.110954	5.39616	6.80814e-08	1.03964e-06
IL16	1052.46	0.33969	UP	1.26548	0.0629522	5.39599	6.8145e-08	1.03991e-06
HPS4	1138.61	-0.327269	Down	-1.25464	0.0606597	-5.39517	6.84599e-08	1.04402e-06
NAE1	1371.4	-0.444089	Down	-1.36045	0.0823281	-5.39413	6.88547e-08	1.04935e-06
ALDH4A1	2478.98	0.442573	UP	1.35903	0.0820657	5.39292	6.93225e-08	1.05507e-06
GNB2	4886.33	0.372869	UP	1.29493	0.0691393	5.39301	6.9288e-08	1.05507e-06
CHAF1A	500.823	0.513925	UP	1.42793	0.0953223	5.39145	6.98915e-08	1.06303e-06
RNASEL	1265.2	1.41603	UP	2.66849	0.262836	5.38749	7.14469e-08	1.08596e-06
WNT5B	413.893	-0.742226	Down	-1.67275	0.137781	-5.38699	7.16459e-08	1.08827e-06
ASAP1	2013	0.485078	UP	1.39966	0.0901185	5.38266	7.33925e-08	1.11406e-06
FAM160A1	1270.17	-0.403975	Down	-1.32315	0.0750846	-5.38026	7.43794e-08	1.12829e-06
LOC111092242	87.0863	-0.785702	Down	-1.72393	0.146057	-5.37942	7.47265e-08	1.13281e-06
LOC102155920	28.5865	-1.45601	Down	-2.74348	0.270682	-5.37902	7.48909e-08	1.13455e-06
TAP1	2866.25	1.32141	UP	2.49911	0.245675	5.37871	7.50235e-08	1.13581e-06
TANK	833.598	0.462676	UP	1.3781	0.0860258	5.37834	7.51741e-08	1.13734e-06
LRIF1	602.526	-0.527328	Down	-1.44126	0.0981011	-5.37536	7.64304e-08	1.15558e-06
LOC102156106	149.477	-1.31457	Down	-2.48727	0.244579	-5.3748	7.66663e-08	1.15838e-06
IL6ST	4809.51	0.710387	UP	1.63624	0.132198	5.37366	7.71545e-08	1.16423e-06
LTBR	1595.35	0.43144	UP	1.34858	0.0802879	5.37366	7.71534e-08	1.16423e-06
SLAMF7	60.8209	1.62155	UP	3.07706	0.301819	5.37259	7.76118e-08	1.17036e-06
FADS2	881.949	0.945953	UP	1.92646	0.176084	5.37218	7.77887e-08	1.17225e-06
LOC102152155	44777	1.38609	UP	2.6137	0.25816	5.36912	7.912e-08	1.19153e-06
NAGLU	689.814	0.6791	UP	1.60114	0.126487	5.36891	7.92125e-08	1.19214e-06
CHSY1	645.085	0.585219	UP	1.50027	0.109041	5.36696	8.00753e-08	1.20433e-06
CDC42SE1	5018.95	0.477408	UP	1.39224	0.0889865	5.36495	8.0973e-08	1.21624e-06
SNTB1	2112.93	-0.661212	Down	-1.58141	0.123246	-5.36496	8.09655e-08	1.21624e-06
CYTH3	1897.78	-0.345336	Down	-1.27045	0.0643856	-5.36356	8.15964e-08	1.2248e-06
GPX8	434.665	0.964978	UP	1.95203	0.180015	5.36054	8.29752e-08	1.24468e-06
EMP2	9791.33	-0.398124	Down	-1.31779	0.0743277	-5.35633	8.49296e-08	1.27317e-06
NUP93	922.048	0.307728	UP	1.23776	0.0574656	5.355	8.55551e-08	1.2817e-06
SPOCK1	60.1697	-1.57471	Down	-2.97875	0.294227	-5.35203	8.69743e-08	1.30211e-06
FGD3	321.036	1.09567	UP	2.13712	0.204794	5.35009	8.79106e-08	1.31527e-06
TADA2A	698.836	-0.288826	Down	-1.22165	0.0539914	-5.34948	8.82069e-08	1.31885e-06
FBN1	8516.56	0.842056	UP	1.7926	0.157479	5.34711	8.93681e-08	1.33534e-06
CENPH	167.622	0.933978	UP	1.91054	0.1747	5.34619	8.98265e-08	1.34131e-06
LOC111092999	31.6609	1.32015	UP	2.49692	0.24697	5.34538	9.02258e-08	1.3464e-06
STC1	211.295	-0.760507	Down	-1.69409	0.142334	-5.3431	9.13702e-08	1.36259e-06
CUEDC2	788.746	0.362838	UP	1.28595	0.0679189	5.34222	9.18147e-08	1.36833e-06
EIF4A1	12933.7	0.352714	UP	1.27696	0.0660657	5.33883	9.35502e-08	1.39328e-06
NPC1	2487.08	-0.410174	Down	-1.32885	0.0769158	-5.33277	9.67254e-08	1.43964e-06
GLB1	1518.81	0.535492	UP	1.44944	0.100513	5.32759	9.95262e-08	1.4794e-06
TMEM109	1881.39	0.378891	UP	1.30034	0.0711185	5.32761	9.95129e-08	1.4794e-06
TICRR	195.134	0.576813	UP	1.49155	0.108273	5.3274	9.96268e-08	1.47994e-06
SELENOW	3343.55	0.502656	UP	1.41682	0.0943555	5.32726	9.97066e-08	1.48016e-06
PTPN21	3940.95	-0.513478	Down	-1.42749	0.0964332	-5.32471	1.01116e-07	1.50012e-06
DNAJB11	1441.41	0.532444	UP	1.44638	0.100047	5.32192	1.02678e-07	1.5223e-06
CEACAM24	3.86354	5.23015	UP	37.5346	0.983229	5.31936	1.04134e-07	1.54289e-06
NUTF2	735.474	0.376327	UP	1.29803	0.0708075	5.3148	1.06777e-07	1.58103e-06
VPS18	610.502	0.330528	UP	1.25747	0.0621997	5.31398	1.07257e-07	1.58711e-06
BBS2	756.032	-0.463276	Down	-1.37867	0.0871882	-5.31352	1.07525e-07	1.59005e-06
RNF145	2119.08	-0.22287	Down	-1.16705	0.0419499	-5.31277	1.07971e-07	1.59562e-06
AVIL	273.87	0.951127	UP	1.93338	0.179072	5.31143	1.08768e-07	1.60637e-06
C5H17orf49	1202.22	0.40849	UP	1.3273	0.0769101	5.31126	1.08868e-07	1.6068e-06
DCHS1	1008.81	0.720325	UP	1.64755	0.135651	5.31013	1.09548e-07	1.6158e-06
ZNF789	184.004	1.01592	UP	2.0222	0.191347	5.30932	1.10035e-07	1.62194e-06
GNPNAT1	404.541	0.647239	UP	1.56617	0.122003	5.30512	1.12597e-07	1.65863e-06
TMED2	2868.85	0.316139	UP	1.24499	0.0596052	5.30389	1.13364e-07	1.66885e-06
FABP3	147.302	2.00402	UP	4.01116	0.377988	5.3018	1.14669e-07	1.68698e-06
SLC4A7	311.72	0.873673	UP	1.83232	0.164832	5.3004	1.15552e-07	1.69888e-06
IL6	12.5277	3.77321	UP	13.6725	0.711953	5.2998	1.15928e-07	1.70115e-06
C20H19orf66	331.426	1.21172	UP	2.31613	0.228631	5.29988	1.15879e-07	1.70115e-06
SLC27A1	2242.17	-0.543175	Down	-1.45718	0.102486	-5.30002	1.15789e-07	1.70115e-06
EFNA1	1353.4	-0.478581	Down	-1.39337	0.0903163	-5.29894	1.16474e-07	1.70807e-06
MNF1	580.015	0.483181	UP	1.39782	0.0913125	5.2915	1.21315e-07	1.77792e-06
KLHDC3	1239.99	-0.531335	Down	-1.44527	0.100461	-5.28895	1.2302e-07	1.80175e-06
PPARGC1A	14.6292	-2.34312	Down	-5.07397	0.443108	-5.28791	1.2372e-07	1.81084e-06
BLOC1S6	514.628	0.560222	UP	1.4745	0.10599	5.28562	1.25281e-07	1.83252e-06
LOC106558431	444.265	-0.470037	Down	-1.38514	0.0889312	-5.2854	1.25432e-07	1.83357e-06
GALNTL6	5.96823	4.00699	UP	16.0777	0.758405	5.28344	1.26777e-07	1.85204e-06
TMEM159	1911.12	-0.275458	Down	-1.21038	0.052156	-5.28142	1.28188e-07	1.87146e-06
SYDE2	209.491	-0.645395	Down	-1.56417	0.122251	-5.27927	1.29698e-07	1.89231e-06
CHRDL1	1633.64	-1.36537	Down	-2.57642	0.258664	-5.27855	1.3021e-07	1.89857e-06
COPS9	1015.98	0.52612	UP	1.44005	0.0996968	5.27721	1.31169e-07	1.91133e-06
RRP1B	1356.77	0.341628	UP	1.26719	0.0647381	5.27707	1.31265e-07	1.91151e-06
LOC111095605	75.8208	-0.799276	Down	-1.74023	0.151532	-5.27465	1.33011e-07	1.93571e-06
LHFPL6	1308.32	-0.601368	Down	-1.51715	0.114031	-5.2737	1.33699e-07	1.94449e-06
LRRC18	3.32599	4.62576	UP	24.6884	0.877453	5.27181	1.35088e-07	1.96345e-06
TEAD1	2035.11	-0.607229	Down	-1.52333	0.1152	-5.27111	1.35602e-07	1.96966e-06
CHCHD1	404.068	0.503417	UP	1.41757	0.0955201	5.27027	1.3622e-07	1.97739e-06
RPL10	28619.2	-0.44904	Down	-1.36513	0.0852055	-5.27009	1.36357e-07	1.97813e-06
LOC102151654	143.526	-0.899171	Down	-1.86499	0.170625	-5.26986	1.36527e-07	1.97934e-06
XPO6	2354.08	0.457108	UP	1.37279	0.0867461	5.2695	1.36799e-07	1.98203e-06
SCPEP1	2479.97	0.629143	UP	1.54665	0.119407	5.26889	1.37252e-07	1.98733e-06
KPNA2	1280.18	0.735332	UP	1.66478	0.139566	5.2687	1.37395e-07	1.98815e-06
CCL27	945.904	1.06198	UP	2.0878	0.201679	5.26572	1.39643e-07	2.0194e-06
MAPK15	381.614	-0.570544	Down	-1.48508	0.108372	-5.26469	1.40427e-07	2.02946e-06
ABCA4	46.2831	-1.3645	Down	-2.57486	0.259192	-5.26443	1.40626e-07	2.03106e-06
UBE2L3	2028.49	0.340512	UP	1.26621	0.0646963	5.26324	1.41537e-07	2.04293e-06
IL27	10.6308	2.90861	UP	7.50892	0.552783	5.26175	1.42694e-07	2.05719e-06
MON1B	1192.87	0.432195	UP	1.34928	0.0821393	5.26173	1.42705e-07	2.05719e-06
ATP2C2	982.667	-0.381782	Down	-1.30295	0.0725731	-5.26066	1.43543e-07	2.06798e-06
YIF1B	849.96	0.510257	UP	1.4243	0.0970042	5.26015	1.43936e-07	2.07104e-06
LOC111097118	12.6306	-2.8426	Down	-7.17313	0.540401	-5.26018	1.43917e-07	2.07104e-06
BDKRB2	683.872	-0.527053	Down	-1.44098	0.100219	-5.25902	1.44824e-07	2.0825e-06
FBXO6	712.371	0.569488	UP	1.484	0.108323	5.2573	1.46183e-07	2.09941e-06
QRICH2	36.1119	-1.22787	Down	-2.3422	0.233551	-5.25737	1.4613e-07	2.09941e-06
WARS	3575.74	0.962216	UP	1.9483	0.183115	5.25471	1.48256e-07	2.12786e-06
MCOLN2	74.3961	1.25659	UP	2.38931	0.239147	5.25448	1.48447e-07	2.12926e-06
SPIC	6.9142	5.31621	UP	39.8417	1.01211	5.2526	1.49969e-07	2.1484e-06
NOL4L	246.339	0.700117	UP	1.62464	0.133288	5.25268	1.49903e-07	2.1484e-06
IMPDH1	980.572	0.367888	UP	1.29046	0.0700894	5.24883	1.53069e-07	2.19144e-06
ACVR1B	1710.75	-0.419484	Down	-1.33745	0.0799238	-5.24854	1.53307e-07	2.19348e-06
GFOD1	1045.32	-0.672808	Down	-1.59417	0.12822	-5.24727	1.54366e-07	2.20725e-06
LOC486353	841.618	-1.17015	Down	-2.25035	0.223032	-5.24657	1.54958e-07	2.21433e-06
C11H5orf15	1231.54	0.386074	UP	1.30683	0.0735889	5.24636	1.55136e-07	2.2155e-06
USP1	1204.84	0.443672	UP	1.36006	0.0846595	5.24067	1.59994e-07	2.28344e-06
LOC102151683	97.1558	0.87631	UP	1.83567	0.16724	5.23982	1.60735e-07	2.29118e-06
AP3S2	436.121	0.518645	UP	1.43261	0.0989806	5.23987	1.60694e-07	2.29118e-06
VSIG10	1762.69	-0.576629	Down	-1.49136	0.110149	-5.23501	1.64977e-07	2.35018e-06
LAMA2	2416.54	-1.0933	Down	-2.13362	0.208864	-5.23451	1.6542e-07	2.35502e-06
JAM3	522.798	0.544849	UP	1.45887	0.104128	5.23249	1.67241e-07	2.37947e-06
LIMS1	1542.19	0.308466	UP	1.23839	0.0589581	5.23195	1.67728e-07	2.38492e-06
CD84	341.598	0.972157	UP	1.96177	0.185838	5.2312	1.68418e-07	2.39324e-06
PAPLN	1722.28	-0.694179	Down	-1.61796	0.132703	-5.23106	1.68544e-07	2.39355e-06
PDE4B	551.107	1.02488	UP	2.03479	0.196055	5.22751	1.71808e-07	2.4384e-06
AKT1	4505.47	0.316058	UP	1.24492	0.0604665	5.227	1.72279e-07	2.44357e-06
ERAP1	1722.06	0.736017	UP	1.66557	0.140815	5.22683	1.72443e-07	2.44438e-06
LOC111097190	5.80677	-5.39318	Down	-42.0252	1.03238	-5.22403	1.75074e-07	2.48014e-06
HDGFL3	375.999	0.483963	UP	1.39858	0.092714	5.21995	1.78967e-07	2.53372e-06
DCSTAMP	4.20905	4.57915	UP	23.9035	0.878314	5.21357	1.85241e-07	2.62093e-06
PELI3	307.176	-0.592145	Down	-1.50749	0.113659	-5.20986	1.88983e-07	2.67222e-06
TPCN1	1393.99	-0.449498	Down	-1.36557	0.0863591	-5.20499	1.94006e-07	2.74156e-06
FER1L4	560.227	1.0079	UP	2.01098	0.193657	5.20455	1.94465e-07	2.74542e-06
E2F3	373.402	0.650662	UP	1.56989	0.125022	5.20439	1.94639e-07	2.74542e-06
MYO1B	2658.77	-0.294374	Down	-1.22635	0.0565623	-5.20441	1.94613e-07	2.74542e-06
ZNF672	269.516	0.624583	UP	1.54177	0.120028	5.20365	1.95407e-07	2.75457e-06
MLPH	252.854	-1.05972	Down	-2.08453	0.203711	-5.20209	1.97065e-07	2.77623e-06
PPP1R15A	2888.96	-0.539921	Down	-1.45389	0.1038	-5.20156	1.97627e-07	2.78244e-06
PRTFDC1	133.088	-0.664833	Down	-1.58539	0.127869	-5.19933	2.00005e-07	2.81419e-06
NPR3	206.006	-1.20276	Down	-2.30179	0.23162	-5.1928	2.07152e-07	2.91297e-06
AADAC	109.99	1.47758	UP	2.78482	0.284677	5.19039	2.09856e-07	2.94917e-06
PRR5	214.615	0.712788	UP	1.63897	0.137369	5.18886	2.11589e-07	2.97171e-06
LOC111097223	24.6425	-1.55937	Down	-2.94724	0.300547	-5.18843	2.12079e-07	2.97677e-06
LOC102157078	2435.47	-0.418103	Down	-1.33617	0.0806002	-5.18736	2.13292e-07	2.99196e-06
QSOX1	4931.14	-0.542963	Down	-1.45696	0.104678	-5.18699	2.1372e-07	2.99613e-06
SNRNP70	6642.38	-0.400512	Down	-1.31998	0.077233	-5.18576	2.15135e-07	3.01413e-06
OLIG2	6.15917	4.054	UP	16.6102	0.781774	5.18563	2.15281e-07	3.01433e-06
HPN	104.001	-2.26247	Down	-4.79811	0.436326	-5.18527	2.15703e-07	3.0184e-06
TMEM126B	290.401	0.385515	UP	1.30633	0.0743734	5.18351	2.17754e-07	3.04523e-06
ADGRF5	1153.23	-0.841393	Down	-1.79178	0.162338	-5.18297	2.18376e-07	3.05207e-06
RPL12	20639.4	-0.447243	Down	-1.36343	0.0862932	-5.18283	2.18543e-07	3.05255e-06
SH2D2A	38.2278	2.16392	UP	4.48132	0.417658	5.18109	2.20587e-07	3.07922e-06
SLC12A9	890.684	0.354602	UP	1.27863	0.0684662	5.17922	2.22814e-07	3.10841e-06
NUDT22	162.711	0.454526	UP	1.37033	0.0877778	5.17815	2.24099e-07	3.12444e-06
PANK3	1503.3	0.54328	UP	1.45728	0.104925	5.17779	2.24527e-07	3.12849e-06
SPNS3	49.0883	1.12497	UP	2.18097	0.217311	5.17676	2.25771e-07	3.14392e-06
AOC2	106.378	-0.845138	Down	-1.79644	0.163288	-5.17575	2.27002e-07	3.15914e-06
SRSF5	6342.17	-0.511318	Down	-1.42535	0.0987996	-5.1753	2.27546e-07	3.16479e-06
WDR88	138.462	-1.54571	Down	-2.91947	0.298756	-5.17381	2.29373e-07	3.18827e-06
NCEH1	351.439	0.721787	UP	1.64922	0.139512	5.17367	2.29536e-07	3.1886e-06
CBX7	1558.31	-0.657371	Down	-1.57721	0.127089	-5.17253	2.30949e-07	3.20628e-06
TMED10	6316	0.304403	UP	1.23491	0.0588667	5.17105	2.32784e-07	3.22981e-06
C1R	2828.62	1.09727	UP	2.1395	0.212231	5.17018	2.33868e-07	3.24289e-06
RPL5	23101.3	-0.358178	Down	-1.28181	0.0692915	-5.16915	2.3516e-07	3.25883e-06
RECQL	409.472	0.411343	UP	1.32992	0.0795937	5.16803	2.36576e-07	3.27646e-06
NIPAL2	2019.41	-0.479537	Down	-1.3943	0.0927977	-5.16755	2.3718e-07	3.28285e-06
UROD	929.777	0.447633	UP	1.3638	0.0866363	5.16681	2.3812e-07	3.29388e-06
NANP	219.264	0.496909	UP	1.41119	0.09618	5.16645	2.38587e-07	3.29834e-06
LOC106557989	6.98866	3.94722	UP	15.4253	0.764153	5.16549	2.39811e-07	3.31326e-06
MOSPD3	269.116	0.495377	UP	1.40969	0.0959101	5.16502	2.4042e-07	3.31967e-06
TFAP2A	3592.35	-0.393769	Down	-1.31382	0.076353	-5.15722	2.50648e-07	3.45883e-06
DDIT4	1299.53	-1.5859	Down	-3.00195	0.307548	-5.15659	2.51481e-07	3.46823e-06
CPEB4	1032.83	-0.401473	Down	-1.32086	0.0779246	-5.15207	2.57622e-07	3.55079e-06
MAP3K14	707.36	0.739183	UP	1.66923	0.143527	5.15012	2.60318e-07	3.58579e-06
CLTC	6105.99	0.431855	UP	1.34897	0.0838627	5.14955	2.61116e-07	3.59461e-06
BEND3	209.976	0.694914	UP	1.61879	0.135015	5.14694	2.64767e-07	3.64183e-06
TMEM165	1195.48	0.46471	UP	1.38004	0.0902898	5.14687	2.64863e-07	3.64183e-06
DYNC1LI1	1341.3	0.371908	UP	1.29406	0.0722923	5.14449	2.68243e-07	3.68609e-06
LOC102155099	4.00549	5.29076	UP	39.145	1.02934	5.13995	2.7481e-07	3.773e-06
MIR147	74.1802	2.55863	UP	5.89149	0.497804	5.13983	2.74982e-07	3.773e-06
TRAF7	1764.91	0.39224	UP	1.31243	0.0763146	5.13978	2.75061e-07	3.773e-06
LIX1L	287.505	0.722952	UP	1.65056	0.140665	5.13954	2.75411e-07	3.77553e-06
KCND1	132.465	1.21489	UP	2.32122	0.236471	5.13756	2.78327e-07	3.81323e-06
LOC606772	230.381	0.500375	UP	1.41458	0.0975195	5.13103	2.88163e-07	3.94564e-06
CHRNA10	87.6337	-1.01858	Down	-2.02593	0.198534	-5.13052	2.88941e-07	3.95392e-06
FARSA	647.043	0.466997	UP	1.38223	0.0910261	5.13036	2.89185e-07	3.9549e-06
EID1	4680.91	0.290267	UP	1.22287	0.0565928	5.12905	2.91209e-07	3.98021e-06
LOC111096055	50.1731	1.37003	UP	2.58476	0.267348	5.12454	2.98272e-07	4.07431e-06
PEA15	2596.28	0.420088	UP	1.33801	0.0820007	5.12298	3.0074e-07	4.10558e-06
IL13	28.6027	2.7467	UP	6.71181	0.536207	5.12247	3.01561e-07	4.11434e-06
LOC106557516	1058.49	2.07572	UP	4.21553	0.405232	5.12229	3.01844e-07	4.11522e-06
LOC111098513	66.9291	-1.05382	Down	-2.07603	0.205736	-5.1222	3.01985e-07	4.11522e-06
GDF15	7.87286	2.30395	UP	4.93807	0.449981	5.1201	3.05381e-07	4.15902e-06
SP140	424.346	0.657411	UP	1.57725	0.128413	5.11951	3.06339e-07	4.16758e-06
AMIGO1	491.841	-1.23083	Down	-2.34702	0.240421	-5.11948	3.06373e-07	4.16758e-06
SOCS1	192.474	1.06969	UP	2.09898	0.208966	5.11896	3.07231e-07	4.1743e-06
SCFD1	781.354	0.367475	UP	1.29009	0.0717865	5.11899	3.07172e-07	4.1743e-06
ANO9	1923.57	-0.498929	Down	-1.41316	0.0974939	-5.11754	3.09547e-07	4.20079e-06
LOC100683303	372.445	-0.695454	Down	-1.61939	0.135894	-5.11763	3.09399e-07	4.20079e-06
TAP2	1747.22	0.926307	UP	1.90041	0.181255	5.11053	3.21262e-07	4.35718e-06
FAM159A	27.675	-2.23016	Down	-4.69186	0.436429	-5.11001	3.22136e-07	4.36646e-06
LCK	145.903	1.38861	UP	2.61825	0.271756	5.10975	3.22583e-07	4.36993e-06
LOC608760	21.8428	3.77973	UP	13.7345	0.739975	5.10791	3.25736e-07	4.41004e-06
NR4A2	203.832	-0.871335	Down	-1.82935	0.170682	-5.10501	3.3078e-07	4.47568e-06
DNAJC13	1180.84	0.360505	UP	1.28388	0.0706206	5.10482	3.31112e-07	4.47753e-06
NUCB2	1312.99	0.661982	UP	1.58225	0.129746	5.10215	3.35816e-07	4.53847e-06
FAM167A	1108.07	-0.662177	Down	-1.58247	0.129839	-5.1	3.39657e-07	4.58707e-06
KLHL24	919.882	-0.664903	Down	-1.58546	0.130375	-5.09991	3.39812e-07	4.58707e-06
C1S	4262.51	1.10426	UP	2.14988	0.216533	5.09973	3.40142e-07	4.58818e-06
SEC61G	1068.39	0.443267	UP	1.35968	0.0869211	5.09964	3.40295e-07	4.58818e-06
TBC1D30	485.784	-0.56601	Down	-1.48042	0.11101	-5.09872	3.41961e-07	4.60793e-06
DNAH14	7.41108	-2.33935	Down	-5.06076	0.458898	-5.09777	3.43675e-07	4.62831e-06
DDIT4L	288.064	-1.03857	Down	-2.05419	0.203735	-5.09764	3.4392e-07	4.62889e-06
MARS	935.744	0.478426	UP	1.39322	0.0939021	5.09495	3.48836e-07	4.69229e-06
HSH2D	47.5261	3.60387	UP	12.1583	0.707375	5.09471	3.49278e-07	4.69549e-06
C3	1887.12	1.42499	UP	2.68513	0.279802	5.09287	3.52681e-07	4.73845e-06
TTC26	213.384	-0.472702	Down	-1.38771	0.0928362	-5.09178	3.54716e-07	4.76272e-06
FAM214A	2184.8	-0.626277	Down	-1.54358	0.123	-5.09168	3.54902e-07	4.76272e-06
U2AF1L4	364.823	0.407548	UP	1.32643	0.0800479	5.09131	3.55603e-07	4.76654e-06
CHIC2	1180.23	-0.55436	Down	-1.46852	0.108883	-5.09131	3.5559e-07	4.76654e-06
LOC100856341	42.9686	2.34808	UP	5.09145	0.461255	5.09063	3.56881e-07	4.78087e-06
LOC111094585	8.33396	3.03523	UP	8.19778	0.596381	5.08942	3.5916e-07	4.80859e-06
UHMK1	2095.96	0.425871	UP	1.34338	0.0836958	5.08832	3.61241e-07	4.83362e-06
NDRG1	7589.59	-0.550279	Down	-1.46437	0.10818	-5.08671	3.64333e-07	4.87216e-06
LOC106558202	39.6419	2.57992	UP	5.97908	0.507412	5.08448	3.68642e-07	4.92691e-06
MYLK4	48.3752	-4.53564	Down	-23.1933	0.892133	-5.08404	3.69491e-07	4.93537e-06
ANTXR1	3664.82	-0.909497	Down	-1.87839	0.178928	-5.08304	3.71441e-07	4.95853e-06
LOC102152935	24.3969	-1.0051	Down	-2.00709	0.197788	-5.08174	3.73999e-07	4.98978e-06
FYCO1	3675.61	-0.667216	Down	-1.58801	0.131319	-5.08089	3.75673e-07	5.00919e-06
CCL25	118.304	-0.511737	Down	-1.42577	0.100735	-5.08001	3.77412e-07	5.02945e-06
GJA5	123.458	0.737178	UP	1.66691	0.145133	5.07932	3.78797e-07	5.04498e-06
LMO7	2721.43	-0.609207	Down	-1.52542	0.119949	-5.07888	3.79662e-07	5.05356e-06
HYPK	688.138	0.403758	UP	1.32295	0.0795008	5.07867	3.80084e-07	5.05625e-06
ZNF576	647.337	-0.398199	Down	-1.31786	0.0784138	-5.07817	3.81083e-07	5.06659e-06
LOC102152218	47.3982	-1.42569	Down	-2.68643	0.280857	-5.0762	3.85053e-07	5.11641e-06
LOC102154212	15.0328	-3.54058	Down	-11.6365	0.697641	-5.07508	3.87337e-07	5.14377e-06
CLEC4G	1983.54	1.98479	UP	3.95806	0.391245	5.07302	3.91559e-07	5.19081e-06
MMS22L	248.264	0.67264	UP	1.59399	0.132589	5.07312	3.9135e-07	5.19081e-06
BRPF3	1084	-0.475465	Down	-1.39037	0.0937205	-5.07322	3.9113e-07	5.19081e-06
NCBP3	1217.33	-0.280163	Down	-1.21433	0.0552483	-5.07097	3.9579e-07	5.24388e-06
ETNPPL	118.572	-1.28202	Down	-2.4318	0.252856	-5.07016	3.97473e-07	5.26313e-06
CLK4	898.683	-0.457544	Down	-1.3732	0.0902486	-5.06981	3.98205e-07	5.26673e-06
LOC106557868	250.065	-0.854863	Down	-1.80859	0.168617	-5.06984	3.98148e-07	5.26673e-06
PRKAR1A	4378.89	0.325994	UP	1.25353	0.0643256	5.06787	4.02285e-07	5.31764e-06
CLTA	2555.51	0.436965	UP	1.35375	0.0862299	5.06744	4.03197e-07	5.32367e-06
CIPC	972.185	-0.371418	Down	-1.29362	0.073295	-5.06744	4.03206e-07	5.32367e-06
LOC476879	664.656	4.26594	UP	19.2386	0.841995	5.06646	4.05278e-07	5.34794e-06
PHF23	825.71	0.333771	UP	1.2603	0.0659123	5.06387	4.10833e-07	5.41812e-06
MEGF9	7735.71	-0.419001	Down	-1.337	0.082749	-5.06351	4.11598e-07	5.4251e-06
NTRK3	351.071	-1.10533	Down	-2.15148	0.218318	-5.06293	4.12863e-07	5.43864e-06
NRP1	2309.03	0.470809	UP	1.38589	0.0930071	5.06208	4.14711e-07	5.45984e-06
SAA1	7.66478	3.66348	UP	12.6712	0.723751	5.06179	4.15333e-07	5.46489e-06
P4HA1	922.662	0.737049	UP	1.66676	0.145627	5.06122	4.16592e-07	5.47831e-06
KIF13A	1153.94	-0.441602	Down	-1.35811	0.0872618	-5.06065	4.17822e-07	5.49134e-06
RASL11A	320.217	-0.779559	Down	-1.71661	0.15408	-5.05945	4.20461e-07	5.52286e-06
ZNRF2	582.698	0.666056	UP	1.58673	0.131698	5.05744	4.24917e-07	5.57731e-06
CPNE1	1829.51	0.273244	UP	1.20852	0.0540289	5.05736	4.25095e-07	5.57731e-06
SERINC3	3180.9	-0.398676	Down	-1.3183	0.0788326	-5.05725	4.25336e-07	5.57731e-06
GATM	444.841	1.76642	UP	3.4021	0.34936	5.05617	4.27749e-07	5.60574e-06
EIF3D	4849.69	-0.246144	Down	-1.18603	0.048694	-5.0549	4.30606e-07	5.63995e-06
CDR2L	503.695	0.676358	UP	1.5981	0.133841	5.05343	4.33937e-07	5.67998e-06
NFKBIE	282.223	0.589429	UP	1.50465	0.116642	5.05334	4.34158e-07	5.67998e-06
HELQ	327.555	0.368048	UP	1.29061	0.0728483	5.05225	4.36632e-07	5.70909e-06
CACHD1	1202.34	-0.65925	Down	-1.57926	0.130502	-5.05165	4.38004e-07	5.72376e-06
SLC25A42	242.993	-0.929717	Down	-1.9049	0.184139	-5.04899	4.44145e-07	5.80071e-06
SEMA3E	696.546	-0.786885	Down	-1.72534	0.155874	-5.04823	4.45931e-07	5.82072e-06
ADRA2B	55.831	-1.2644	Down	-2.40227	0.250476	-5.04797	4.46527e-07	5.82519e-06
DUSP26	255.395	-1.87526	Down	-3.66868	0.371523	-5.04749	4.47651e-07	5.83652e-06
LOC102152246	22.9373	2.13826	UP	4.40231	0.423653	5.04721	4.48317e-07	5.84188e-06
LOC106559923	3333.22	-0.740826	Down	-1.67113	0.146934	-5.04188	4.60969e-07	6.00334e-06
LOC102152016	373.567	-0.706844	Down	-1.63223	0.140204	-5.04153	4.61821e-07	6.01101e-06
IRAK1	1515.83	0.445777	UP	1.36205	0.0884292	5.04106	4.62964e-07	6.02247e-06
MYOM1	270.915	-1.94483	Down	-3.84993	0.385949	-5.03909	4.67746e-07	6.08123e-06
GRIK4	123.189	-0.823247	Down	-1.76938	0.163413	-5.03783	4.70833e-07	6.1179e-06
LOC102154320	22.6174	-1.39628	Down	-2.63221	0.277301	-5.03525	4.77235e-07	6.19757e-06
TMCC3	912.733	-0.565228	Down	-1.47962	0.112264	-5.03483	4.78262e-07	6.20739e-06
ERBB2	4509.13	-0.312469	Down	-1.24183	0.0620649	-5.03455	4.7897e-07	6.21306e-06
PIK3IP1	1206.91	-0.855302	Down	-1.80914	0.169926	-5.03339	4.81879e-07	6.24725e-06
C1QTNF4	69.9215	-1.2907	Down	-2.44647	0.256482	-5.03233	4.84562e-07	6.27849e-06
WHAMM	320.535	-0.476175	Down	-1.39105	0.0946278	-5.03208	4.8518e-07	6.28295e-06
ST6GALNAC2	940.318	-0.591183	Down	-1.50648	0.11749	-5.03177	4.85961e-07	6.2895e-06
BPIFC	1238.36	-0.545209	Down	-1.45923	0.10836	-5.03147	4.86738e-07	6.29601e-06
BMF	890.979	-0.693769	Down	-1.6175	0.137891	-5.03128	4.87224e-07	6.29874e-06
SLC6A14	469.918	-0.801377	Down	-1.74276	0.159356	-5.02886	4.93406e-07	6.37506e-06
ORMDL3	3171.39	-0.450125	Down	-1.36616	0.0895529	-5.02636	4.99867e-07	6.45491e-06
E2F4	993.328	0.36088	UP	1.28421	0.071806	5.02577	5.0142e-07	6.47132e-06
RRM2	812.799	1.07426	UP	2.10565	0.213804	5.02454	5.04638e-07	6.50918e-06
TMEM150C	480.887	0.532863	UP	1.4468	0.106098	5.02235	5.10419e-07	6.58004e-06
TIMELESS	517.236	0.575459	UP	1.49015	0.114588	5.02199	5.11375e-07	6.58867e-06
CDC27	627.471	0.562924	UP	1.47726	0.112095	5.02184	5.11784e-07	6.59022e-06
MAP7D3	782.506	0.62203	UP	1.53904	0.123879	5.02127	5.13321e-07	6.60631e-06
CTSB	14521.5	0.807036	UP	1.74961	0.160736	5.02088	5.14364e-07	6.61601e-06
CASP10	933.201	0.954919	UP	1.93847	0.190248	5.01934	5.18495e-07	6.66541e-06
ERRFI1	1827.64	-1.42679	Down	-2.68847	0.284358	-5.01756	5.23306e-07	6.72348e-06
FCHSD2	614.472	0.44972	UP	1.36578	0.0896896	5.01418	5.32591e-07	6.83894e-06
CDT1	211.2	0.923224	UP	1.89635	0.184137	5.01378	5.33699e-07	6.8455e-06
LOC608656	1532.58	0.559467	UP	1.47373	0.111584	5.01385	5.33513e-07	6.8455e-06
MINDY1	1993.35	-0.378575	Down	-1.30006	0.0755221	-5.01276	5.36542e-07	6.87812e-06
LRP3	87.111	-0.734324	Down	-1.66362	0.146607	-5.00879	5.47737e-07	7.01771e-06
PRKCA	875.977	-0.402265	Down	-1.32158	0.0803149	-5.0086	5.48281e-07	7.02075e-06
GPRIN3	15.2005	1.83735	UP	3.57353	0.36697	5.00682	5.53377e-07	7.08206e-06
CEACAM28	261.707	2.35695	UP	5.12285	0.470769	5.00659	5.54034e-07	7.08651e-06
EEF1D	10156.6	-0.368898	Down	-1.29137	0.073725	-5.0037	5.62397e-07	7.18946e-06
HIBADH	931.755	-0.432254	Down	-1.34934	0.086394	-5.00329	5.63614e-07	7.201e-06
LOC102155618	207.01	-1.53016	Down	-2.88817	0.305959	-5.00117	5.6983e-07	7.27637e-06
LOC611536	65.2355	1.42609	UP	2.68718	0.28517	5.00086	5.70763e-07	7.28422e-06
ELMO3	997.585	-0.406806	Down	-1.32575	0.0813677	-4.9996	5.74485e-07	7.32764e-06
EFNA3	1588.91	-0.498237	Down	-1.41249	0.0997043	-4.99714	5.81858e-07	7.41756e-06
PLEKHF2	699.667	0.266882	UP	1.2032	0.0534183	4.99607	5.85091e-07	7.45462e-06
WFIKKN2	123.958	-1.81064	Down	-3.50798	0.362434	-4.99578	5.8599e-07	7.46193e-06
PRF1	37.9601	1.5531	UP	2.93446	0.310907	4.99536	5.87251e-07	7.47383e-06
CARD11	150.09	1.40034	UP	2.63963	0.280415	4.99382	5.9198e-07	7.52566e-06
MLEC	2206.75	0.541633	UP	1.45562	0.10846	4.99385	5.91887e-07	7.52566e-06
GALNT7	215.366	0.870159	UP	1.82786	0.174276	4.99299	5.9452e-07	7.55376e-06
MYLIP	1355.77	-0.607254	Down	-1.52336	0.121657	-4.99152	5.99051e-07	7.60576e-06
LOC482176	3516.1	-0.933433	Down	-1.90982	0.187006	-4.99145	5.99276e-07	7.60576e-06
YWHAG	4041.96	0.443738	UP	1.36012	0.0889576	4.9882	6.09443e-07	7.73051e-06
IGFLR1	254.254	0.706689	UP	1.63205	0.141702	4.98716	6.12721e-07	7.7678e-06
GPR171	77.6051	1.96619	UP	3.90735	0.394295	4.9866	6.1451e-07	7.78617e-06
VEGFA	1094.95	-0.543617	Down	-1.45762	0.109054	-4.98483	6.20153e-07	7.85332e-06
RGS2	722.058	1.1981	UP	2.29438	0.240375	4.98431	6.21845e-07	7.87041e-06
CNIH1	1247.2	0.375259	UP	1.29707	0.0753051	4.98318	6.25486e-07	7.91212e-06
AQP7	97.0076	-1.65092	Down	-3.14034	0.331376	-4.98202	6.2924e-07	7.95522e-06
EPHA5	10.1166	-1.75563	Down	-3.37675	0.352528	-4.98012	6.35445e-07	8.02923e-06
N4BP3	1028.29	-0.39942	Down	-1.31898	0.0802062	-4.97991	6.36134e-07	8.03351e-06
ATG3	1856.13	0.399512	UP	1.31906	0.0802305	4.97955	6.37328e-07	8.04416e-06
TK2	666.062	0.417196	UP	1.33533	0.0837862	4.97929	6.38192e-07	8.05064e-06
SUGT1	532.903	0.366738	UP	1.28943	0.0737033	4.97587	6.49556e-07	8.18948e-06
LOC102153036	15.1579	-1.45549	Down	-2.7425	0.292518	-4.97573	6.50034e-07	8.191e-06
LOC102155889	170.421	-0.824537	Down	-1.77097	0.165725	-4.97535	6.51298e-07	8.20241e-06
PLAGL1	354.917	0.628435	UP	1.54589	0.126355	4.97357	6.57326e-07	8.26924e-06
FGL1	180.475	-1.20501	Down	-2.3054	0.242284	-4.97357	6.57322e-07	8.26924e-06
SOX7	1150.9	-0.666849	Down	-1.5876	0.134093	-4.97304	6.59116e-07	8.28721e-06
LOC484343	64.9778	0.962233	UP	1.94832	0.193517	4.97233	6.6152e-07	8.31288e-06
MAGED1	2361.78	0.544657	UP	1.45867	0.10956	4.97133	6.64958e-07	8.35151e-06
NCR3	12.2105	2.1827	UP	4.54002	0.439301	4.96857	6.74486e-07	8.46611e-06
FHDC1	2048.01	-0.64564	Down	-1.56443	0.129947	-4.96847	6.74822e-07	8.46611e-06
LOC102152486	10.4658	3.9802	UP	15.7819	0.801129	4.96824	6.75648e-07	8.47185e-06
IL32	15.988	2.18073	UP	4.53384	0.438991	4.9676	6.77877e-07	8.49219e-06
STARD3NL	330.959	0.56414	UP	1.47851	0.113565	4.96756	6.78012e-07	8.49219e-06
IL4R	994.865	0.774889	UP	1.71106	0.156042	4.96591	6.83805e-07	8.56008e-06
PLEKHA2	779.291	0.510366	UP	1.42441	0.102779	4.96567	6.84652e-07	8.566e-06
PON3	2564.39	-0.573621	Down	-1.48825	0.115521	-4.96552	6.85182e-07	8.56796e-06
MAFF	1503.2	-0.580125	Down	-1.49498	0.116879	-4.96349	6.92384e-07	8.65329e-06
PGGT1B	184.937	0.612	UP	1.52838	0.123307	4.96323	6.93315e-07	8.66021e-06
RPL13A	45658.2	-0.322734	Down	-1.2507	0.0650373	-4.96228	6.96698e-07	8.69772e-06
CACYBP	1287.9	0.329727	UP	1.25678	0.0664695	4.96058	7.02831e-07	8.7695e-06
CTDNEP1	654.478	0.404611	UP	1.32373	0.0815806	4.95964	7.06234e-07	8.80718e-06
C1RL	494.818	1.09376	UP	2.1343	0.220549	4.95928	7.07536e-07	8.81862e-06
TLR9	42.128	1.25034	UP	2.37897	0.252137	4.95896	7.08716e-07	8.82852e-06
ARL5C	66.2073	0.896438	UP	1.86146	0.180825	4.95748	7.14148e-07	8.89135e-06
GLA	237.103	0.678457	UP	1.60043	0.136863	4.95722	7.15102e-07	8.89792e-06
TSC22D3	4444.05	-1.05192	Down	-2.07329	0.212204	-4.95712	7.15452e-07	8.89792e-06
AP1S2	1973.12	0.492674	UP	1.40705	0.0994586	4.95356	7.28682e-07	9.05754e-06
FOXO1	1063.23	-0.516628	Down	-1.43061	0.104316	-4.95255	7.32476e-07	9.09484e-06
LOC106558663	231.891	-0.826618	Down	-1.77352	0.166906	-4.95259	7.32313e-07	9.09484e-06
LGI1	35.4399	-1.79473	Down	-3.4695	0.362412	-4.95217	7.3389e-07	9.10746e-06
RNASEH2C	425.306	0.460901	UP	1.3764	0.0930786	4.95173	7.35548e-07	9.11817e-06
LOC609770	167.002	-0.824023	Down	-1.77034	0.166411	-4.95174	7.35517e-07	9.11817e-06
PLET1	3640.98	-0.688422	Down	-1.61152	0.13903	-4.9516	7.36059e-07	9.11957e-06
GMFB	1072.47	0.55328	UP	1.46742	0.111747	4.95119	7.37601e-07	9.13374e-06
SEMA4G	474.436	-0.402267	Down	-1.32158	0.0812512	-4.95091	7.38666e-07	9.14199e-06
WBP2	3671	-0.387882	Down	-1.30847	0.0783541	-4.95038	7.40705e-07	9.16228e-06
LTA4H	2356.37	0.302756	UP	1.2335	0.0611648	4.94984	7.42728e-07	9.18235e-06
IGFBP4	2626.96	0.775879	UP	1.71223	0.156767	4.94927	7.4494e-07	9.20187e-06
EIF2D	963.774	-0.305044	Down	-1.23546	0.0616348	-4.94922	7.4511e-07	9.20187e-06
ZMAT2	1136.35	0.32949	UP	1.25657	0.066576	4.94908	7.45655e-07	9.20364e-06
GADD45G	291.538	-1.32533	Down	-2.50591	0.267827	-4.94846	7.48024e-07	9.22792e-06
CD3E	317.076	1.5824	UP	2.99467	0.319799	4.94809	7.49446e-07	9.24048e-06
STAT4	138.977	1.44142	UP	2.71589	0.291349	4.94741	7.52078e-07	9.26795e-06
GBA2	1663.46	-0.358215	Down	-1.28184	0.0724177	-4.94652	7.55534e-07	9.30054e-06
LOC102156579	29.5684	-1.16835	Down	-2.24755	0.236196	-4.94654	7.55438e-07	9.30054e-06
NEK6	1055.39	0.49827	UP	1.41252	0.100756	4.94529	7.60291e-07	9.35407e-06
FOXN2	659.518	0.724622	UP	1.65247	0.146535	4.94506	7.61211e-07	9.36037e-06
ENGASE	611.408	-0.545193	Down	-1.45922	0.110293	-4.94314	7.68737e-07	9.44784e-06
TNFRSF21	1344.26	0.609297	UP	1.52552	0.123298	4.94167	7.74574e-07	9.51448e-06
FLRT2	993.244	-0.469211	Down	-1.38435	0.0949629	-4.94099	7.77258e-07	9.54233e-06
SLC3A1	46.1938	-0.9997	Down	-1.99958	0.202409	-4.93902	7.85172e-07	9.63433e-06
CYP46A1	108.514	1.07252	UP	2.10311	0.217175	4.93852	7.87189e-07	9.65391e-06
IGF2BP3	79.1985	1.66122	UP	3.16284	0.33649	4.93691	7.93687e-07	9.72839e-06
ADPRH	646.324	0.325404	UP	1.25302	0.0659288	4.93569	7.98696e-07	9.78456e-06
XCR1	91.51	1.31122	UP	2.48152	0.265683	4.93529	8.00321e-07	9.79922e-06
VPS28	1756.25	0.528025	UP	1.44195	0.107027	4.93357	8.07404e-07	9.88067e-06
P2RY11	37.0336	1.16934	UP	2.2491	0.237053	4.93284	8.10418e-07	9.91227e-06
ACSS2	3581.29	0.427965	UP	1.34533	0.0867888	4.93111	8.17639e-07	9.99526e-06
DPP3	1257.69	0.268044	UP	1.20417	0.0543747	4.92957	8.2411e-07	1.0069e-05
USP2	769.411	-0.761052	Down	-1.69473	0.154415	-4.92861	8.28159e-07	1.01131e-05
LOC475113	5.0329	5.60427	UP	48.6467	1.13718	4.92822	8.29842e-07	1.01191e-05
CXCL8	141.749	3.18644	UP	9.10361	0.646555	4.92833	8.29338e-07	1.01191e-05
TRIM37	606.255	0.431879	UP	1.34899	0.0876346	4.92818	8.29974e-07	1.01191e-05
RAB10	2172.69	0.245635	UP	1.18561	0.049854	4.9271	8.34591e-07	1.01699e-05
ADHFE1	152.627	-1.02899	Down	-2.04059	0.208851	-4.9269	8.35463e-07	1.01752e-05
SLC19A2	783.531	-0.470093	Down	-1.3852	0.0954399	-4.92555	8.41252e-07	1.02402e-05
CYB561D2	188.044	0.624826	UP	1.54202	0.126874	4.92477	8.44587e-07	1.02699e-05
LUZP6	2137.24	0.208267	UP	1.1553	0.0422891	4.92486	8.44226e-07	1.02699e-05
SCARA5	5359.67	-0.94887	Down	-1.93036	0.192702	-4.92402	8.4783e-07	1.03039e-05
THTPA	469.877	0.560475	UP	1.47475	0.11386	4.92249	8.54495e-07	1.03793e-05
GSDMA	3010.81	-0.634472	Down	-1.55237	0.128895	-4.92239	8.54943e-07	1.03793e-05
AK2	1802.37	0.361658	UP	1.2849	0.0734896	4.92122	8.60078e-07	1.04361e-05
ZNF662	190.022	-0.784549	Down	-1.72255	0.159436	-4.92079	8.61955e-07	1.04534e-05
ABCG2	136.105	0.657927	UP	1.57781	0.13371	4.92055	8.62996e-07	1.04605e-05
SELRC1	252.295	-0.355881	Down	-1.27977	0.0723298	-4.92026	8.64298e-07	1.04707e-05
LOC479600	5624.24	-0.321143	Down	-1.24932	0.0653029	-4.91774	8.75505e-07	1.05953e-05
RPL18	15804.6	-0.351406	Down	-1.2758	0.0714568	-4.91774	8.75499e-07	1.05953e-05
EDEM2	970.104	0.426884	UP	1.34433	0.0868357	4.916	8.83313e-07	1.06841e-05
ITGB3	477.251	1.04294	UP	2.06043	0.212248	4.91381	8.93229e-07	1.07984e-05
ITGB5	5001.03	-0.382318	Down	-1.30343	0.0778327	-4.91205	9.0129e-07	1.08901e-05
CHST4	7.81383	3.70906	UP	13.0779	0.755138	4.91176	9.0261e-07	1.08945e-05
B4GALNT1	73.8327	1.92014	UP	3.7846	0.390925	4.9118	9.02459e-07	1.08945e-05
NIN	916.856	0.501557	UP	1.41574	0.102116	4.91161	9.03303e-07	1.08972e-05
LOC483397	12.5956	3.48749	UP	11.216	0.710114	4.91117	9.05347e-07	1.09161e-05
IL15RA	132.228	1.36449	UP	2.57486	0.277856	4.91081	9.07032e-07	1.09306e-05
LRMDA	75.8176	0.926248	UP	1.90033	0.188784	4.90639	9.27697e-07	1.11738e-05
PLIN1	3564.53	-0.940399	Down	-1.91906	0.191771	-4.90376	9.40205e-07	1.13185e-05
GLUD1	6137.93	0.334276	UP	1.26074	0.0681942	4.90182	9.49545e-07	1.14249e-05
GPRC5B	949.494	-0.66665	Down	-1.58738	0.136157	-4.8962	9.7707e-07	1.175e-05
ARCN1	3984.98	0.311428	UP	1.24094	0.0636076	4.89608	9.77694e-07	1.17513e-05
IFNGR1	1519.93	0.582981	UP	1.49794	0.119088	4.8954	9.81071e-07	1.17857e-05
LOC111093977	233.391	1.10346	UP	2.1487	0.225414	4.89528	9.81664e-07	1.17866e-05
HRH1	211.291	1.06779	UP	2.09622	0.218136	4.89508	9.82656e-07	1.17924e-05
TBX6	68.5924	-0.750659	Down	-1.68256	0.153458	-4.89162	1.00007e-06	1.19951e-05
PDE12	456.36	0.466104	UP	1.38137	0.0953283	4.88946	1.01114e-06	1.21215e-05
CCL21	529.832	1.10441	UP	2.15011	0.22589	4.88914	1.01277e-06	1.21244e-05
MAPK14	2703.34	0.289496	UP	1.22221	0.0592125	4.8891	1.01297e-06	1.21244e-05
SIAE	547.666	-0.464056	Down	-1.37941	0.0949149	-4.88918	1.01258e-06	1.21244e-05
CFAP100	61.578	-0.84067	Down	-1.79088	0.171979	-4.8882	1.01762e-06	1.21737e-05
PTCH1	1055.66	-0.783188	Down	-1.72093	0.160225	-4.88804	1.01845e-06	1.21773e-05
TAGAP	281.717	1.29006	UP	2.44538	0.263949	4.88753	1.0211e-06	1.22027e-05
DCST1	395.186	-0.572187	Down	-1.48678	0.117082	-4.88705	1.02357e-06	1.22257e-05
TMEM252	25.1285	-0.988927	Down	-1.98471	0.202395	-4.88612	1.02845e-06	1.22776e-05
ESR2	110.228	-1.06524	Down	-2.09252	0.218051	-4.8853	1.03271e-06	1.23221e-05
EIF3G	3825.93	-0.346428	Down	-1.27141	0.0709314	-4.88399	1.0396e-06	1.23978e-05
IFGGB2	405.171	2.67752	UP	6.39754	0.548401	4.88241	1.04796e-06	1.2491e-05
SPATA7	636.685	-0.301587	Down	-1.2325	0.0617717	-4.88228	1.04867e-06	1.2493e-05
LOC102156614	5043.18	-0.798198	Down	-1.73893	0.16352	-4.88135	1.0536e-06	1.25452e-05
CUL3	2379.26	-0.244359	Down	-1.18457	0.050072	-4.88015	1.06003e-06	1.26152e-05
CSGALNACT2	1119.03	0.438164	UP	1.35488	0.0898085	4.87887	1.06694e-06	1.26909e-05
CIRBP	5481.84	-0.598776	Down	-1.51443	0.122733	-4.87871	1.06784e-06	1.26951e-05
ING5	520.132	-0.308026	Down	-1.23801	0.0631653	-4.8765	1.07984e-06	1.28309e-05
GCA	103.758	1.07764	UP	2.11058	0.221115	4.87366	1.0955e-06	1.30036e-05
DDX11	1288.66	-0.292178	Down	-1.22449	0.0599492	-4.87375	1.09498e-06	1.30036e-05
TNIP2	518.36	0.387574	UP	1.30819	0.0795294	4.87335	1.09723e-06	1.30174e-05
RNF39	1614.19	-0.702549	Down	-1.62738	0.144166	-4.87321	1.09801e-06	1.30199e-05
CASP9	504.907	0.324618	UP	1.25233	0.0666235	4.87243	1.10236e-06	1.30647e-05
PNRC1	2229.37	-0.447493	Down	-1.36367	0.0918516	-4.87192	1.10521e-06	1.30917e-05
ATP6AP2	3933.61	0.374727	UP	1.29659	0.0769553	4.8694	1.11936e-06	1.32525e-05
ZNF469	359.803	1.35771	UP	2.56277	0.278842	4.86909	1.12116e-06	1.32669e-05
STON1	643.668	-0.474213	Down	-1.38916	0.0974323	-4.8671	1.13248e-06	1.3394e-05
ARID3B	352.325	0.440265	UP	1.35685	0.0904696	4.86645	1.13622e-06	1.34313e-05
MAP1LC3B	3104.92	-0.486031	Down	-1.40059	0.099884	-4.86596	1.13904e-06	1.34576e-05
CALCOCO1	3797.32	-0.710062	Down	-1.63587	0.145928	-4.86585	1.13965e-06	1.3458e-05
MYPOP	203.199	-0.552876	Down	-1.46701	0.11365	-4.86471	1.14624e-06	1.35288e-05
CLDN4	3107.58	-0.588486	Down	-1.50367	0.121004	-4.86338	1.15398e-06	1.36132e-05
LOC102151149	59.4595	-1.05758	Down	-2.08144	0.217514	-4.86215	1.1612e-06	1.36913e-05
STAB1	2680.61	0.985065	UP	1.9794	0.202616	4.86174	1.1636e-06	1.37125e-05
FRMD4A	1150.47	0.463076	UP	1.37848	0.0952656	4.86089	1.1686e-06	1.37643e-05
UBE2R2	2595.35	-0.290645	Down	-1.22319	0.0598026	-4.86008	1.17341e-06	1.38139e-05
PSD4	1581.42	0.378327	UP	1.29983	0.0778749	4.85813	1.18498e-06	1.39359e-05
LMBR1L	881.404	-0.445652	Down	-1.36193	0.0917318	-4.85821	1.18455e-06	1.39359e-05
PRLR	1731.27	-0.445169	Down	-1.36147	0.0916563	-4.85694	1.19213e-06	1.40127e-05
ALDH16A1	746.302	0.356142	UP	1.28	0.0733722	4.85391	1.21051e-06	1.42215e-05
DCAF16	1065.04	-0.40865	Down	-1.32744	0.0842043	-4.85307	1.21564e-06	1.42744e-05
CLEC2B	28.5048	1.92952	UP	3.80928	0.397631	4.85254	1.21893e-06	1.43057e-05
LOC487150	932.052	0.285441	UP	1.21878	0.0588288	4.85206	1.22183e-06	1.43325e-05
GLT6D1	420.21	-0.817802	Down	-1.76272	0.168588	-4.85088	1.22914e-06	1.44109e-05
TRIM21	324.169	0.896743	UP	1.86186	0.184879	4.85042	1.23199e-06	1.44368e-05
NABP1	404.999	0.791229	UP	1.73055	0.163171	4.84906	1.24046e-06	1.45287e-05
ISOC1	1033.82	-0.330472	Down	-1.25742	0.0681663	-4.84803	1.24694e-06	1.45971e-05
OTUD7B	933.743	-0.490489	Down	-1.40492	0.101198	-4.84683	1.25448e-06	1.46779e-05
LOC106559551	68.9615	-1.00714	Down	-2.00992	0.207912	-4.84407	1.27208e-06	1.48762e-05
YPEL4	138.507	-1.17719	Down	-2.26135	0.243056	-4.84328	1.27713e-06	1.49276e-05
BLVRA	408.052	0.58449	UP	1.49951	0.120748	4.84058	1.2946e-06	1.51241e-05
CGN	2889.2	-0.549724	Down	-1.46381	0.113613	-4.83856	1.30781e-06	1.52706e-05
LOC490617	9.59174	-2.24198	Down	-4.73047	0.463401	-4.8381	1.31084e-06	1.52982e-05
C24H20orf27	1103.94	0.442501	UP	1.35896	0.0914638	4.83799	1.31158e-06	1.52991e-05
ADPGK	1203.5	0.40427	UP	1.32342	0.083579	4.83698	1.31828e-06	1.53694e-05
R3HDM4	814.134	0.430229	UP	1.34745	0.0889537	4.83655	1.32112e-06	1.53947e-05
NFX1	813.98	-0.411768	Down	-1.33031	0.0851407	-4.83632	1.32263e-06	1.54045e-05
SH2D1A	48.0184	1.69401	UP	3.23554	0.350421	4.83421	1.33677e-06	1.55613e-05
GDF9	128.557	-0.703083	Down	-1.62798	0.145451	-4.83383	1.33934e-06	1.55832e-05
RFC4	480.645	0.472587	UP	1.3876	0.0977807	4.83313	1.34402e-06	1.56297e-05
LOC111090593	79.6552	-0.771844	Down	-1.70745	0.1598	-4.83006	1.36489e-06	1.58644e-05
YTHDC1	1783.17	-0.351568	Down	-1.27595	0.0727944	-4.82961	1.36801e-06	1.58927e-05
SRI	1637.75	0.325556	UP	1.25315	0.0674625	4.82573	1.39492e-06	1.6197e-05
BORCS7	141.358	0.469791	UP	1.38491	0.097371	4.82475	1.40177e-06	1.62684e-05
CALHM5	571.549	-0.931782	Down	-1.90763	0.193162	-4.82383	1.40828e-06	1.63356e-05
NSMF	1453.83	-0.360936	Down	-1.28426	0.074831	-4.82335	1.41168e-06	1.63667e-05
CATSPERG	197.241	1.11688	UP	2.16877	0.231599	4.82246	1.41802e-06	1.6432e-05
SRCIN1	1673.47	-0.625675	Down	-1.54293	0.129753	-4.82205	1.4209e-06	1.6457e-05
LOC481034	334.152	-0.382687	Down	-1.30377	0.0793711	-4.8215	1.42484e-06	1.64943e-05
FBXO31	976.859	-0.49815	Down	-1.4124	0.103341	-4.82047	1.43219e-06	1.6571e-05
EIF4G1	10488.6	0.363763	UP	1.28678	0.0754846	4.81904	1.4425e-06	1.66819e-05
POLD3	171.53	0.449199	UP	1.36528	0.0932249	4.81844	1.44686e-06	1.67239e-05
ULK1	4031.28	-0.471207	Down	-1.38627	0.0978153	-4.81731	1.45508e-06	1.68105e-05
XPC	1690.89	-0.672588	Down	-1.59393	0.139693	-4.81476	1.4738e-06	1.70181e-05
DAPK1	789.044	0.57741	UP	1.49217	0.119947	4.81388	1.48028e-06	1.70844e-05
HAT1	751.089	0.267581	UP	1.20379	0.0555957	4.81298	1.48696e-06	1.71528e-05
LOC102156388	45.6165	1.49209	UP	2.81296	0.310119	4.81135	1.49918e-06	1.72851e-05
KLF11	955.15	-0.656672	Down	-1.57644	0.136537	-4.80949	1.5132e-06	1.74379e-05
METTL7A	1239.55	-0.703232	Down	-1.62815	0.146232	-4.809	1.51687e-06	1.74714e-05
OTOP3	32.1898	-1.15599	Down	-2.22838	0.240438	-4.80787	1.52548e-06	1.75618e-05
TGM2	446.414	1.5911	UP	3.0128	0.331021	4.80665	1.53478e-06	1.766e-05
LOC111094237	4.68481	3.97512	UP	15.7264	0.827399	4.80435	1.55252e-06	1.78551e-05
AMBN	7.31187	3.78867	UP	13.8198	0.788754	4.80336	1.56028e-06	1.79187e-05
PYCR1	1356.21	0.679808	UP	1.60193	0.141525	4.80344	1.5596e-06	1.79187e-05
2023-09-07	4246.04	0.363933	UP	1.28693	0.0757666	4.80334	1.56039e-06	1.79187e-05
TMEM183A	1686.2	0.288502	UP	1.22137	0.0600816	4.80184	1.57217e-06	1.80449e-05
TNFAIP2	1203.91	1.03515	UP	2.04932	0.215656	4.8	1.58663e-06	1.82017e-05
GRB7	731.116	-0.695567	Down	-1.61952	0.144935	-4.79918	1.5932e-06	1.8268e-05
[truncated: 5,225 more rows]

## Sheet: Saline 6 hours
gene_ID	baseMean	log2FoldChange	UP or Down	Fold Change	lfcSE	stat	pvalue	padj
RPL37A	7261.92	-1.41938	Down	-2.6747	0.0741991	-19.1293	1.44022e-81	2.90622e-77
LOC608703	138.599	-1.99117	Down	-3.97559	0.111863	-17.8	7.06201e-71	7.12521e-67
RPS28	6650.47	-1.44469	Down	-2.72204	0.0814743	-17.7318	2.38101e-70	1.60154e-66
RPS21	8892.57	-0.96799	Down	-1.95611	0.0642261	-15.0716	2.49019e-51	1.25624e-47
LOC607833	303.666	-2.00048	Down	-4.00133	0.141369	-14.1507	1.84815e-45	7.45876e-42
RPS27	10072.7	-1.1404	Down	-2.20443	0.0823813	-13.843	1.40232e-43	4.71624e-40
LOC106558887	2503.9	-1.04908	Down	-2.0692	0.0792386	-13.2395	5.19185e-40	1.49666e-36
NDUFA1_1	325.103	-1.70663	Down	-3.26397	0.130505	-13.0771	4.45062e-39	1.12261e-35
RPL38	1723.79	-1.00233	Down	-2.00323	0.081716	-12.266	1.37979e-34	3.09365e-31
RPL22	6350.2	-0.795511	Down	-1.73569	0.0667823	-11.912	1.02482e-32	2.06798e-29
LOC106558651	429.295	-1.56479	Down	-2.95834	0.134671	-11.6194	3.28627e-31	6.0285e-28
PIN4	187.795	-1.27225	Down	-2.41539	0.112993	-11.2596	2.07621e-29	3.49133e-26
LOC106559613	56.0978	-1.80238	Down	-3.48795	0.160803	-11.2086	3.69998e-29	5.74323e-26
NDUFA3	349.647	-1.04425	Down	-2.06229	0.0957709	-10.9036	1.10766e-27	1.59654e-24
RPS29	6818.93	-0.928424	Down	-1.9032	0.0865546	-10.7265	7.64689e-27	1.02871e-23
RPL37_1	4311.06	-0.923507	Down	-1.89672	0.0895635	-10.3112	6.27154e-25	7.90959e-22
SNRPD2	1722.05	-0.730883	Down	-1.65965	0.0709458	-10.302	6.90176e-25	8.19239e-22
POLR2L	307.571	-1.11088	Down	-2.15977	0.110218	-10.0789	6.84741e-24	7.67633e-21
RPLP1	13211	-0.998859	Down	-1.99842	0.100827	-9.9067	3.89287e-23	4.13443e-20
ATPIF1	1040.53	-0.875423	Down	-1.83455	0.0901456	-9.71121	2.70108e-22	2.72526e-19
ACKR4	914.448	1.35872	UP	2.56457	0.140247	9.68801	3.39076e-22	3.2582e-19
RPL27	7383.16	-0.633707	Down	-1.55155	0.0655027	-9.67452	3.86901e-22	3.54876e-19
RPL23	9695.45	-0.539928	Down	-1.4539	0.0561261	-9.61991	6.58866e-22	5.78054e-19
ELOB	1691.15	-0.737201	Down	-1.66694	0.0769376	-9.5818	9.53718e-22	8.01878e-19
RPLP2	11567.9	-0.524517	Down	-1.43845	0.0556781	-9.42054	4.48789e-21	3.62245e-18
ITGB3	501.31	1.34245	UP	2.53581	0.142687	9.40831	5.0416e-21	3.91286e-18
RPS26	18265.8	-0.550858	Down	-1.46496	0.0586783	-9.38777	6.12834e-21	4.58014e-18
RPL31	11258.3	-0.638789	Down	-1.55702	0.0685633	-9.31678	1.1993e-20	8.64309e-18
LETM1	2020.52	0.673336	UP	1.59476	0.0730002	9.22375	2.86875e-20	1.99616e-17
LOC111096251	390.116	-0.732744	Down	-1.6618	0.081119	-9.03295	1.67102e-19	1.12398e-16
LOC612644	1639.6	-0.771477	Down	-1.70702	0.0856539	-9.00691	2.11949e-19	1.37965e-16
LOC111097575	20822.1	-0.619728	Down	-1.53658	0.0691973	-8.95595	3.36821e-19	2.12397e-16
NDUFB1	238.174	-1.29762	Down	-2.45823	0.145168	-8.93878	3.9348e-19	2.40607e-16
COX17	230.348	-1.0577	Down	-2.08161	0.120139	-8.80401	1.32018e-18	7.83525e-16
RPS23	13785.3	-0.542951	Down	-1.45695	0.0621271	-8.73936	2.34426e-18	1.35157e-15
LOC609068	577.917	-1.29069	Down	-2.44646	0.14845	-8.69447	3.48444e-18	1.95313e-15
TMEM258	475.059	-0.950706	Down	-1.93282	0.109404	-8.68984	3.62937e-18	1.97938e-15
ROMO1	653.378	-0.976094	Down	-1.96713	0.112368	-8.68654	3.73638e-18	1.98412e-15
ADIRF	4158.09	-1.02023	Down	-2.02824	0.117824	-8.65892	4.76239e-18	2.46411e-15
HSBP1	1524.21	-0.58083	Down	-1.49571	0.0674198	-8.61513	6.98648e-18	3.52451e-15
TMA7	179.031	-0.886704	Down	-1.84895	0.103927	-8.53203	1.43802e-17	7.07753e-15
FOSL1	362.677	3.13745	UP	8.79969	0.368218	8.52064	1.58668e-17	7.62323e-15
TNFAIP6	302.973	2.07483	UP	4.21294	0.24474	8.47768	2.2973e-17	1.07807e-14
RPL30	9273.93	-0.528246	Down	-1.44217	0.0628554	-8.40414	4.31005e-17	1.97665e-14
RPL35A	9424.85	-0.789172	Down	-1.72808	0.0939822	-8.39704	4.57862e-17	2.05316e-14
RPTOR	1339.32	0.561659	UP	1.47597	0.0673051	8.34496	7.12375e-17	3.125e-14
TOMM7	231.63	-0.900818	Down	-1.86712	0.107986	-8.342	7.3046e-17	3.13616e-14
GREM1	2081.32	2.15639	UP	4.45798	0.259029	8.3249	8.43982e-17	3.54806e-14
WBP1	855.343	-0.480841	Down	-1.39556	0.0578898	-8.30614	9.88642e-17	4.07139e-14
NUPR1	2469.52	-0.908405	Down	-1.87697	0.110514	-8.2198	2.03836e-16	8.22641e-14
RPS13	10139.9	-0.578717	Down	-1.49352	0.0707323	-8.1818	2.7963e-16	1.1064e-13
NDUFA1	99.946	-1.38719	Down	-2.61568	0.170832	-8.12017	4.65535e-16	1.80654e-13
ATP5J2	1421.81	-0.543998	Down	-1.45801	0.0671716	-8.09864	5.55782e-16	2.11606e-13
RPS14	18082.9	-0.519937	Down	-1.43389	0.0643013	-8.08595	6.16831e-16	2.30501e-13
LOC111092505	143.098	-1.23377	Down	-2.35181	0.152694	-8.08001	6.47632e-16	2.3761e-13
HCFC1	2323.3	0.696899	UP	1.62102	0.086317	8.07372	6.81885e-16	2.4571e-13
WDR45B	1347.17	0.396703	UP	1.3165	0.0493304	8.04175	8.85658e-16	3.13539e-13
BOLA2B	466.339	-0.697125	Down	-1.62127	0.0867505	-8.03598	9.28302e-16	3.22969e-13
TXNDC17	837.069	-0.860837	Down	-1.81609	0.107225	-8.02836	9.87872e-16	3.37869e-13
CCL21	662.451	1.73867	UP	3.33726	0.217464	7.99519	1.29378e-15	4.3512e-13
SMDT1	829.971	-0.691156	Down	-1.61458	0.0865919	-7.98176	1.44264e-15	4.77231e-13
C8H14orf2	1151.14	-0.861914	Down	-1.81745	0.108577	-7.93827	2.05026e-15	6.67292e-13
S100A6	5752.43	-1.21099	Down	-2.31496	0.15327	-7.90103	2.76601e-15	8.85959e-13
LOC100688625	135.863	-1.07625	Down	-2.10856	0.136406	-7.89011	3.01919e-15	9.51943e-13
VCAN	4108.54	1.1557	UP	2.22792	0.146873	7.86869	3.58363e-15	1.11253e-12
LOC102155602	83.2724	-1.71646	Down	-3.28629	0.218434	-7.85805	3.9017e-15	1.19292e-12
PQBP1	1311.45	-0.351332	Down	-1.27574	0.0449583	-7.81462	5.51305e-15	1.66041e-12
COMMD6	180.621	-0.906759	Down	-1.87483	0.116104	-7.80989	5.7236e-15	1.69848e-12
DOT1L	2308.58	0.800259	UP	1.74141	0.102618	7.79841	6.26919e-15	1.83342e-12
RPS24	13590.9	-0.601884	Down	-1.5177	0.0776845	-7.7478	9.35003e-15	2.69535e-12
PVR	504.575	1.10923	UP	2.1573	0.144863	7.65712	1.90153e-14	5.40435e-12
IFI27L2	552.545	-0.989347	Down	-1.98529	0.130494	-7.58155	3.41462e-14	9.56993e-12
ANKRD52	885.694	0.792411	UP	1.73197	0.104623	7.57395	3.62047e-14	1.00079e-11
RASA4B	708.543	1.4348	UP	2.70345	0.189937	7.5541	4.21774e-14	1.15013e-11
PLEC	27870.9	0.953561	UP	1.93665	0.126682	7.52718	5.18462e-14	1.39494e-11
SEC61G	663.913	-0.705265	Down	-1.63044	0.0939314	-7.5083	5.99016e-14	1.59047e-11
ACKR2	269.003	1.95869	UP	3.88709	0.261082	7.50222	6.27438e-14	1.6443e-11
ZNHIT1	503.544	-0.548206	Down	-1.46227	0.0731977	-7.48939	6.91964e-14	1.79015e-11
LOC102156106	134.338	-1.35995	Down	-2.56676	0.18211	-7.46771	8.16042e-14	2.08442e-11
RPS27A	11665.5	-0.538649	Down	-1.45261	0.073122	-7.36644	1.75246e-13	4.42035e-11
CD2BP2	1097.27	-0.409867	Down	-1.32856	0.0560309	-7.31502	2.57335e-13	6.41082e-11
C14H1orf35	533.984	-0.77586	Down	-1.71221	0.106561	-7.28093	3.31538e-13	8.15866e-11
TIMP1	1625.12	2.14067	UP	4.40967	0.294238	7.27529	3.45667e-13	8.40387e-11
LOC606860	1409.25	-0.762406	Down	-1.69632	0.105719	-7.21161	5.52927e-13	1.32828e-10
GTF2H5	388.398	-0.690751	Down	-1.61412	0.0960865	-7.18884	6.53433e-13	1.55125e-10
KRTCAP2	889.47	-0.446393	Down	-1.36263	0.0621507	-7.18243	6.84809e-13	1.60683e-10
LOC100686073	661.71	-2.28276	Down	-4.86607	0.317973	-7.1791	7.01722e-13	1.62759e-10
CCL2	996.157	3.63116	UP	12.3905	0.507182	7.15949	8.09797e-13	1.85692e-10
NEDD8	789.8	-0.620222	Down	-1.53711	0.0866734	-7.15585	8.31549e-13	1.88537e-10
RPS15	9989.64	-0.505397	Down	-1.41951	0.0706944	-7.14903	8.73925e-13	1.95944e-10
RPS19	16030.6	-0.492255	Down	-1.40664	0.0689078	-7.14368	9.08627e-13	2.01486e-10
AAMDC	171.272	-0.845915	Down	-1.7974	0.119	-7.10853	1.17287e-12	2.57254e-10
C20H19orf70	576.115	-0.409137	Down	-1.32789	0.0576573	-7.09601	1.28406e-12	2.78613e-10
MIR8835	678.2	-0.71755	Down	-1.64439	0.101262	-7.08607	1.37972e-12	2.96185e-10
BEND3	200.971	0.814184	UP	1.7583	0.116757	6.97333	3.09518e-12	6.57449e-10
LOC111096743	119.554	-1.14786	Down	-2.21585	0.164968	-6.95808	3.44933e-12	7.25043e-10
ANAPC16	625.841	-0.515853	Down	-1.42984	0.0741552	-6.9564	3.4908e-12	7.26195e-10
FIS1	2236.44	-0.516288	Down	-1.43027	0.0742816	-6.95042	3.64201e-12	7.49919e-10
ELK3	902.243	0.801609	UP	1.74304	0.115363	6.94861	3.68912e-12	7.51948e-10
RPL36	5684.23	-0.483486	Down	-1.39812	0.0697026	-6.93642	4.0217e-12	8.11539e-10
ABCA8	940.842	0.909021	UP	1.87777	0.131122	6.93263	4.13078e-12	8.25297e-10
GPR1	219.058	1.72984	UP	3.31692	0.25018	6.9144	4.69842e-12	9.29505e-10
RPL34	2489.7	-1.08825	Down	-2.12616	0.157529	-6.90825	4.90672e-12	9.61288e-10
FAM163A	64.7262	1.8273	UP	3.54872	0.264584	6.90631	4.97406e-12	9.65111e-10
SMIM4	161.93	-0.948312	Down	-1.92961	0.13746	-6.8988	5.24421e-12	1.00784e-09
TNFSF18	18.6344	1.9017	UP	3.73654	0.2767	6.8728	6.29538e-12	1.19844e-09
LOC100683483	35.6633	-1.65346	Down	-3.14586	0.240638	-6.87114	6.36912e-12	1.20114e-09
ADD3	1745.01	0.68161	UP	1.60393	0.0992927	6.86466	6.66495e-12	1.2453e-09
RPL36A	8345.96	-0.610229	Down	-1.5265	0.0890917	-6.84945	7.41331e-12	1.37241e-09
SLIRP	435.841	-0.716301	Down	-1.64296	0.104725	-6.83981	7.92956e-12	1.45464e-09
COBL	1196.97	0.849667	UP	1.80209	0.125034	6.7955	1.0794e-11	1.96228e-09
RPS17	9618.69	-0.510245	Down	-1.42429	0.0751701	-6.78786	1.13806e-11	2.03229e-09
PET100	152.227	-0.978246	Down	-1.97007	0.144105	-6.7884	1.1338e-11	2.03229e-09
HDAC4	720.395	0.710132	UP	1.63595	0.104727	6.78077	1.19539e-11	2.11595e-09
LRP1	13962.8	0.824303	UP	1.77068	0.121998	6.75671	1.41159e-11	2.47417e-09
USMG5	521.769	-0.638341	Down	-1.55654	0.0944905	-6.75562	1.42229e-11	2.47417e-09
BCL3	431.317	1.95389	UP	3.87418	0.289812	6.74193	1.56297e-11	2.69566e-09
ARHGEF2	1044.53	0.644967	UP	1.5637	0.0957548	6.73562	1.63237e-11	2.79149e-09
SEMA3F	2665.5	0.58266	UP	1.49761	0.086559	6.73136	1.68086e-11	2.85025e-09
COX14	483.328	-0.687418	Down	-1.6104	0.102208	-6.72569	1.74758e-11	2.93871e-09
PTX3	739.287	3.72995	UP	13.2687	0.555436	6.71536	1.87603e-11	3.12863e-09
TMEM256	458.572	-0.749456	Down	-1.68116	0.111782	-6.70462	2.01936e-11	3.34006e-09
ZBTB7A	4002.58	0.363291	UP	1.28636	0.0542118	6.70133	2.06535e-11	3.38835e-09
LOC111090004	664.726	0.733706	UP	1.6629	0.109633	6.69237	2.19584e-11	3.57337e-09
INAFM1	137.853	-0.914537	Down	-1.88496	0.136744	-6.68796	2.26305e-11	3.65329e-09
MMP3	62.5495	2.93494	UP	7.64723	0.439694	6.67495	2.47325e-11	3.96092e-09
GCSH	347.665	-0.699444	Down	-1.62388	0.104817	-6.67302	2.50591e-11	3.98163e-09
RPL9	12973.6	-0.519484	Down	-1.43344	0.0783152	-6.63325	3.28373e-11	5.17675e-09
FAU	9625.34	-0.46983	Down	-1.38495	0.0709873	-6.61851	3.6284e-11	5.67578e-09
COX20	539.59	-0.621588	Down	-1.53857	0.0939689	-6.61483	3.71984e-11	5.77404e-09
RPL12	18649.6	-0.466123	Down	-1.38139	0.0705581	-6.60623	3.94235e-11	6.07272e-09
COX8A	1326.6	-0.699895	Down	-1.62439	0.106082	-6.59767	4.17669e-11	6.38496e-09
GABARAP	4681.71	-0.387752	Down	-1.30835	0.058846	-6.58928	4.41978e-11	6.70576e-09
CDC42	2227.33	0.264042	UP	1.20084	0.040093	6.58574	4.52624e-11	6.81604e-09
LOC102157027	30.8325	-1.81238	Down	-3.51221	0.276183	-6.56224	5.30048e-11	7.92285e-09
WNT4	1035.74	0.985033	UP	1.97936	0.150194	6.55841	5.43844e-11	8.01039e-09
COA5	755.457	-0.469226	Down	-1.38437	0.0715354	-6.55935	5.40426e-11	8.01039e-09
PEX7	682.335	-0.461742	Down	-1.3772	0.0706375	-6.53678	6.28576e-11	9.19133e-09
SNRPG	1070.58	-0.491117	Down	-1.40553	0.0752498	-6.52648	6.73333e-11	9.77495e-09
GNAT1	68.1139	1.66377	UP	3.16844	0.255203	6.5194	7.05883e-11	1.01743e-08
WNT2	99.2609	2.75744	UP	6.76194	0.423444	6.51193	7.41892e-11	1.0469e-08
PPARD	912.346	0.419781	UP	1.33772	0.0644547	6.51281	7.37575e-11	1.0469e-08
LOC102154320	18.6143	-2.0035	Down	-4.00973	0.307638	-6.51254	7.38923e-11	1.0469e-08
FAM222A	42.5397	2.86329	UP	7.27672	0.439955	6.50814	7.6089e-11	1.06055e-08
GAS7	4260.24	0.858519	UP	1.81318	0.131919	6.5079	7.62077e-11	1.06055e-08
MINOS1	351.756	-0.674685	Down	-1.59625	0.103866	-6.49572	8.2636e-11	1.14213e-08
PIEZO1	5118.23	0.542363	UP	1.45636	0.0835508	6.49142	8.50314e-11	1.1661e-08
PTPN18	44.0182	-1.12232	Down	-2.17697	0.172916	-6.49055	8.5526e-11	1.1661e-08
ZFHX2	232.187	1.08905	UP	2.12733	0.167904	6.48613	8.80702e-11	1.19115e-08
PPARGC1B	528.533	0.728426	UP	1.65683	0.112319	6.48532	8.85442e-11	1.19115e-08
MYO19	1028.91	0.611554	UP	1.5279	0.094613	6.46374	1.02148e-10	1.36506e-08
RPL13A	39596.9	-0.478759	Down	-1.39354	0.0741652	-6.4553	1.08006e-10	1.43385e-08
ENAH	2222.81	0.499357	UP	1.41358	0.0774293	6.4492	1.12443e-10	1.483e-08
NAA38	285.905	-0.629721	Down	-1.54727	0.0976599	-6.44809	1.13265e-10	1.48414e-08
RPS18	13542.1	-0.442673	Down	-1.35912	0.0687803	-6.43604	1.22627e-10	1.58728e-08
SELENOK	483.035	-0.548397	Down	-1.46246	0.0852213	-6.43497	1.23496e-10	1.58728e-08
POLR2F	495.517	-0.629565	Down	-1.5471	0.097824	-6.4357	1.22908e-10	1.58728e-08
SLC7A6	503.927	-0.727636	Down	-1.65592	0.113184	-6.42878	1.28632e-10	1.64282e-08
HYPK	440.817	-0.650941	Down	-1.57019	0.101378	-6.42095	1.35423e-10	1.71867e-08
SLC35F6	565.773	0.52852	UP	1.44245	0.0823723	6.41624	1.39683e-10	1.76167e-08
SEM1	707.957	-0.643222	Down	-1.56181	0.100345	-6.41011	1.45413e-10	1.82254e-08
DCHS1	931.303	0.756574	UP	1.68947	0.118308	6.39495	1.60595e-10	2.0004e-08
RPS11	21396.3	-0.433479	Down	-1.35049	0.0680305	-6.37184	1.86775e-10	2.31222e-08
ADAT3	92.5149	0.954258	UP	1.93758	0.150201	6.3532	2.10875e-10	2.59467e-08
UBL5	1040.75	-0.589171	Down	-1.50438	0.0931585	-6.32439	2.54235e-10	3.10922e-08
SRSF5	5399.88	-0.750834	Down	-1.68277	0.118912	-6.31418	2.71591e-10	3.30147e-08
NDUFA6	456.943	-0.680505	Down	-1.6027	0.107839	-6.31038	2.78347e-10	3.36333e-08
ARHGAP23	1738.25	0.701874	UP	1.62662	0.111277	6.30747	2.83629e-10	3.40676e-08
NOL6	1309.91	0.90448	UP	1.87187	0.143607	6.29832	3.00892e-10	3.59272e-08
RGS16	174.081	1.59939	UP	3.03014	0.25468	6.27998	3.38621e-10	4.01943e-08
CCR1	248.458	1.94557	UP	3.8519	0.310234	6.27129	3.58071e-10	4.22545e-08
TMEM201	506.123	0.554152	UP	1.46831	0.0884399	6.26586	3.70778e-10	4.34996e-08
SOX15	179.425	1.20818	UP	2.31046	0.193289	6.25065	4.08739e-10	4.76573e-08
NDUFB6	520.242	-0.690563	Down	-1.61391	0.110493	-6.24981	4.10941e-10	4.76573e-08
LOC100687157	257.421	-0.749851	Down	-1.68162	0.120021	-6.24765	4.16677e-10	4.80464e-08
GDI2	3356.54	0.532281	UP	1.44621	0.0852643	6.24272	4.30037e-10	4.93052e-08
NDUFA12	647.435	-0.673474	Down	-1.59491	0.108245	-6.22175	4.91656e-10	5.60515e-08
CLDN8	608.078	-0.815183	Down	-1.75952	0.13117	-6.2147	5.1422e-10	5.82946e-08
SOCS3	322.489	2.12581	UP	4.36448	0.342692	6.20327	5.53017e-10	6.23426e-08
TNFRSF1A	2043.34	0.961563	UP	1.94742	0.155381	6.18844	6.0764e-10	6.76806e-08
PBXIP1	2807.1	-0.393458	Down	-1.31354	0.0635865	-6.18776	6.10235e-10	6.76806e-08
ATP5L	2185.62	-0.466309	Down	-1.38157	0.0753604	-6.18771	6.1043e-10	6.76806e-08
PDE12	457.263	0.701223	UP	1.62588	0.113411	6.18303	6.28808e-10	6.93372e-08
UQCRH	1439.47	-0.636113	Down	-1.55414	0.102922	-6.18054	6.38812e-10	7.00575e-08
LOC477508	2174.35	-0.613233	Down	-1.52968	0.099244	-6.17904	6.44932e-10	7.03464e-08
RPL39	1768.5	-1.12307	Down	-2.1781	0.182177	-6.16472	7.06101e-10	7.66044e-08
LOC102156614	4804.87	-0.616587	Down	-1.53324	0.100047	-6.16299	7.13832e-10	7.70289e-08
CDPF1	711.48	-0.646756	Down	-1.56564	0.105051	-6.15661	7.43165e-10	7.97677e-08
TP53I11	218.158	0.922098	UP	1.89487	0.150091	6.14358	8.06839e-10	8.61439e-08
RPS3A	25669.7	-0.356518	Down	-1.28033	0.0581372	-6.13236	8.65862e-10	9.14776e-08
COPRS	239.951	-0.542486	Down	-1.45648	0.0884508	-6.13319	8.61333e-10	9.14776e-08
TNFRSF6B	331.643	1.2649	UP	2.40311	0.20695	6.11212	9.83165e-10	1.0333e-07
NUPR2	133.814	-0.77273	Down	-1.7085	0.126586	-6.10437	1.03204e-09	1.07904e-07
IL1B	117.754	5.3524	UP	40.8538	0.87704	6.1028	1.04229e-09	1.08117e-07
TSTD1	1239.97	-0.678981	Down	-1.60101	0.111264	-6.10241	1.04479e-09	1.08117e-07
BAG1	2515.27	0.45402	UP	1.36985	0.0746129	6.085	1.16488e-09	1.19929e-07
IL33	542.126	1.5951	UP	3.02116	0.262334	6.08041	1.19874e-09	1.22789e-07
CSF3	28.9973	4.17195	UP	18.0253	0.688238	6.06178	1.34621e-09	1.36508e-07
OPHN1	316.518	-0.549967	Down	-1.46405	0.0907157	-6.06253	1.33997e-09	1.36508e-07
PPRC1	1132.63	0.911617	UP	1.88115	0.150757	6.04694	1.47626e-09	1.48206e-07
COMMD3	652.467	-0.626596	Down	-1.54392	0.103611	-6.04758	1.47035e-09	1.48206e-07
SH2B3	981.834	0.794753	UP	1.73478	0.131581	6.04005	1.54067e-09	1.53906e-07
EXOSC10	1809.28	0.436891	UP	1.35368	0.0723461	6.03891	1.55161e-09	1.54236e-07
PSENEN	700.593	-0.540781	Down	-1.45476	0.0896037	-6.03526	1.58706e-09	1.56987e-07
SH3TC1	391.882	0.796267	UP	1.7366	0.132391	6.01449	1.80449e-09	1.77623e-07
MOB2	889.569	-0.468932	Down	-1.38408	0.0780391	-6.00893	1.8675e-09	1.82934e-07
EP400	2955.9	0.504269	UP	1.4184	0.0839457	6.00708	1.88889e-09	1.83631e-07
MRNIP	709.408	-0.690434	Down	-1.61377	0.114943	-6.00675	1.89282e-09	1.83631e-07
LRRC32	364.904	1.0709	UP	2.10075	0.178385	6.00333	1.93314e-09	1.86645e-07
PRSS23	1624.9	0.8078	UP	1.75054	0.134816	5.99186	2.07458e-09	1.99347e-07
FN1	18899.7	1.63262	UP	3.10075	0.272923	5.98197	2.20451e-09	2.10663e-07
RENBP	599.809	-0.79554	Down	-1.73573	0.133004	-5.98133	2.21322e-09	2.10663e-07
ADAMTS4	496.812	2.85225	UP	7.22128	0.477031	5.97918	2.24265e-09	2.11469e-07
CDC25B	1497.17	0.492844	UP	1.40722	0.0824239	5.97938	2.23985e-09	2.11469e-07
DHX30	1545.92	0.492034	UP	1.40643	0.0824244	5.96952	2.37957e-09	2.22303e-07
DBI	2399.63	-0.513025	Down	-1.42704	0.0859352	-5.9699	2.37395e-09	2.22303e-07
COMP	224.797	2.06627	UP	4.18802	0.346577	5.96194	2.49262e-09	2.3179e-07
LOC102154829	402.043	-0.524031	Down	-1.43797	0.0879995	-5.95493	2.60177e-09	2.40831e-07
ZNF667	263.788	-0.603785	Down	-1.5197	0.101494	-5.94897	2.69833e-09	2.48629e-07
DDIT4	1140.1	-1.79809	Down	-3.47759	0.302299	-5.94804	2.71365e-09	2.48904e-07
BCAT1	441.357	1.04466	UP	2.06288	0.176112	5.93177	2.99683e-09	2.73634e-07
MSN	4554.94	0.766471	UP	1.7011	0.129505	5.91845	3.24991e-09	2.9371e-07
ZSCAN18	1260.15	-0.636184	Down	-1.55421	0.107501	-5.91792	3.26037e-09	2.9371e-07
LOC111091792	67.0726	-1.46769	Down	-2.76579	0.248007	-5.91794	3.25994e-09	2.9371e-07
KDELC2	2383.58	0.520583	UP	1.43454	0.0881013	5.90892	3.44368e-09	3.08845e-07
LOC484309	214.089	3.19899	UP	9.18316	0.543568	5.88517	3.97645e-09	3.55048e-07
ZSCAN1	164.587	-0.631208	Down	-1.54886	0.107276	-5.88395	4.0058e-09	3.56093e-07
MYBBP1A	3879.83	0.682196	UP	1.60458	0.116005	5.88075	4.0842e-09	3.61469e-07
PDE4B	535.347	1.16746	UP	2.24616	0.198556	5.87974	4.10904e-09	3.6208e-07
SS18L2	231.973	-0.57501	Down	-1.48969	0.0978525	-5.87629	4.1956e-09	3.681e-07
LOC111097174	9.54545	-2.21004	Down	-4.62687	0.37663	-5.86792	4.41307e-09	3.85503e-07
RALGDS	2212.04	0.978241	UP	1.97006	0.167136	5.85296	4.82905e-09	4.20023e-07
GORASP2	2213.42	0.256846	UP	1.19486	0.0439075	5.84972	4.9241e-09	4.26452e-07
CBWD2	804.696	-0.50417	Down	-1.41831	0.0862017	-5.84872	4.95357e-09	4.27171e-07
NPHP3	330.949	-0.566914	Down	-1.48135	0.0969739	-5.84605	5.0339e-09	4.32252e-07
RPS15A	12377.2	-0.416855	Down	-1.33501	0.0714747	-5.8322	5.47006e-09	4.67714e-07
STX11	456.449	1.03794	UP	2.0533	0.178018	5.83053	5.5251e-09	4.70426e-07
SGMS1	2365.27	0.393692	UP	1.31375	0.0675438	5.82869	5.58636e-09	4.71662e-07
ZNF32	389.03	-0.383846	Down	-1.30482	0.0658513	-5.82898	5.57683e-09	4.71662e-07
GCHFR	527.416	-0.865091	Down	-1.82146	0.148699	-5.81775	5.96438e-09	5.0148e-07
VARS	3206.21	0.458351	UP	1.37397	0.0788122	5.81573	6.03706e-09	5.05485e-07
HIVEP3	511.041	1.23351	UP	2.35138	0.212395	5.80762	6.33655e-09	5.28369e-07
S100A13	164.122	-1.04261	Down	-2.05995	0.179953	-5.79379	6.88153e-09	5.7145e-07
LOC487628	554.623	0.648818	UP	1.56788	0.112135	5.78603	7.20689e-09	5.96015e-07
SLC16A12	324.645	0.914694	UP	1.88517	0.158192	5.78218	7.37367e-09	6.07319e-07
RPL19	22252.6	-0.336602	Down	-1.26278	0.0583215	-5.7715	7.85709e-09	6.44505e-07
NOL4L	218.844	0.64485	UP	1.56358	0.112017	5.75671	8.57688e-09	6.9985e-07
TBCA	892.879	-0.489472	Down	-1.40393	0.0850334	-5.75623	8.60115e-09	6.9985e-07
MEA1	685.127	-0.460832	Down	-1.37634	0.0801229	-5.75157	8.84188e-09	7.16547e-07
NBEAL2	2327.01	0.582444	UP	1.49738	0.10129	5.75025	8.91115e-09	7.19272e-07
HINT2	270.492	-0.55708	Down	-1.47129	0.0970012	-5.74302	9.3003e-09	7.47692e-07
POLE4	442.132	-0.597713	Down	-1.51332	0.104101	-5.74167	9.37474e-09	7.50686e-07
MRPS18C	355.7	-0.441912	Down	-1.3584	0.0769959	-5.73942	9.50025e-09	7.57729e-07
CKAP4	1543.46	0.949323	UP	1.93097	0.165433	5.73842	9.55622e-09	7.59193e-07
KMT2D	6206.25	0.741736	UP	1.67219	0.129338	5.73486	9.75954e-09	7.69288e-07
POLR1A	1043	0.598592	UP	1.51424	0.104367	5.73543	9.72666e-09	7.69288e-07
TNFAIP1	1878.2	0.438055	UP	1.35478	0.0764882	5.72709	1.02169e-08	8.02209e-07
AGFG1	1362	0.533758	UP	1.4477	0.0932205	5.72575	1.02975e-08	8.05403e-07
DPM3	306.666	-0.432693	Down	-1.34975	0.0755805	-5.72492	1.0348e-08	8.06224e-07
MMP15	453.445	0.692564	UP	1.61615	0.121089	5.71945	1.06869e-08	8.29429e-07
LOC102151893	1136.4	-1.19433	Down	-2.28838	0.209043	-5.71331	1.10801e-08	8.56649e-07
GSTA4	697.837	-0.544729	Down	-1.45875	0.095467	-5.70594	1.15701e-08	8.91122e-07
NAT14	211.827	-0.662662	Down	-1.583	0.116348	-5.69552	1.22999e-08	9.43727e-07
STX10	564.245	-0.466117	Down	-1.38139	0.0818685	-5.69349	1.24468e-08	9.51382e-07
LOC608848	155.722	2.02396	UP	4.06699	0.356019	5.68498	1.30826e-08	9.96203e-07
MMP9	296.059	1.67969	UP	3.20359	0.295706	5.68026	1.34488e-08	1.02024e-06
UBXN1	1622.18	-0.554852	Down	-1.46902	0.097715	-5.67827	1.36067e-08	1.02835e-06
LOC611872	176.516	-0.869219	Down	-1.82667	0.153121	-5.67667	1.37343e-08	1.03412e-06
UPF3A	536.996	-0.446204	Down	-1.36245	0.0786418	-5.67389	1.39594e-08	1.04717e-06
CD93	2388.45	0.764741	UP	1.69906	0.134897	5.66906	1.43583e-08	1.06851e-06
WDR24	480.656	0.579159	UP	1.49398	0.102177	5.66817	1.44331e-08	1.06851e-06
KLHL18	723.323	0.495844	UP	1.41015	0.0874829	5.6679	1.44558e-08	1.06851e-06
RPL32	14464.5	-0.369731	Down	-1.29211	0.0652107	-5.66979	1.42972e-08	1.06851e-06
GRWD1	289.034	1.01172	UP	2.01631	0.178569	5.66569	1.46433e-08	1.07652e-06
CUTA	538.458	-0.502761	Down	-1.41692	0.0887428	-5.66537	1.46708e-08	1.07652e-06
RABIF	1401.54	0.300965	UP	1.23197	0.0531789	5.65948	1.51833e-08	1.11008e-06
PHPT1	977.38	-0.541582	Down	-1.45557	0.0957095	-5.65861	1.52605e-08	1.1117e-06
DGUOK	212.672	-0.667344	Down	-1.58815	0.117948	-5.65794	1.53203e-08	1.11204e-06
AQP1	2579.78	0.839413	UP	1.78932	0.148639	5.64733	1.62961e-08	1.17864e-06
CCL13	102.599	2.1202	UP	4.34754	0.375522	5.64601	1.64219e-08	1.17928e-06
PRCD	136.92	-1.32866	Down	-2.51169	0.235312	-5.64636	1.63879e-08	1.17928e-06
NME7	518.192	-0.517788	Down	-1.43176	0.0918289	-5.63861	1.71423e-08	1.22665e-06
HSPG2	7008.78	0.930867	UP	1.90642	0.165628	5.62022	1.90714e-08	1.35508e-06
NACC1	1195.79	0.492694	UP	1.40707	0.0876558	5.62078	1.90099e-08	1.35508e-06
FAM213A	1921.02	-0.963259	Down	-1.94971	0.171639	-5.61214	1.99845e-08	1.41497e-06
LOC102155513	37.5389	-1.38121	Down	-2.60487	0.246288	-5.60812	2.04536e-08	1.44312e-06
SMCO4	444.259	-0.439203	Down	-1.35585	0.0783743	-5.60391	2.09564e-08	1.47345e-06
NKIRAS1	77.457	-0.747692	Down	-1.6791	0.133472	-5.60187	2.12056e-08	1.48579e-06
MRPL33	448.417	-0.459934	Down	-1.37548	0.082128	-5.60021	2.14095e-08	1.49488e-06
ZNF335	1188.2	0.55617	UP	1.47036	0.0994446	5.59276	2.23483e-08	1.55506e-06
C3H4orf48	138.13	-0.884019	Down	-1.84551	0.158271	-5.58547	2.33063e-08	1.61614e-06
SMIM7	1183.32	-0.371533	Down	-1.29373	0.0665507	-5.58272	2.36792e-08	1.63638e-06
HDAC11	241.642	-0.697963	Down	-1.62221	0.12505	-5.58148	2.38481e-08	1.64243e-06
C18H11orf24	336.218	0.661121	UP	1.58131	0.118517	5.5783	2.42879e-08	1.66703e-06
ZBED2	174.376	-1.10345	Down	-2.14869	0.198017	-5.57253	2.51071e-08	1.71741e-06
RAC1	6063.03	0.415033	UP	1.33333	0.0745614	5.56632	2.6017e-08	1.76767e-06
SPAG4	260.999	-0.48913	Down	-1.4036	0.0878712	-5.56644	2.59995e-08	1.76767e-06
TANGO2	478.258	-0.500039	Down	-1.41425	0.089853	-5.56507	2.62041e-08	1.77441e-06
LOC111093444	2254.36	-1.88013	Down	-3.68109	0.337983	-5.56281	2.65463e-08	1.79156e-06
C15H1orf122	413.8	-0.633616	Down	-1.55145	0.113917	-5.56207	2.66592e-08	1.79319e-06
FOXK2	969.805	0.402915	UP	1.32218	0.0724517	5.56114	2.68013e-08	1.79675e-06
CELSR1	2208.36	0.753931	UP	1.68638	0.135766	5.55318	2.80519e-08	1.87195e-06
LOC100688055	1054.22	-0.639613	Down	-1.55791	0.115187	-5.55283	2.81085e-08	1.87195e-06
CD180	131.99	2.22814	UP	4.68529	0.401928	5.54362	2.96279e-08	1.96665e-06
CCL23	201.588	1.61902	UP	3.07166	0.29217	5.54136	3.00132e-08	1.9857e-06
KIAA1644	145.678	1.46699	UP	2.76445	0.264763	5.54077	3.01147e-08	1.9859e-06
NDUFS5	1035.88	-0.458023	Down	-1.37366	0.0827484	-5.53513	3.10998e-08	2.04418e-06
TMEM132E	188.85	1.46563	UP	2.76183	0.264826	5.53429	3.12487e-08	2.04729e-06
PPP1R18	1170.54	0.526179	UP	1.44011	0.095173	5.52866	3.22684e-08	2.10726e-06
BBIP1	328.289	-0.623983	Down	-1.54112	0.112964	-5.52372	3.31887e-08	2.16037e-06
GIPR	54.7618	-1.10123	Down	-2.14538	0.199405	-5.52258	3.34058e-08	2.16751e-06
ZNF250	526.575	-0.421061	Down	-1.33891	0.0762767	-5.52017	3.38664e-08	2.18336e-06
CLDN4	2870.26	-0.528251	Down	-1.44218	0.0956873	-5.5206	3.37851e-08	2.18336e-06
TDRP	161.767	-0.83811	Down	-1.78771	0.151964	-5.5152	3.48391e-08	2.23891e-06
TMEM199	456.743	-0.354031	Down	-1.27813	0.064202	-5.51432	3.50135e-08	2.24297e-06
CHMP4A	880.606	-0.483901	Down	-1.39852	0.0877654	-5.51357	3.51623e-08	2.24538e-06
DHX33	1233.11	0.641575	UP	1.56003	0.116522	5.50606	3.6696e-08	2.33593e-06
IL6	60.0542	6.23361	UP	75.2497	1.13338	5.50004	3.79715e-08	2.40952e-06
EML2	746.249	-0.453931	Down	-1.36977	0.0826652	-5.4912	3.99205e-08	2.51743e-06
COA1	372.438	-0.552217	Down	-1.46634	0.100564	-5.4912	3.99216e-08	2.51743e-06
PPP1R1B	326.149	-1.15079	Down	-2.22035	0.209738	-5.48678	4.09335e-08	2.5732e-06
C30H15orf39	298.7	0.669186	UP	1.59018	0.122035	5.48354	4.16903e-08	2.61263e-06
EFEMP2	530.725	0.747729	UP	1.67915	0.136377	5.48283	4.18586e-08	2.61506e-06
CDC42BPB	2594.23	0.36944	UP	1.29185	0.0673977	5.48149	4.21755e-08	2.62673e-06
MSC	26.7824	1.90436	UP	3.74343	0.347613	5.47839	4.29216e-08	2.66497e-06
FIGNL2	148.291	0.806605	UP	1.74909	0.147272	5.47698	4.32654e-08	2.66624e-06
VAMP8	1767.56	-0.471871	Down	-1.38691	0.0861601	-5.47668	4.33385e-08	2.66624e-06
DBP	603.279	-0.691453	Down	-1.61491	0.126244	-5.4771	4.32354e-08	2.66624e-06
LOC111090118	30.1611	-1.04722	Down	-2.06654	0.191265	-5.47521	4.36988e-08	2.68024e-06
RIDA	257.68	-0.602967	Down	-1.51884	0.11026	-5.46858	4.5366e-08	2.77406e-06
TMEM60	197.266	-0.674926	Down	-1.59652	0.123627	-5.45936	4.77854e-08	2.91317e-06
IL36B	688.563	1.59954	UP	3.03047	0.293127	5.45683	4.84716e-08	2.93726e-06
GNA12	1287.53	0.45513	UP	1.37091	0.0834013	5.45711	4.83944e-08	2.93726e-06
RPS20	10412.8	-0.39175	Down	-1.31198	0.0718114	-5.45526	4.89004e-08	2.95437e-06
CHCHD7	255.154	-0.711591	Down	-1.63761	0.130769	-5.4416	5.28035e-08	3.18066e-06
RTL6	318.153	0.576636	UP	1.49137	0.106047	5.43755	5.4017e-08	3.24408e-06
CAD	1627.01	0.695924	UP	1.61992	0.128046	5.43494	5.48151e-08	3.28223e-06
CXCL8	503.072	5.26789	UP	38.5295	0.970586	5.42754	5.71363e-08	3.39937e-06
SLC16A1	476.171	1.01841	UP	2.02569	0.187619	5.42811	5.69545e-08	3.39937e-06
FABP4	7808.32	-1.40301	Down	-2.64452	0.258519	-5.4271	5.72766e-08	3.39937e-06
LOC100686828	2310.56	-1.69638	Down	-3.24086	0.312728	-5.42445	5.81348e-08	3.44018e-06
RNF5	1364.82	-0.543419	Down	-1.45742	0.100203	-5.42316	5.85558e-08	3.45496e-06
SH2D5	106.491	3.78112	UP	13.7477	0.698639	5.41213	6.22796e-08	3.66397e-06
LRRC59	2001.06	1.05047	UP	2.0712	0.194165	5.41018	6.29607e-08	3.68256e-06
ELF4	518.079	0.776435	UP	1.71289	0.1435	5.41069	6.27812e-08	3.68256e-06
MSH5	431.476	-0.517942	Down	-1.43191	0.0958659	-5.40278	6.56163e-08	3.8268e-06
C1H19orf12	88.1795	-0.842279	Down	-1.79288	0.15605	-5.39748	6.75823e-08	3.9301e-06
LOC102156359	276.505	-0.469651	Down	-1.38477	0.0870668	-5.39414	6.88506e-08	3.98091e-06
MRPL14	715.213	-0.600244	Down	-1.51597	0.111273	-5.39434	6.8775e-08	3.98091e-06
LOC478720	1199.06	-0.420172	Down	-1.33809	0.0782072	-5.37254	7.76343e-08	4.46384e-06
MTURN	1659.13	-0.575151	Down	-1.48983	0.107054	-5.37252	7.76455e-08	4.46384e-06
BRD2	7156.46	0.237515	UP	1.17896	0.0442454	5.36813	7.95558e-08	4.56067e-06
EHD1	1700.46	0.559853	UP	1.47412	0.104312	5.3671	8.0011e-08	4.57377e-06
PGGHG	508.83	-0.507148	Down	-1.42124	0.0945265	-5.36514	8.08848e-08	4.61066e-06
RRP12	922.093	0.712547	UP	1.63869	0.13299	5.3579	8.41963e-08	4.78591e-06
CFP	186.548	1.46134	UP	2.75364	0.272976	5.35337	8.63326e-08	4.88483e-06
NDUFS6	661.773	-0.566619	Down	-1.48105	0.105847	-5.35318	8.64208e-08	4.88483e-06
CYFIP1	3328.19	0.272446	UP	1.20785	0.0509356	5.34884	8.85195e-08	4.98948e-06
IL22RA1	758.497	0.895441	UP	1.86018	0.167466	5.34699	8.94299e-08	5.02676e-06
RHOJ	307.186	0.867364	UP	1.82433	0.16226	5.34554	9.01499e-08	5.05315e-06
RPL11	12331.7	-0.337301	Down	-1.26339	0.0631154	-5.3442	9.08171e-08	5.07645e-06
TEAD4	2304.8	0.790529	UP	1.72971	0.147974	5.34234	9.1753e-08	5.1146e-06
PSD4	1524.5	0.525762	UP	1.43969	0.0985137	5.33695	9.45254e-08	5.22594e-06
RAVER1	875.28	0.479128	UP	1.3939	0.089759	5.33794	9.4011e-08	5.22594e-06
SMIM11A	161.264	-0.623601	Down	-1.54072	0.116846	-5.33694	9.45274e-08	5.22594e-06
EHD4	2071.26	0.57425	UP	1.4889	0.107627	5.33557	9.52469e-08	5.23702e-06
MPRIP	7014.61	0.331604	UP	1.25841	0.0621461	5.33588	9.50826e-08	5.23702e-06
P2RY2	1007.21	0.576704	UP	1.49144	0.108146	5.33262	9.68067e-08	5.30832e-06
AKAP2	2226.41	0.760507	UP	1.69409	0.142687	5.3299	9.82674e-08	5.37381e-06
CYP2W1	226.801	0.999523	UP	1.99934	0.187672	5.3259	1.00457e-07	5.47236e-06
PTBP1	7268.74	0.509139	UP	1.4232	0.0956019	5.32562	1.00612e-07	5.47236e-06
DAB2	2034.54	0.482681	UP	1.39734	0.0907375	5.31953	1.04035e-07	5.64336e-06
ARL3	238.039	-0.574348	Down	-1.489	0.107998	-5.31814	1.04836e-07	5.67154e-06
HIGD2A	627.127	-0.634686	Down	-1.5526	0.119388	-5.31615	1.05987e-07	5.71849e-06
LYPLAL1	184.42	-0.791915	Down	-1.73137	0.149109	-5.31096	1.09049e-07	5.86799e-06
PAXX	1500.41	-0.470033	Down	-1.38514	0.088517	-5.31008	1.09575e-07	5.88062e-06
LOC106559441	510.377	-0.628002	Down	-1.54542	0.118337	-5.30691	1.11502e-07	5.96814e-06
CD164L2	258.759	-1.01521	Down	-2.0212	0.191495	-5.30152	1.14841e-07	6.1306e-06
G0S2	464.004	-1.78555	Down	-3.44749	0.336886	-5.30014	1.15713e-07	6.16089e-06
WDR88	119.267	-1.8852	Down	-3.69404	0.355757	-5.29912	1.1636e-07	6.17903e-06
USE1	388.017	-0.467939	Down	-1.38313	0.0883781	-5.29474	1.19185e-07	6.31243e-06
MNF1	375.501	-0.497161	Down	-1.41143	0.0939081	-5.29413	1.19586e-07	6.31708e-06
HEXIM2	85.8584	-0.872368	Down	-1.83067	0.164842	-5.29213	1.20898e-07	6.36969e-06
NDUFB11	731.7	-0.50267	Down	-1.41683	0.095032	-5.28948	1.22667e-07	6.42933e-06
APOC1	1428.47	-1.54481	Down	-2.91767	0.292043	-5.28968	1.22532e-07	6.42933e-06
HMOX1	1067.21	1.41942	UP	2.67477	0.268544	5.28561	1.25287e-07	6.54965e-06
RIIAD1	74.6212	-0.700069	Down	-1.62458	0.132508	-5.28323	1.26924e-07	6.6181e-06
PHKA2	706.281	-0.430845	Down	-1.34802	0.0815612	-5.28248	1.27449e-07	6.62832e-06
SEC16A	4268.56	0.340239	UP	1.26597	0.0644167	5.28185	1.27886e-07	6.63397e-06
LOC100688210	48.7888	-0.90136	Down	-1.86783	0.170692	-5.28062	1.28751e-07	6.66169e-06
ANGPTL4	1860.29	1.43529	UP	2.70436	0.272044	5.27594	1.32076e-07	6.7989e-06
TMEM208	275.794	-0.431446	Down	-1.34858	0.0817723	-5.27618	1.31902e-07	6.7989e-06
APBB3	581.709	-0.905171	Down	-1.87277	0.171622	-5.27422	1.33323e-07	6.8456e-06
ENY2	129.601	-0.505449	Down	-1.41957	0.095864	-5.27257	1.3453e-07	6.89006e-06
IL20	26.0508	3.53713	UP	11.6087	0.671143	5.27032	1.3619e-07	6.95362e-06
HSD17B8	1092.12	-0.433057	Down	-1.35009	0.0821787	-5.26969	1.36652e-07	6.95362e-06
HYKK	185.608	-0.88849	Down	-1.85124	0.16862	-5.26919	1.3703e-07	6.95362e-06
KRTAP8-1	11057.8	-1.36659	Down	-2.5786	0.259362	-5.26903	1.3715e-07	6.95362e-06
CIC	2982.84	0.417481	UP	1.33559	0.0793186	5.26334	1.41462e-07	7.15431e-06
SRA1	1274.57	-0.392708	Down	-1.31286	0.0746937	-5.25758	1.45962e-07	7.36344e-06
URB1	584.125	0.485596	UP	1.40016	0.0924022	5.25524	1.47829e-07	7.43899e-06
SBNO2	2386.07	1.17164	UP	2.25267	0.223095	5.25176	1.50656e-07	7.53148e-06
DDX54	195.009	0.620303	UP	1.5372	0.118125	5.25123	1.51088e-07	7.53148e-06
STX16	2979.26	-0.34449	Down	-1.2697	0.065603	-5.25114	1.5116e-07	7.53148e-06
RTN4IP1	193.408	-0.460966	Down	-1.37646	0.0877746	-5.2517	1.50705e-07	7.53148e-06
SCG3	54.7589	1.36325	UP	2.57264	0.259744	5.24842	1.53409e-07	7.61264e-06
NDUFB3	432.873	-0.697222	Down	-1.62138	0.132848	-5.24826	1.53543e-07	7.61264e-06
NUP188	1738.53	0.399677	UP	1.31921	0.0761872	5.24599	1.55445e-07	7.68806e-06
NOC4L	746.718	0.97621	UP	1.96729	0.186412	5.23685	1.63339e-07	8.01151e-06
CKAP5	1223.28	0.333778	UP	1.26031	0.0637289	5.23746	1.62799e-07	8.01151e-06
RNF183	178.457	-1.04537	Down	-2.0639	0.199628	-5.23662	1.63547e-07	8.01151e-06
LOC106559375	16.8607	-1.70545	Down	-3.2613	0.325679	-5.23659	1.63573e-07	8.01151e-06
ZFP36L1	5051.32	0.639478	UP	1.55776	0.122143	5.23547	1.64562e-07	8.04045e-06
TMPRSS9	417.456	-0.59397	Down	-1.50939	0.11353	-5.23185	1.67821e-07	8.17984e-06
TDRKH	23.837	-1.76847	Down	-3.40691	0.338127	-5.23019	1.69338e-07	8.23391e-06
RPL21	14508.3	-0.348874	Down	-1.27357	0.0667394	-5.22741	1.71901e-07	8.33844e-06
PFDN5	1817.44	-0.376227	Down	-1.29794	0.0720204	-5.22389	1.75198e-07	8.47648e-06
HAGH	723.603	-0.469741	Down	-1.38486	0.0899287	-5.22348	1.75587e-07	8.47648e-06
BICC1	579.604	0.748001	UP	1.67946	0.143262	5.22122	1.77749e-07	8.54662e-06
RASA3	1333.15	0.514839	UP	1.42883	0.0986078	5.22108	1.77887e-07	8.54662e-06
AS3MT	140.436	-0.569948	Down	-1.48447	0.109201	-5.21928	1.7962e-07	8.6094e-06
LOC106558823	397.241	-0.90429	Down	-1.87162	0.173389	-5.21539	1.8343e-07	8.77117e-06
INTS1	1777.14	0.473873	UP	1.38883	0.0909566	5.20988	1.88964e-07	9.01445e-06
BTRC	478.353	-0.392464	Down	-1.31263	0.0753527	-5.20837	1.90511e-07	9.06681e-06
NHSL1	1735.07	0.314091	UP	1.24323	0.0603455	5.20488	1.9412e-07	9.20078e-06
ENHO	285.899	-0.937225	Down	-1.91484	0.18007	-5.20477	1.94238e-07	9.20078e-06
CCS	444.778	-0.593171	Down	-1.50856	0.113978	-5.20425	1.94785e-07	9.20505e-06
PCNX3	2312.05	0.385539	UP	1.30635	0.0740984	5.20307	1.96021e-07	9.24186e-06
TSC22D3	3937.73	-1.16154	Down	-2.23696	0.223325	-5.20114	1.98073e-07	9.31684e-06
LOC102155289	2027.68	-0.458309	Down	-1.37393	0.0881965	-5.19646	2.03123e-07	9.53214e-06
BRD4	1964.68	0.516912	UP	1.43089	0.0995482	5.19258	2.074e-07	9.71028e-06
DCTN3	926.934	-0.35456	Down	-1.2786	0.06831	-5.19046	2.09772e-07	9.79856e-06
LOC488767	429.319	0.434156	UP	1.35112	0.0837649	5.18303	2.18314e-07	1.0174e-05
IFT27	222.658	-0.739448	Down	-1.66954	0.142973	-5.17194	2.3167e-07	1.07716e-05
SYNJ2	1890.87	0.532378	UP	1.44631	0.103076	5.1649	2.40572e-07	1.11598e-05
RAB6A	2575.62	0.213614	UP	1.15959	0.0414091	5.15862	2.48779e-07	1.1514e-05
TRAM1	2496.61	0.343101	UP	1.26848	0.0665165	5.15813	2.49426e-07	1.15176e-05
GARS	2746.41	0.56366	UP	1.47801	0.109296	5.15721	2.50654e-07	1.15478e-05
NFE2L2	2417.13	0.451663	UP	1.36762	0.0877094	5.14955	2.61118e-07	1.20025e-05
GJB3	3552.32	0.511853	UP	1.42588	0.0994542	5.14662	2.6522e-07	1.21358e-05
CAMTA1	202.349	-0.552909	Down	-1.46704	0.107424	-5.14698	2.64708e-07	1.21358e-05
TGFBI	3443.51	0.845943	UP	1.79744	0.164401	5.14562	2.66637e-07	1.2173e-05
TRMO	291.982	-0.37527	Down	-1.29708	0.0730093	-5.14003	2.74694e-07	1.25125e-05
LOC106558228	14.5163	-2.61845	Down	-6.14088	0.509715	-5.13708	2.79046e-07	1.26821e-05
FBXL18	1516.84	0.264111	UP	1.2009	0.0514531	5.13303	2.85108e-07	1.29285e-05
TNFAIP2	1037.73	0.919981	UP	1.89209	0.179271	5.13178	2.87008e-07	1.29855e-05
FAM131B	188.421	0.902639	UP	1.86948	0.176003	5.12854	2.92002e-07	1.31819e-05
UBB	2125.62	-0.670809	Down	-1.59197	0.130857	-5.12629	2.955e-07	1.331e-05
LOC102156599	279.11	-0.640174	Down	-1.55852	0.124898	-5.12558	2.96631e-07	1.33312e-05
LOC106560166	47.0995	-0.97168	Down	-1.96112	0.189856	-5.11799	3.08801e-07	1.38473e-05
CRY1	666.643	0.458971	UP	1.37456	0.0898396	5.10878	3.24245e-07	1.44869e-05
GSR	708.981	0.37009	UP	1.29243	0.0724558	5.10781	3.25921e-07	1.44869e-05
GABARAPL2	1335.08	-0.528156	Down	-1.44208	0.103402	-5.1078	3.25936e-07	1.44869e-05
LOC476006	925.015	-0.850865	Down	-1.80358	0.166557	-5.10856	3.24627e-07	1.44869e-05
PIGW	158.288	0.545574	UP	1.4596	0.106885	5.1043	3.32029e-07	1.47253e-05
DTX2	1025.38	0.404237	UP	1.32339	0.0792172	5.10289	3.34502e-07	1.48025e-05
RBP7	109.745	-1.24944	Down	-2.37749	0.244895	-5.10196	3.36153e-07	1.4843e-05
GLRX5	1216.71	-0.724284	Down	-1.65208	0.142017	-5.09998	3.39691e-07	1.49664e-05
WISP3	156.612	-0.959486	Down	-1.94462	0.188399	-5.09284	3.52742e-07	1.55076e-05
PSMG4	400.848	-0.518652	Down	-1.43262	0.101883	-5.09066	3.56826e-07	1.5653e-05
LOC111092977	133.493	-0.699539	Down	-1.62399	0.137442	-5.08972	3.58592e-07	1.56964e-05
NMD3	1150.65	0.413618	UP	1.33202	0.0812901	5.08817	3.61535e-07	1.57909e-05
LOC102151786	45.4708	1.46143	UP	2.75381	0.287426	5.08454	3.68525e-07	1.60615e-05
ATOX1	676.512	-0.762583	Down	-1.69653	0.150133	-5.07937	3.78679e-07	1.64685e-05
RTRAF	2863.89	-0.318538	Down	-1.24707	0.0627173	-5.07896	3.79515e-07	1.64693e-05
EMILIN2	1434.16	0.783668	UP	1.7215	0.154404	5.07545	3.8658e-07	1.67399e-05
PDLIM1	2675.24	0.520544	UP	1.4345	0.102652	5.07096	3.95808e-07	1.71028e-05
COMMD4	475.363	-0.421496	Down	-1.33932	0.0831327	-5.07016	3.97483e-07	1.71385e-05
LOC111092339	24.5935	-1.21312	Down	-2.31838	0.23934	-5.0686	4.00763e-07	1.72431e-05
RPL10A	18643.7	-0.324045	Down	-1.25184	0.0640579	-5.05863	4.22272e-07	1.80913e-05
CABLES1	652.817	-0.825693	Down	-1.77239	0.163216	-5.0589	4.2169e-07	1.80913e-05
FLYWCH1	134.494	-0.608632	Down	-1.52481	0.120328	-5.05813	4.23399e-07	1.81012e-05
HTR1B	46.8275	1.71882	UP	3.29166	0.339844	5.05765	4.24448e-07	1.81077e-05
TCIRG1	726.699	0.596335	UP	1.51187	0.117936	5.05644	4.27166e-07	1.81469e-05
LOC111093423	11.0807	-1.67091	Down	-3.18416	0.330439	-5.05665	4.26683e-07	1.81469e-05
OSMR	2741.38	1.06718	UP	2.09534	0.211132	5.05459	4.31312e-07	1.82845e-05
LY6G6D	110.894	-1.49951	Down	-2.82746	0.296861	-5.05121	4.39011e-07	1.85719e-05
GDNF	44.5315	1.63749	UP	3.11124	0.324244	5.05018	4.41401e-07	1.8634e-05
LOC609484	105.689	0.783442	UP	1.72123	0.155235	5.04682	4.49213e-07	1.89082e-05
ADORA2B	221.072	0.685669	UP	1.60845	0.135868	5.04659	4.49772e-07	1.89082e-05
SCRN2	184.196	-0.463898	Down	-1.37926	0.0919672	-5.04417	4.55502e-07	1.91093e-05
SUPT4H1	739.307	-0.387855	Down	-1.30845	0.0769072	-5.04315	4.57925e-07	1.91711e-05
SRCAP	4690.15	0.449389	UP	1.36546	0.0891494	5.04085	4.63462e-07	1.9334e-05
UQCR11	572.745	-0.583122	Down	-1.49809	0.115682	-5.04074	4.63733e-07	1.9334e-05
ADRA2A	525.222	0.83371	UP	1.78226	0.165437	5.03945	4.66864e-07	1.94244e-05
MIEN1	605.138	-0.575748	Down	-1.49045	0.114279	-5.0381	4.70176e-07	1.9522e-05
LRRC42	425.655	-0.365277	Down	-1.28813	0.0725795	-5.03279	4.83403e-07	1.99889e-05
LOC100856546	73.6081	-0.601729	Down	-1.51753	0.119555	-5.03309	4.82637e-07	1.99889e-05
LOC106559139	759.75	-0.871861	Down	-1.83002	0.173273	-5.03171	4.86121e-07	2.00602e-05
COX5B	1355.12	-0.549954	Down	-1.46404	0.109322	-5.03058	4.8899e-07	2.01374e-05
MORC4	998.61	0.302367	UP	1.23317	0.0601475	5.02709	4.97969e-07	2.04654e-05
OSGIN1	67.1695	1.24139	UP	2.36426	0.246987	5.02613	5.00469e-07	2.05263e-05
SPPL2B	695.648	0.456553	UP	1.37226	0.09085	5.02535	5.02514e-07	2.05684e-05
PEX16	890.355	-0.339936	Down	-1.2657	0.0676594	-5.02422	5.05491e-07	2.06484e-05
LOC111096071	1140.98	0.519175	UP	1.43314	0.103345	5.02371	5.06834e-07	2.06614e-05
KDELR2	2941.59	0.351342	UP	1.27575	0.069954	5.02247	5.10119e-07	2.07534e-05
RPL35	7633.57	-0.349603	Down	-1.27421	0.06965	-5.01942	5.18266e-07	2.10181e-05
LOC102157078	2153.13	-0.511292	Down	-1.42533	0.101866	-5.01926	5.18708e-07	2.10181e-05
ECM1	3859.77	0.644792	UP	1.56351	0.128513	5.01734	5.23927e-07	2.1187e-05
TUBB6	1821.88	0.766279	UP	1.70088	0.152883	5.0122	5.38123e-07	2.17176e-05
IQGAP3	349.095	1.09309	UP	2.1333	0.218141	5.01093	5.41669e-07	2.18171e-05
PML	1269.85	0.49624	UP	1.41053	0.0990452	5.01024	5.43626e-07	2.18522e-05
IFIT5	624.232	0.516803	UP	1.43078	0.103201	5.00771	5.50808e-07	2.20969e-05
DAPK1	722	0.59325	UP	1.50864	0.118602	5.00203	5.67302e-07	2.27135e-05
PKM	8892.03	0.704446	UP	1.62952	0.140989	4.99646	5.83925e-07	2.33327e-05
ADAM19	998.393	0.687195	UP	1.61015	0.137737	4.98917	6.06399e-07	2.41352e-05
AARS	1895.86	0.429478	UP	1.34675	0.0860775	4.98944	6.05547e-07	2.41352e-05
ARL4A	1322.71	-0.480793	Down	-1.39551	0.0966623	-4.97395	6.56038e-07	2.60594e-05
LRRC25	89.2151	1.84829	UP	3.60074	0.371898	4.96989	6.69898e-07	2.65056e-05
THOP1	1373.98	0.452493	UP	1.3684	0.0910455	4.96996	6.69658e-07	2.65056e-05
LOC608689	750.534	0.449234	UP	1.36532	0.0904619	4.96601	6.83445e-07	2.69887e-05
HINT1	1927.03	-0.385781	Down	-1.30657	0.0776946	-4.96536	6.85747e-07	2.70267e-05
CNP	545.314	0.507897	UP	1.42198	0.102343	4.96268	6.95269e-07	2.72954e-05
DCXR	433.922	-0.580328	Down	-1.49519	0.116938	-4.96269	6.95234e-07	2.72954e-05
SLC41A1	1341.85	0.581068	UP	1.49596	0.117385	4.95009	7.41802e-07	2.90657e-05
TBC1D14	821.373	0.305605	UP	1.23594	0.0618149	4.94388	7.65842e-07	2.99495e-05
EXTL1	196.512	1.14199	UP	2.20685	0.231022	4.94318	7.68568e-07	2.99979e-05
SVBP	384.906	-0.708717	Down	-1.63435	0.143392	-4.94252	7.71191e-07	3.00422e-05
KPNA3	1349.38	0.477821	UP	1.39264	0.0967414	4.93916	7.84603e-07	3.05058e-05
NCAPD3	468.92	0.488686	UP	1.40317	0.0991135	4.93057	8.19901e-07	3.18169e-05
LOC608422	332.671	-1.48133	Down	-2.79207	0.300465	-4.93013	8.21758e-07	3.18277e-05
PXN	2538.32	0.39194	UP	1.31216	0.0795987	4.92395	8.48126e-07	3.27861e-05
SLC14A1	200.328	1.41566	UP	2.66782	0.287561	4.923	8.5228e-07	3.28357e-05
EVI5L	683.11	0.348148	UP	1.27293	0.0707199	4.92291	8.52664e-07	3.28357e-05
GTPBP3	655.878	-0.403362	Down	-1.32259	0.0820209	-4.91779	8.75251e-07	3.36413e-05
KLHDC8B	204.724	-0.826824	Down	-1.77378	0.168187	-4.9161	8.82869e-07	3.38696e-05
CASP14	6494.57	1.06212	UP	2.08799	0.216118	4.91453	8.8995e-07	3.40765e-05
LIN7B	374.786	-0.66537	Down	-1.58597	0.13552	-4.90976	9.11883e-07	3.48502e-05
DSE	779.543	0.50662	UP	1.42072	0.103331	4.90286	9.44505e-07	3.60287e-05
PITPNM2	1931.18	0.43331	UP	1.35033	0.0883884	4.90234	9.47003e-07	3.60558e-05
MXRA5	12534.9	0.668432	UP	1.58935	0.136363	4.90187	9.49282e-07	3.60745e-05
RPS8	24486.2	-0.326249	Down	-1.25375	0.0665755	-4.90043	9.56268e-07	3.62717e-05
NUTF2	678.048	0.413126	UP	1.33157	0.0843329	4.89875	9.64462e-07	3.65138e-05
CALU	4359.86	0.490602	UP	1.40503	0.100227	4.89489	9.83591e-07	3.71683e-05
SYF2	731.105	-0.382119	Down	-1.30325	0.0781189	-4.89151	1.00068e-06	3.77433e-05
ZNF469	307.751	1.23342	UP	2.35124	0.252233	4.89001	1.00831e-06	3.79601e-05
POU2F3	996.813	0.554663	UP	1.46883	0.113485	4.88753	1.02111e-06	3.83704e-05
COX4I2	58.0306	-0.951269	Down	-1.93357	0.194733	-4.885	1.03429e-06	3.87937e-05
TRAPPC2L	385.975	-0.421919	Down	-1.33971	0.0864007	-4.88328	1.04336e-06	3.90611e-05
FAM98C	843.325	-0.383053	Down	-1.3041	0.0784592	-4.88219	1.04917e-06	3.92058e-05
RAMP1	220.943	-0.618671	Down	-1.53546	0.126754	-4.88086	1.05622e-06	3.93964e-05
TMPRSS12	43.956	-0.926168	Down	-1.90022	0.189852	-4.87838	1.06959e-06	3.98216e-05
SLAMF8	62.7947	1.08275	UP	2.11807	0.222056	4.87602	1.08247e-06	4.02269e-05
COPS9	637.58	-0.54566	Down	-1.45969	0.111966	-4.87345	1.09667e-06	4.06797e-05
PDCD5	609.872	-0.379374	Down	-1.30078	0.0778803	-4.87124	1.10899e-06	4.10609e-05
MGAT2	893.982	0.538883	UP	1.45285	0.110762	4.86525	1.14315e-06	4.21772e-05
CCDC107	98.9567	-0.54523	Down	-1.45925	0.112067	-4.86522	1.14331e-06	4.21772e-05
GPATCH4	705.571	0.709051	UP	1.63473	0.145883	4.8604	1.17148e-06	4.31376e-05
LOC106559079	98.7111	-1.00899	Down	-2.01251	0.207738	-4.85706	1.19144e-06	4.37926e-05
GRHL3	1118.48	0.558771	UP	1.47301	0.115082	4.85542	1.20135e-06	4.40764e-05
CMIP	1610.41	0.40446	UP	1.32359	0.0833142	4.85464	1.20606e-06	4.4169e-05
DUSP7	1372.87	0.617836	UP	1.53457	0.127456	4.84745	1.25055e-06	4.57154e-05
LOC102153112	19.5187	-1.7264	Down	-3.30902	0.356401	-4.84399	1.27254e-06	4.64352e-05
APOPT1	457.242	-0.393931	Down	-1.31397	0.0813319	-4.8435	1.27574e-06	4.64677e-05
RIT2	75.6665	-1.69183	Down	-3.23067	0.349496	-4.84079	1.29323e-06	4.70201e-05
ALOX12B	1196.93	0.710584	UP	1.63647	0.146949	4.83558	1.32758e-06	4.81821e-05
MORN4	270.894	-0.515631	Down	-1.42962	0.1067	-4.83256	1.34791e-06	4.88323e-05
NDUFB8	1143.89	-0.539625	Down	-1.45359	0.111696	-4.83118	1.35724e-06	4.90819e-05
GPR4	72.7034	0.950324	UP	1.93231	0.196775	4.82951	1.36871e-06	4.93259e-05
HSD17B10	1151.4	-0.464196	Down	-1.37955	0.0961171	-4.82948	1.36887e-06	4.93259e-05
NUP214	1489.1	0.432829	UP	1.34988	0.0896436	4.82833	1.3768e-06	4.9435e-05
SLC27A3	1028.59	-0.430215	Down	-1.34743	0.0890965	-4.82864	1.37472e-06	4.9435e-05
NUDT2	220.429	-0.670717	Down	-1.59186	0.13899	-4.82564	1.39557e-06	5.00199e-05
LOC111097617	261.059	1.41661	UP	2.66958	0.293699	4.82335	1.41168e-06	5.05075e-05
AIFM2	480.439	-0.808839	Down	-1.7518	0.167777	-4.82092	1.42898e-06	5.10362e-05
MTHFD1L	745.418	0.660748	UP	1.5809	0.13715	4.8177	1.45223e-06	5.17747e-05
PIGP	322.342	-0.485425	Down	-1.4	0.100816	-4.81498	1.47217e-06	5.23008e-05
ADGRG4	36.5419	-1.86468	Down	-3.64186	0.387246	-4.81522	1.47037e-06	5.23008e-05
LOC100684983	1166.48	-0.562899	Down	-1.47723	0.116938	-4.81363	1.48212e-06	5.25618e-05
MAP3K14	620.49	0.657388	UP	1.57722	0.136887	4.80242	1.56759e-06	5.54954e-05
LGALS12	288.311	-1.21659	Down	-2.32396	0.253346	-4.80207	1.57035e-06	5.54957e-05
LOC111091026	315.811	-0.579181	Down	-1.494	0.120684	-4.79916	1.59336e-06	5.62104e-05
CNPPD1	2215.36	-0.494167	Down	-1.40851	0.102998	-4.79784	1.60388e-06	5.6483e-05
RRAS2	668.933	0.471935	UP	1.38697	0.0984188	4.79517	1.62537e-06	5.71399e-05
C9H9orf16	2789.63	-0.433215	Down	-1.35024	0.0903612	-4.79426	1.6328e-06	5.73013e-05
RPL14	14436.6	-0.334108	Down	-1.2606	0.069727	-4.79166	1.65407e-06	5.79471e-05
WFDC3	131.171	-0.956278	Down	-1.9403	0.199592	-4.79117	1.65815e-06	5.79892e-05
PLXND1	2060.78	0.49453	UP	1.40886	0.10325	4.78964	1.67079e-06	5.83302e-05
CDK16	1259.26	0.326647	UP	1.2541	0.0683129	4.78163	1.73878e-06	6.05991e-05
PTGFRN	1677.02	0.582781	UP	1.49773	0.121902	4.78074	1.74652e-06	6.07235e-05
TMBIM4	1366.03	-0.326226	Down	-1.25373	0.0682407	-4.78053	1.74837e-06	6.07235e-05
LOC488947	42.9939	2.14639	UP	4.42717	0.449248	4.77773	1.77283e-06	6.14673e-05
MAST3	584.658	0.641556	UP	1.56001	0.134341	4.77557	1.79203e-06	6.20264e-05
SNRNP70	6021.31	-0.407924	Down	-1.32678	0.0854308	-4.77491	1.79785e-06	6.21212e-05
POU2F2	68.608	1.81045	UP	3.50751	0.379514	4.77044	1.83826e-06	6.34091e-05
ASAP3	685.782	0.711113	UP	1.63707	0.149181	4.76678	1.87189e-06	6.44589e-05
TBX3	482.405	0.625091	UP	1.54231	0.131255	4.76243	1.91278e-06	6.57547e-05
LYG1	373.227	-1.28218	Down	-2.43206	0.269478	-4.75802	1.95504e-06	6.70931e-05
LOC111094328	79.0727	0.829214	UP	1.77672	0.174319	4.75689	1.96598e-06	6.7354e-05
LOC489647	187.634	-0.680268	Down	-1.60244	0.143154	-4.752	2.01413e-06	6.88868e-05
KIRREL1	596.244	0.505702	UP	1.41981	0.106442	4.75098	2.02438e-06	6.90033e-05
ARL16	128.377	-0.499365	Down	-1.41359	0.105101	-4.75131	2.02105e-06	6.90033e-05
PATJ	947.489	-0.333539	Down	-1.2601	0.0702564	-4.74746	2.05987e-06	7.00946e-05
MRPS17	347.559	-0.436289	Down	-1.35312	0.0919115	-4.74684	2.0662e-06	7.01917e-05
DNAJB2	1920.94	-0.312194	Down	-1.24159	0.065774	-4.74646	2.07008e-06	7.02053e-05
BCL6B	263.26	0.684712	UP	1.60738	0.144375	4.74258	2.11017e-06	7.13252e-05
FAM229A	130.552	-0.642133	Down	-1.56063	0.13539	-4.74285	2.10735e-06	7.13252e-05
EPN2	2390.53	0.314968	UP	1.24398	0.0664236	4.74181	2.11817e-06	7.14759e-05
ISCA1	764.533	-0.487114	Down	-1.40164	0.102819	-4.73759	2.1627e-06	7.28566e-05
ZNF576	576.276	-0.468726	Down	-1.38389	0.0989629	-4.73638	2.17568e-06	7.31717e-05
SMPD3	2439.48	0.683456	UP	1.60598	0.1444	4.73307	2.21152e-06	7.4194e-05
LIPG	637.148	-0.632123	Down	-1.54984	0.13356	-4.73289	2.21343e-06	7.4194e-05
LOC481939	70.9986	0.689306	UP	1.61251	0.145733	4.72992	2.24611e-06	7.49693e-05
PRRC1	943.216	0.50506	UP	1.41918	0.106777	4.73003	2.24482e-06	7.49693e-05
AARS2	387.547	0.419797	UP	1.33774	0.0887562	4.72977	2.2477e-06	7.49693e-05
KHK	239.584	-1.10268	Down	-2.14753	0.233166	-4.72914	2.25471e-06	7.5079e-05
RWDD1	1372.42	-0.325522	Down	-1.25312	0.0688566	-4.72753	2.27264e-06	7.55512e-05
ZNF142	773.865	0.488843	UP	1.40332	0.103425	4.72653	2.28391e-06	7.5584e-05
SERF2	3448.15	-0.484778	Down	-1.39937	0.102567	-4.72644	2.28486e-06	7.5584e-05
LOC111089983	517.801	-0.554504	Down	-1.46866	0.117308	-4.7269	2.27974e-06	7.5584e-05
FRMD1	334.409	-0.822222	Down	-1.76813	0.173975	-4.72609	2.28888e-06	7.55931e-05
FAM111B	486.704	0.925378	UP	1.89918	0.195823	4.72557	2.29469e-06	7.56611e-05
LPAR1	993.736	0.710516	UP	1.63639	0.15037	4.72513	2.29965e-06	7.5701e-05
WASHC1	1248.38	-0.303256	Down	-1.23393	0.0642039	-4.72333	2.32017e-06	7.61281e-05
LOC102153034	3031.1	-0.796904	Down	-1.73737	0.168708	-4.72358	2.31727e-06	7.61281e-05
TNFRSF1B	909.711	1.36936	UP	2.58355	0.289973	4.72236	2.33123e-06	7.62428e-05
TNC	3483.66	1.07067	UP	2.10041	0.226712	4.7226	2.32851e-06	7.62428e-05
THBD	453.871	0.845171	UP	1.79648	0.179065	4.7199	2.35961e-06	7.70464e-05
CD58	814.589	0.473133	UP	1.38812	0.100274	4.71838	2.37727e-06	7.73724e-05
TAF1	1182.28	-0.392702	Down	-1.31285	0.0832229	-4.71868	2.37381e-06	7.73724e-05
COLGALT1	1669.39	0.464488	UP	1.37983	0.0984513	4.71795	2.38233e-06	7.74123e-05
DYNLRB1	1235.68	-0.305657	Down	-1.23598	0.0648732	-4.7116	2.45774e-06	7.96631e-05
LOC111098513	61.8398	-0.992802	Down	-1.99005	0.210721	-4.71146	2.45949e-06	7.96631e-05
HAS1	47.5834	0.975333	UP	1.9661	0.20717	4.70788	2.50306e-06	8.07579e-05
GATAD2A	2393.69	0.354244	UP	1.27832	0.0752431	4.70799	2.50168e-06	8.07579e-05
NDUFB2	531.409	-0.5502	Down	-1.46429	0.116872	-4.7077	2.5053e-06	8.07579e-05
ESPL1	302.118	0.87581	UP	1.83504	0.186075	4.70676	2.51681e-06	8.09995e-05
IL4R	1040.29	1.08662	UP	2.12376	0.230904	4.70596	2.52669e-06	8.10589e-05
SARS2	347.847	0.406818	UP	1.32576	0.0864448	4.70609	2.52507e-06	8.10589e-05
ACKR3	1321.79	1.16555	UP	2.24318	0.247755	4.70444	2.5456e-06	8.1536e-05
ALAD	1273.26	-0.425516	Down	-1.34305	0.090669	-4.69308	2.69126e-06	8.60648e-05
LOC111096592	46.5273	-1.14221	Down	-2.20718	0.243431	-4.69211	2.70407e-06	8.63376e-05
PSMB3	1500.3	-0.349807	Down	-1.27439	0.0745808	-4.6903	2.72802e-06	8.69648e-05
GNA11	326.857	0.539339	UP	1.45331	0.115003	4.68979	2.73488e-06	8.70459e-05
TMEM65	1110.5	0.368072	UP	1.29063	0.0785004	4.68878	2.74834e-06	8.73365e-05
FCGR1A	83.9804	2.20121	UP	4.59866	0.469537	4.68806	2.75812e-06	8.75098e-05
SGCE	208.803	0.557645	UP	1.47186	0.119014	4.68556	2.79193e-06	8.80287e-05
BRI3	508.278	-0.534985	Down	-1.44893	0.114169	-4.68591	2.78714e-06	8.80287e-05
LOC100688940	339.687	-0.537554	Down	-1.45151	0.114725	-4.68558	2.79173e-06	8.80287e-05
LOC102155783	68.382	-0.712315	Down	-1.63843	0.152019	-4.68569	2.79018e-06	8.80287e-05
NR4A3	85.246	1.6812	UP	3.20694	0.358931	4.6839	2.81463e-06	8.8606e-05
CSF1	2377.39	0.662388	UP	1.5827	0.141562	4.67914	2.88082e-06	9.05484e-05
LSM14B	1488.83	-0.281866	Down	-1.21577	0.0602543	-4.67793	2.89779e-06	9.094e-05
SURF4	3610.35	0.369436	UP	1.29185	0.0789968	4.6766	2.91671e-06	9.13917e-05
LTBP1	1813.43	0.606336	UP	1.52239	0.129696	4.67505	2.93885e-06	9.19427e-05
LOC102154768	14.8427	-1.37728	Down	-2.59778	0.294738	-4.67289	2.9699e-06	9.27702e-05
SNRNP27	720.515	-0.416354	Down	-1.33455	0.0891146	-4.67212	2.98104e-06	9.29742e-05
XYLT1	231.743	0.765452	UP	1.6999	0.163958	4.66857	3.03301e-06	9.44493e-05
IL13RA1	5895.86	0.509231	UP	1.42329	0.109086	4.66816	3.03909e-06	9.44929e-05
SRPX2	232.567	1.07565	UP	2.10768	0.230474	4.66714	3.05418e-06	9.48158e-05
LOC102156915	1413.47	0.624244	UP	1.5414	0.133782	4.66614	3.06904e-06	9.50655e-05
TP53	1577.97	0.424517	UP	1.34212	0.0909815	4.66597	3.07165e-06	9.50655e-05
DCAF16	978.478	-0.372782	Down	-1.29485	0.0799003	-4.66559	3.07729e-06	9.50943e-05
HELZ2	849.384	1.04033	UP	2.0567	0.223029	4.66457	3.09266e-06	9.54233e-05
RNF145	1954.56	-0.176223	Down	-1.12992	0.0377844	-4.6639	3.10267e-06	9.55859e-05
RPS6	29478.1	-0.293394	Down	-1.22552	0.0629401	-4.66148	3.13949e-06	9.65258e-05
LOC102156550	10.9592	-2.08035	Down	-4.22911	0.446307	-4.66126	3.14275e-06	9.65258e-05
SMIM20	926.812	-0.29805	Down	-1.22948	0.0639549	-4.66032	3.1572e-06	9.67133e-05
MED10	322.352	-0.434408	Down	-1.35136	0.0932158	-4.66024	3.15843e-06	9.67133e-05
RPS6KA4	1502.78	0.495514	UP	1.40982	0.106343	4.65958	3.16851e-06	9.68749e-05
GABARAPL1	2026.13	-0.58026	Down	-1.49512	0.124737	-4.65188	3.28927e-06	0.000100415
INSIG1	3023.9	-0.936545	Down	-1.91394	0.201371	-4.65084	3.3058e-06	0.000100767
ENPP1	617.275	0.666646	UP	1.58738	0.143428	4.64794	3.35267e-06	0.000101985
TMEM59	4019.07	-0.246129	Down	-1.18602	0.0529568	-4.64774	3.35586e-06	0.000101985
LOC102153462	22.6536	-1.16307	Down	-2.23933	0.250396	-4.64492	3.40214e-06	0.000103236
LOC111092909	157.779	0.861611	UP	1.81707	0.185673	4.64048	3.47603e-06	0.000105319
CKAP2	525.658	0.496092	UP	1.41039	0.107001	4.63634	3.54637e-06	0.00010729
ARL1	931.343	-0.321898	Down	-1.24997	0.0694397	-4.63564	3.55828e-06	0.000107489
USP4	1616.1	0.271308	UP	1.2069	0.0585311	4.63528	3.56453e-06	0.000107517
NOP14	849.465	0.55346	UP	1.4676	0.119411	4.63492	3.57073e-06	0.000107543
DZIP1	1010	0.639246	UP	1.55752	0.137976	4.63302	3.60366e-06	0.000108373
PEX11A	406.533	-0.387455	Down	-1.30808	0.0836738	-4.63054	3.64712e-06	0.000109517
GPIHBP1	137.285	-0.75986	Down	-1.69333	0.164209	-4.62738	3.70315e-06	0.000111034
HDAC10	698.447	-0.468751	Down	-1.38391	0.101372	-4.62408	3.76262e-06	0.00011265
ARID1A	2867.65	0.369432	UP	1.29184	0.0799397	4.62138	3.81192e-06	0.000113884
ACMSD	8.37082	-1.71493	Down	-3.2828	0.371099	-4.62121	3.81513e-06	0.000113884
ADM5	172.628	1.80327	UP	3.4901	0.390507	4.61776	3.87904e-06	0.000115621
TUSC5	1678.54	-1.32257	Down	-2.50112	0.286436	-4.61735	3.88672e-06	0.000115679
SLC25A19	148.259	0.820539	UP	1.76607	0.177726	4.61689	3.89531e-06	0.000115764
ALDH18A1	1268.33	0.467502	UP	1.38271	0.101301	4.61497	3.93156e-06	0.000116669
LAMTOR2	1185.07	-0.356122	Down	-1.27998	0.0771812	-4.6141	3.94799e-06	0.00011688
SYNE4	158.839	-0.754751	Down	-1.68734	0.163579	-4.61398	3.95025e-06	0.00011688
SPEF1	117.857	0.644905	UP	1.56364	0.139795	4.61323	3.96459e-06	0.000116961
PACS1	1073.36	0.367019	UP	1.28968	0.0795565	4.61331	3.96307e-06	0.000116961
DPP9	843.485	0.575539	UP	1.49023	0.124804	4.61153	3.99709e-06	0.000117748
LOC476620	224.969	1.16209	UP	2.23782	0.252097	4.6097	4.03244e-06	0.000118271
PRDX5	2292.38	-0.50926	Down	-1.42332	0.110464	-4.61017	4.02336e-06	0.000118271
LOC111098999	95.5944	-0.654847	Down	-1.57445	0.142051	-4.60995	4.02757e-06	0.000118271
OGT	4505.75	-0.441341	Down	-1.35787	0.0957526	-4.60918	4.04257e-06	0.000118396
SPINK2	199.446	-1.05034	Down	-2.07102	0.227913	-4.60851	4.05569e-06	0.000118608
BEX4	261.132	-0.598383	Down	-1.51402	0.129984	-4.6035	4.15446e-06	0.000121321
CCDC124	641.177	-0.377223	Down	-1.29884	0.0820354	-4.5983	4.25962e-06	0.000124212
GNAI2	3548.74	0.446503	UP	1.36273	0.0971202	4.59743	4.27737e-06	0.00012455
LRRC8D	294.236	0.497809	UP	1.41207	0.108301	4.59653	4.29584e-06	0.000124767
C24H20orf194	721.931	-0.664813	Down	-1.58536	0.144636	-4.59647	4.29718e-06	0.000124767
LOC481722	1676.65	0.39162	UP	1.31187	0.0852261	4.59507	4.32594e-06	0.000125421
MTUS2	113.173	0.893847	UP	1.85812	0.194612	4.59298	4.3696e-06	0.000126324
COL6A3	8688.18	0.805061	UP	1.74722	0.17528	4.59299	4.36941e-06	0.000126324
LOC492161	531.077	-0.573231	Down	-1.48785	0.124903	-4.58941	4.44497e-06	0.000128136
NUDT14	140.448	-0.584391	Down	-1.49941	0.127328	-4.58967	4.43947e-06	0.000128136
LOC106558663	218.153	-0.690811	Down	-1.61419	0.150545	-4.58873	4.45959e-06	0.000128374
RBM7	524.88	0.339717	UP	1.26551	0.0740634	4.58684	4.50008e-06	0.000129355
SNRPN	444.848	-0.459254	Down	-1.37483	0.100147	-4.58581	4.52225e-06	0.000129623
LOC106559551	64.0403	-0.912508	Down	-1.88231	0.198982	-4.58589	4.52057e-06	0.000129623
UFSP2	490.901	-0.374254	Down	-1.29617	0.0816633	-4.58288	4.58606e-06	0.000131265
EFEMP1	4857.87	0.586336	UP	1.50143	0.127972	4.58176	4.61084e-06	0.000131788
WDR62	293.261	0.561822	UP	1.47613	0.122653	4.58057	4.63717e-06	0.000132353
UTP4	822.21	0.611722	UP	1.52808	0.133587	4.5792	4.66757e-06	0.000133032
TNXB	11640	1.08943	UP	2.1279	0.238005	4.57733	4.70948e-06	0.000134038
THEMIS2	118.513	1.39117	UP	2.62291	0.303961	4.57681	4.72121e-06	0.000134182
BANF1	1146.43	-0.383947	Down	-1.30491	0.083899	-4.5763	4.73268e-06	0.000134319
LOC102155865	680.393	-0.449289	Down	-1.36537	0.0983463	-4.56844	4.91376e-06	0.000139262
ZBTB2	443.595	0.385042	UP	1.3059	0.0843018	4.56742	4.93767e-06	0.000139744
WASHC3	324.177	-0.511674	Down	-1.4257	0.112045	-4.5667	4.95466e-06	0.000140028
RRBP1	3441.87	0.498972	UP	1.41321	0.10928	4.56598	4.97177e-06	0.000140119
SEC61A1	5781.21	0.407271	UP	1.32617	0.0891917	4.56625	4.96537e-06	0.000140119
SLC6A17	333.133	0.743828	UP	1.67461	0.162924	4.56548	4.98344e-06	0.000140252
DNAH2	247.285	0.852286	UP	1.80536	0.186708	4.5648	4.99979e-06	0.000140516
TREX1	127.86	0.654414	UP	1.57398	0.143449	4.562	5.06688e-06	0.000142006
CD44	14244.1	0.55654	UP	1.47074	0.12199	4.56217	5.06273e-06	0.000142006
PRSS27	67.2572	1.07365	UP	2.10475	0.235376	4.56142	5.08086e-06	0.000142201
HDGF	3520.58	0.324117	UP	1.2519	0.0711007	4.55856	5.15052e-06	0.000143951
SLCO2A1	373.982	0.735478	UP	1.66495	0.16142	4.5563	5.2062e-06	0.000145305
SLC25A26	239.271	-0.385298	Down	-1.30613	0.0845879	-4.555	5.23856e-06	0.000146007
LOC111097595	188.666	-0.847766	Down	-1.79971	0.186131	-4.55467	5.24687e-06	0.000146037
PID1	714.287	0.567701	UP	1.48216	0.124665	4.55382	5.26811e-06	0.000146426
LOC106558894	28.8084	-1.13496	Down	-2.19612	0.249519	-4.5486	5.4004e-06	0.000149896
C29H8orf59	295.44	-0.491486	Down	-1.40589	0.108097	-4.54671	5.44897e-06	0.000151006
LOC100683344	57.8989	-0.854979	Down	-1.80873	0.188053	-4.54647	5.45535e-06	0.000151006
MMP19	521.965	0.961529	UP	1.94737	0.211574	4.54465	5.5026e-06	0.000151897
LOC490877	844.187	0.507347	UP	1.42143	0.111632	4.5448	5.49864e-06	0.000151897
SPATA7	584.455	-0.266328	Down	-1.20274	0.0586675	-4.53961	5.63588e-06	0.000155152
LOC111092106	11.779	-1.55096	Down	-2.93013	0.341645	-4.5397	5.63355e-06	0.000155152
AUTS2	3229.81	0.402717	UP	1.32199	0.0887433	4.538	5.6791e-06	0.000156129
ISG20	41.305	1.96089	UP	3.89301	0.432203	4.53696	5.70717e-06	0.000156687
XRN2	1457.56	0.281289	UP	1.21528	0.0620125	4.53601	5.73291e-06	0.00015718
APIP	587.087	-0.3911	Down	-1.31139	0.0862488	-4.53456	5.77236e-06	0.000158005
LOC111097748	15.3231	-1.46841	Down	-2.76717	0.323843	-4.53433	5.77867e-06	0.000158005
HSPB11	79.9501	-0.834864	Down	-1.78369	0.184164	-4.53327	5.80767e-06	0.000158583
FBXL16	213.87	0.653882	UP	1.5734	0.144292	4.53166	5.85232e-06	0.000159377
LOC102156662	141.064	-0.746364	Down	-1.67756	0.1647	-4.53165	5.85254e-06	0.000159377
CDH13	2089.2	0.735405	UP	1.66486	0.162372	4.52915	5.9222e-06	0.000161057
NDUFB4	661.797	-0.517511	Down	-1.43148	0.114324	-4.52672	5.99074e-06	0.000162701
GFPT2	1293.73	1.31825	UP	2.49363	0.291299	4.52542	6.02764e-06	0.000163484
FKBP2	390.764	-0.502425	Down	-1.41659	0.11104	-4.52474	6.04701e-06	0.000163789
OAS2	615.242	1.06693	UP	2.09497	0.235816	4.5244	6.05662e-06	0.000163829
WIZ	1493.81	0.438746	UP	1.35543	0.0970073	4.52281	6.10228e-06	0.000164623
EIF4G2	21573.5	0.281203	UP	1.21521	0.0621706	4.52309	6.09441e-06	0.000164623
NAPB	336.696	-0.438316	Down	-1.35502	0.0969261	-4.52217	6.12086e-06	0.000164904
LSM6	648.617	-0.496311	Down	-1.4106	0.109767	-4.52149	6.1406e-06	0.000165215
CYP21A2	25.1083	1.09995	UP	2.14347	0.243396	4.51918	6.20799e-06	0.000166289
EIF4G1	9660.09	0.39834	UP	1.31799	0.0881416	4.51932	6.20382e-06	0.000166289
PRRC2A	6901.59	0.391401	UP	1.31167	0.0866151	4.51885	6.21767e-06	0.000166289
PHC2	2204.94	0.391071	UP	1.31137	0.0865305	4.51946	6.19986e-06	0.000166289
SPP2	160.812	-0.891098	Down	-1.85459	0.197202	-4.51871	6.22173e-06	0.000166289
AGPAT2	1166.94	-0.483231	Down	-1.39787	0.106994	-4.51641	6.28982e-06	0.000167887
BCL2L2	834.598	-0.382114	Down	-1.30325	0.0846746	-4.51274	6.39949e-06	0.000170588
RING1	1260.17	-0.378372	Down	-1.29987	0.0838516	-4.5124	6.40989e-06	0.00017064
ARID4A	615.82	-0.354434	Down	-1.27848	0.0785789	-4.51055	6.4659e-06	0.000171904
ZNF846	256.572	-0.406557	Down	-1.32552	0.0901597	-4.5093	6.50424e-06	0.000172696
ASB6	1080.26	0.284293	UP	1.21781	0.0630603	4.50827	6.53572e-06	0.000173304
SFT2D1	607.84	-0.441326	Down	-1.35785	0.0979067	-4.50761	6.5561e-06	0.000173389
ANAPC13	106.275	-0.691487	Down	-1.61495	0.153401	-4.50771	6.55319e-06	0.000173389
GAK	2329.42	0.322445	UP	1.25045	0.0715382	4.50732	6.56518e-06	0.000173401
DDX17	9833.69	-0.31548	Down	-1.24443	0.0700024	-4.5067	6.58436e-06	0.000173681
PIM1	1193.66	0.490911	UP	1.40533	0.108995	4.50399	6.66893e-06	0.000175503
TRAP1	1681.16	0.322258	UP	1.25029	0.0715547	4.50365	6.67952e-06	0.000175503
PRR36	60.6118	-0.643865	Down	-1.56251	0.142958	-4.50388	6.67249e-06	0.000175503
PSMB4	2608.86	-0.305999	Down	-1.23627	0.067993	-4.50044	6.78116e-06	0.000177942
KDM2A	2570.39	0.248834	UP	1.18825	0.0553073	4.49911	6.82391e-06	0.000178831
SSBP2	756.42	-0.48889	Down	-1.40336	0.108699	-4.49763	6.87149e-06	0.000179844
TMEM17	117.093	-0.559285	Down	-1.47354	0.124368	-4.49703	6.89102e-06	0.000180122
LOC111092404	330.861	-0.583545	Down	-1.49853	0.129902	-4.4922	7.04918e-06	0.000184017
RPLP0	42100.3	-0.340523	Down	-1.26622	0.0758156	-4.49147	7.07344e-06	0.000184412
ALS2	811.925	-0.268831	Down	-1.20483	0.059891	-4.48867	7.16709e-06	0.000186612
CCDC3	2447.26	0.416463	UP	1.33465	0.0928348	4.48607	7.25494e-06	0.000188657
AMPD2	1772.4	0.655347	UP	1.575	0.146102	4.48554	7.27309e-06	0.000188885
CFAP20	450.815	-0.307414	Down	-1.23749	0.0685422	-4.48503	7.29035e-06	0.000188988
OCIAD2	548.826	-0.576345	Down	-1.49107	0.128509	-4.48487	7.29577e-06	0.000188988
CDCA7L	896.361	0.392098	UP	1.3123	0.0874388	4.48426	7.31676e-06	0.000189288
ITGB1	6148.52	0.339871	UP	1.26564	0.0758312	4.48195	7.39658e-06	0.000191108
GSS	489.425	-0.356142	Down	-1.28	0.0794755	-4.48116	7.42387e-06	0.000191568
TREM1	30.9383	2.57669	UP	5.96571	0.575173	4.47986	7.46935e-06	0.00019225
DSEL	131.698	0.620907	UP	1.53784	0.138598	4.4799	7.46769e-06	0.00019225
BHLHE40	2647.28	0.64564	UP	1.56443	0.144131	4.47955	7.48015e-06	0.000192283
ANKRD13C	1697.09	0.263902	UP	1.20072	0.0589251	4.47859	7.51361e-06	0.000192897
DLL4	329.541	0.501656	UP	1.41584	0.112026	4.47803	7.53366e-06	0.000193166
MAP1A	689.654	0.845883	UP	1.79736	0.188944	4.4769	7.57337e-06	0.000193938
LOC100686099	812.199	-0.28418	Down	-1.21772	0.063483	-4.47647	7.58874e-06	0.000194085
EDF1	1926.57	-0.375208	Down	-1.29703	0.0838547	-4.4745	7.65916e-06	0.000195638
OLFM1	179.422	1.03249	UP	2.04555	0.230864	4.47229	7.73878e-06	0.000197374
DPY30	543.188	-0.397534	Down	-1.31725	0.0888927	-4.47207	7.74669e-06	0.000197374
CHI3L1	248.842	2.61873	UP	6.14211	0.585859	4.4699	7.82554e-06	0.000199132
LAMC2	2124.81	0.688064	UP	1.61112	0.153949	4.46943	7.84299e-06	0.000199311
LOC489812	812.678	0.497884	UP	1.41214	0.111404	4.46917	7.85232e-06	0.000199311
ELAVL1	1676.17	0.338748	UP	1.26466	0.0758227	4.46764	7.90887e-06	0.000200494
ATP13A1	1277.15	0.300808	UP	1.23183	0.0673802	4.46434	8.03152e-06	0.000203348
LOC111095676	24.4056	1.64463	UP	3.12668	0.368444	4.46372	8.0549e-06	0.000203684
TBCD	2530.32	0.257174	UP	1.19514	0.0576253	4.46287	8.08682e-06	0.00020398
HRCT1	93.2159	-1.30004	Down	-2.46236	0.291297	-4.46295	8.08399e-06	0.00020398
PTP4A1	1954.31	0.657089	UP	1.5769	0.147255	4.46225	8.11029e-06	0.000204316
NCF4	62.8007	1.82846	UP	3.55159	0.409799	4.46186	8.12529e-06	0.000204439
GJA5	110.696	0.705167	UP	1.63033	0.158186	4.45784	8.27896e-06	0.000208046
AHR	1863.92	0.741783	UP	1.67224	0.166447	4.45658	8.32767e-06	0.00020875
TRIM41	1085.25	-0.243805	Down	-1.18411	0.0547047	-4.45675	8.32116e-06	0.00020875
RPS6KA3	1429.59	0.363759	UP	1.28677	0.0816281	4.45629	8.33899e-06	0.000208775
LOC611209	1150.23	-0.547195	Down	-1.46124	0.122903	-4.45223	8.49829e-06	0.000212456
DNAJC12	56.2383	-0.683008	Down	-1.60548	0.153416	-4.45201	8.50709e-06	0.000212456
PFDN6	613.259	-0.407715	Down	-1.32658	0.091602	-4.45094	8.54947e-06	0.000213251
ANKRD28	588.841	0.422157	UP	1.33993	0.0948762	4.44956	8.60462e-06	0.000214361
FNBP1L	872.147	-0.346046	Down	-1.27107	0.0778225	-4.44661	8.72353e-06	0.000217056
CRYZ	244.229	-0.53559	Down	-1.44953	0.120475	-4.44564	8.76295e-06	0.000217768
PLAUR	255.478	2.03083	UP	4.08641	0.457118	4.44269	8.884e-06	0.000220505
TSPAN31	658.456	-0.392303	Down	-1.31249	0.0883199	-4.44184	8.9193e-06	0.000221109
MED12	1400.6	0.317449	UP	1.24612	0.0714876	4.44061	8.97045e-06	0.000222104
ASXL1	1813.72	0.334779	UP	1.26118	0.0753955	4.4403	8.98346e-06	0.000222154
LOC100856587	487.161	-0.523356	Down	-1.43729	0.117878	-4.4398	9.00431e-06	0.000222396
NPY2R	99.5083	-1.75151	Down	-3.36711	0.394612	-4.43857	9.05594e-06	0.000223398
ARMC12	75.9264	-1.17205	Down	-2.25332	0.264228	-4.43576	9.17476e-06	0.000226053
YWHAG	3614.24	0.403974	UP	1.32315	0.0910831	4.43523	9.19738e-06	0.000226334
TAF10	870.362	-0.379399	Down	-1.3008	0.0855747	-4.43354	9.26986e-06	0.00022784
DEAF1	443.898	0.350727	UP	1.2752	0.0791453	4.43143	9.36118e-06	0.000229804
AEN	699.826	0.761353	UP	1.69508	0.171933	4.4282	9.50237e-06	0.000232987
CCL8	62.2536	2.91138	UP	7.52338	0.657726	4.42644	9.58028e-06	0.000234044
GNG2	719.473	0.876254	UP	1.8356	0.197957	4.42649	9.57772e-06	0.000234044
SLIT3	4911.23	0.721685	UP	1.64911	0.163021	4.42695	9.55747e-06	0.000234044
TPPP3	975.461	0.916813	UP	1.88794	0.207167	4.42547	9.62303e-06	0.000234804
C7	798.182	1.04498	UP	2.06333	0.236198	4.42415	9.68217e-06	0.000235962
LOC100683303	352.016	-0.548546	Down	-1.46261	0.124022	-4.42299	9.73443e-06	0.000236949
LOC111096076	444.074	-0.381505	Down	-1.3027	0.0862708	-4.42219	9.77072e-06	0.000237546
UFC1	1875.01	-0.332764	Down	-1.25942	0.0752779	-4.42048	9.8482e-06	0.000239142
TRMT112	1014.58	-0.466714	Down	-1.38196	0.105597	-4.41975	9.88164e-06	0.000239665
LOC102151964	7.22713	-3.3071	Down	-9.89777	0.748304	-4.41946	9.89462e-06	0.000239692
LOC111091385	51.6025	-0.839796	Down	-1.7898	0.19007	-4.41836	9.94539e-06	0.000240633
KPNA2	1136.03	0.680186	UP	1.60235	0.153984	4.41724	9.99676e-06	0.000241297
PMVK	1064.43	-0.38887	Down	-1.30937	0.0880335	-4.41729	9.99461e-06	0.000241297
CLDN3	251.238	-0.881463	Down	-1.84224	0.199648	-4.41508	1.00974e-05	0.000243436
SLC43A2	878.46	0.56262	UP	1.47695	0.127462	4.41402	1.01471e-05	0.000244341
BTF3	6409.59	-0.213897	Down	-1.15982	0.048472	-4.4128	1.02044e-05	0.000245428
LTBR	1456.3	0.4427	UP	1.35915	0.10034	4.41201	1.02414e-05	0.000246025
CACNA1C	114.059	0.641871	UP	1.56035	0.145577	4.40914	1.03783e-05	0.000249019
GRM7	22.0672	1.10766	UP	2.15496	0.251307	4.40759	1.04525e-05	0.000249907
LITAF	1888.8	0.498333	UP	1.41258	0.113056	4.40785	1.04404e-05	0.000249907
SLC18B1	790.995	-0.602579	Down	-1.51843	0.136703	-4.40795	1.04351e-05	0.000249907
NIPSNAP1	510.739	-0.620826	Down	-1.53776	0.140982	-4.4036	1.06469e-05	0.000254252
AVIL	261.595	1.06026	UP	2.08531	0.240814	4.40283	1.06847e-05	0.000254855
RIN3	710.464	0.716009	UP	1.64263	0.162696	4.40091	1.07797e-05	0.000256632
CBX1	1319.15	-0.462599	Down	-1.37802	0.105123	-4.40056	1.07974e-05	0.000256632
VRK3	506.279	-0.477528	Down	-1.39236	0.108513	-4.40063	1.07935e-05	0.000256632
ABCF1	2268.45	0.357844	UP	1.28151	0.0813366	4.39955	1.08478e-05	0.000257526
RWDD2B	253.529	-0.316156	Down	-1.24501	0.0718768	-4.39858	1.08961e-05	0.000258369
LOC611401	544.099	0.52479	UP	1.43872	0.11933	4.3978	1.09354e-05	0.000258996
ANGPTL8	26.958	1.44609	UP	2.72468	0.328847	4.39745	1.09532e-05	0.000259114
MAML1	1284.3	0.305256	UP	1.23564	0.069423	4.39705	1.09734e-05	0.000259288
NMT2	721.516	0.466525	UP	1.38178	0.106164	4.3944	1.11079e-05	0.00026216
INCENP	961.973	0.341584	UP	1.26715	0.0777703	4.39221	1.12202e-05	0.0002645
MX1	415.617	1.86916	UP	3.65319	0.425844	4.3893	1.13716e-05	0.000267756
KCNN4	86.1724	1.20444	UP	2.30449	0.27447	4.38825	1.14265e-05	0.000268546
RPL36AL	2047.1	-0.35072	Down	-1.2752	0.0799244	-4.38815	1.14317e-05	0.000268546
ABCE1	1822.05	0.41805	UP	1.33612	0.0952792	4.38763	1.14593e-05	0.000268569
RUFY4	2068.1	-0.794158	Down	-1.73406	0.180991	-4.38784	1.14481e-05	0.000268569
UBP1	2394.15	0.296536	UP	1.22819	0.0675922	4.38714	1.14853e-05	0.000268864
YWHAZ	2797.07	0.418771	UP	1.33679	0.0954874	4.38562	1.15658e-05	0.000270415
OVGP1	225.917	-0.575151	Down	-1.48983	0.131152	-4.38538	1.15783e-05	0.000270415
CLUH	2697.51	0.399529	UP	1.31908	0.0911129	4.38499	1.15992e-05	0.00027059
LMNB2	437.387	0.558002	UP	1.47223	0.127293	4.38361	1.16726e-05	0.000271988
MAP2K3	2705.16	0.344085	UP	1.26935	0.0785034	4.38306	1.17023e-05	0.000272365
ARCN1	3496.62	0.219275	UP	1.16415	0.0500466	4.38142	1.1791e-05	0.000274114
CDKN2B	1824.1	-0.343869	Down	-1.26916	0.0784917	-4.38096	1.18156e-05	0.000274369
CYGB	348.188	-0.906959	Down	-1.87509	0.20706	-4.38019	1.18578e-05	0.000275033
ACTR1A	4184.83	0.250684	UP	1.18977	0.0572642	4.37767	1.19956e-05	0.000277591
AKR1E2	213.474	-0.611743	Down	-1.5281	0.139735	-4.37786	1.19848e-05	0.000277591
2023-09-09	4403.06	0.474071	UP	1.38902	0.108315	4.37677	1.20448e-05	0.000278243
LOC111096379	32.5001	-1.47698	Down	-2.78366	0.337468	-4.37666	1.20514e-05	0.000278243
AP2A1	2196.23	0.476926	UP	1.39178	0.108984	4.37612	1.20811e-05	0.000278611
TSHZ2	672.282	0.772089	UP	1.70774	0.176509	4.37421	1.2187e-05	0.000280733
TOR4A	265.009	0.550405	UP	1.4645	0.12589	4.37211	1.23051e-05	0.000282808
BCOR	813.718	0.320734	UP	1.24897	0.0733561	4.37228	1.22957e-05	0.000282808
MYD88	1848.37	0.490325	UP	1.40476	0.112158	4.37173	1.23264e-05	0.000282849
FUK	811.329	-0.31947	Down	-1.24787	0.0730787	-4.37158	1.2335e-05	0.000282849
FSTL1	12098.6	0.90217	UP	1.86888	0.206424	4.37046	1.23983e-05	0.000283979
ANAPC11	673.941	-0.441358	Down	-1.35788	0.100995	-4.37008	1.24202e-05	0.000284159
RBM5	3066.34	-0.260726	Down	-1.19808	0.0596655	-4.3698	1.24359e-05	0.000284195
LOC111097059	10.1543	-3.32579	Down	-10.0268	0.761411	-4.36794	1.25426e-05	0.00028631
LOC102153058	494.487	-0.33261	Down	-1.25929	0.0761533	-4.36764	1.25595e-05	0.000286371
CAMSAP1	1516.7	0.257443	UP	1.19536	0.0589673	4.36585	1.26628e-05	0.000287445
C5H17orf49	838.903	-0.344952	Down	-1.27011	0.0790053	-4.36618	1.26436e-05	0.000287445
PHF1	675.314	-0.486774	Down	-1.40131	0.111496	-4.36584	1.26636e-05	0.000287445
LOC102154244	10.5791	-1.61915	Down	-3.07194	0.370857	-4.36597	1.26559e-05	0.000287445
NAV1	1740.93	0.66121	UP	1.58141	0.151461	4.36556	1.26798e-05	0.000287489
SMPD4	1302.07	0.270488	UP	1.20622	0.062006	4.3623	1.28705e-05	0.000291485
ANLN	504.651	1.00615	UP	2.00855	0.23069	4.36149	1.2918e-05	0.000292233
DKC1	1309.53	0.638288	UP	1.55648	0.146394	4.36007	1.30018e-05	0.0002938
FMN2	215.889	0.541875	UP	1.45586	0.124306	4.35919	1.30547e-05	0.000294666
IDNK	209.702	-0.694784	Down	-1.61864	0.159487	-4.35637	1.32235e-05	0.000297809
TF	124.506	-1.22614	Down	-2.3394	0.281452	-4.35646	1.32182e-05	0.000297809
SAT2	101.005	-0.756645	Down	-1.68956	0.173749	-4.35482	1.33177e-05	0.000299595
ODC1	2665.66	0.812419	UP	1.75615	0.186571	4.35449	1.3338e-05	0.000299718
GSPT1	3630.55	0.333382	UP	1.25996	0.0765803	4.35336	1.34066e-05	0.000300925
EMP3	1188.61	0.726453	UP	1.65457	0.166941	4.35154	1.35183e-05	0.000303095
TNFAIP8L1	197.625	0.423463	UP	1.34114	0.0973397	4.35036	1.35912e-05	0.000304392
FURIN	3993.54	0.400078	UP	1.31958	0.0919756	4.34983	1.36242e-05	0.000304793
LOC612477	48.0101	-0.850889	Down	-1.80361	0.195641	-4.34923	1.36615e-05	0.000305289
TAS1R3	10.1244	1.44113	UP	2.71534	0.331595	4.34606	1.38604e-05	0.000308843
TLNRD1	393.587	0.707269	UP	1.63271	0.162742	4.34596	1.38665e-05	0.000308843
ASAP1	1727.16	0.340077	UP	1.26582	0.0782472	4.34619	1.38522e-05	0.000308843
C7H1orf21	1215.57	0.390299	UP	1.31067	0.0898142	4.34563	1.38877e-05	0.000308975
LOC485619	228.977	1.12796	UP	2.1855	0.25964	4.34434	1.39694e-05	0.000310239
ITPR3	4632.74	0.410318	UP	1.32898	0.094451	4.34425	1.39753e-05	0.000310239
ZDHHC7	1739.93	0.306693	UP	1.23687	0.0706437	4.34141	1.41574e-05	0.000313936
LOC610012	263.145	-0.624301	Down	-1.54146	0.143836	-4.34036	1.42247e-05	0.000314738
VILL	220.357	-0.834808	Down	-1.78362	0.192332	-4.34045	1.42193e-05	0.000314738
F5	36.1712	1.28859	UP	2.44289	0.296926	4.33976	1.42637e-05	0.000315254
HMCN2	994.209	1.69626	UP	3.24059	0.390911	4.33924	1.42974e-05	0.000315309
FBXO48	827.153	-0.538111	Down	-1.45207	0.124006	-4.33938	1.42885e-05	0.000315309
LOC111098275	394.582	-1.49833	Down	-2.82516	0.34541	-4.33784	1.43889e-05	0.000316981
SOGA1	2068.31	0.471469	UP	1.38652	0.108708	4.33703	1.4442e-05	0.000317457
ACYP1	43.1661	-0.724423	Down	-1.65224	0.16703	-4.33708	1.44386e-05	0.000317457
IPO4	1381.87	0.453623	UP	1.36948	0.104619	4.33597	1.4512e-05	0.000318649
SLC2A6	68.2675	1.21136	UP	2.31556	0.279415	4.33535	1.45529e-05	0.000319198
SHANK3	1803.45	0.677611	UP	1.59949	0.156355	4.33381	1.46553e-05	0.000321096
PLK1	265.485	0.635307	UP	1.55327	0.146747	4.32927	1.49607e-05	0.000327431
CCL20	49.5249	1.93349	UP	3.81979	0.446671	4.32867	1.50015e-05	0.000327969
LOC111093512	176.964	-2.43696	Down	-5.41498	0.563031	-4.32828	1.50279e-05	0.000328191
LOC102151796	434.066	-0.360911	Down	-1.28424	0.0833996	-4.3275	1.50814e-05	0.000329004
MYH9	21646.3	0.452242	UP	1.36816	0.1046	4.32352	1.53558e-05	0.000334627
FAN1	1171.12	-0.422883	Down	-1.3406	0.0978161	-4.32325	1.53749e-05	0.000334681
TMEM30A	1751.43	0.23841	UP	1.17969	0.0551593	4.32221	1.54477e-05	0.000335542
POLR2I	431.114	-0.420416	Down	-1.33831	0.0972636	-4.32244	1.54311e-05	0.000335542
TULP4	581.637	0.480444	UP	1.39517	0.11117	4.32171	1.54825e-05	0.000335938
WIF1	3346.43	1.05583	UP	2.07892	0.244361	4.32079	1.55474e-05	0.000336984
ANP32A	1140.71	-0.408683	Down	-1.32747	0.0946283	-4.31883	1.5686e-05	0.000339622
FAM89A	450.962	0.745109	UP	1.6761	0.172625	4.31635	1.58629e-05	0.000343084
FFAR2	77.7171	2.01445	UP	4.04027	0.467067	4.31298	1.61066e-05	0.000347609
LIPE	1433.75	-1.04246	Down	-2.05974	0.241699	-4.31306	1.61009e-05	0.000347609
SEMA4D	632.969	0.37946	UP	1.30085	0.088127	4.30583	1.66358e-05	0.000358648
MED31	234.615	-0.471582	Down	-1.38663	0.109535	-4.3053	1.6676e-05	0.00035913
DAPL1	712.075	-0.848213	Down	-1.80027	0.197076	-4.304	1.67743e-05	0.000360862
ACOD1	57.9479	3.27226	UP	9.66158	0.760372	4.3035	1.68123e-05	0.000361295
DXO	482.186	-0.348356	Down	-1.27311	0.0809571	-4.30297	1.68523e-05	0.00036177
CDC26	354.937	-0.470631	Down	-1.38572	0.109382	-4.30264	1.68777e-05	0.000361928
LOC100685351	539.31	-0.493302	Down	-1.40766	0.114753	-4.29883	1.71705e-05	0.000367816
LOC102152155	36727.4	1.17821	UP	2.26295	0.274152	4.29765	1.72622e-05	0.00036939
SELE	359.066	2.68821	UP	6.44515	0.625653	4.29665	1.73395e-05	0.00037065
PDE3B	661.405	-0.623896	Down	-1.54103	0.145243	-4.29554	1.7427e-05	0.000372125
LOC607874	15742.2	-0.419329	Down	-1.3373	0.0976666	-4.29347	1.75901e-05	0.000375213
DNAAF3	101.261	-0.553644	Down	-1.46779	0.128977	-4.29257	1.76614e-05	0.000376335
NDUFC1	673.956	-0.427995	Down	-1.34536	0.0997401	-4.2911	1.7779e-05	0.000378441
PROX1	122.454	1.19356	UP	2.28716	0.278251	4.28951	1.79067e-05	0.000380759
UBQLN1	2953.23	0.170277	UP	1.12527	0.0397036	4.28872	1.79708e-05	0.000381718
RREB1	2382.53	0.389725	UP	1.31014	0.0908957	4.28761	1.80609e-05	0.000383228
ATMIN	1736.33	0.289213	UP	1.22197	0.0675047	4.28435	1.83276e-05	0.00038848
LOC102152005	1527.81	-0.645076	Down	-1.56382	0.150684	-4.28099	1.8606e-05	0.000393967
MRPS33	404.155	-0.37165	Down	-1.29383	0.0868389	-4.27977	1.8709e-05	0.000395732
MIR203	23.2915	-1.15572	Down	-2.22796	0.2701	-4.27886	1.87853e-05	0.00039693
CLDN1	8717.46	-0.33141	Down	-1.25824	0.077474	-4.2777	1.88838e-05	0.000398595
LMAN1	1057.57	0.323385	UP	1.25126	0.0756075	4.27716	1.89294e-05	0.000399139
ADAM8	185.086	1.36799	UP	2.5811	0.319935	4.27583	1.90429e-05	0.000401113
MCM6	1229.11	0.568166	UP	1.48264	0.132956	4.27335	1.9256e-05	0.00040518
GREM2	117.133	0.673363	UP	1.59479	0.157585	4.27301	1.92852e-05	0.000405372
SCAMP4	991.663	0.311287	UP	1.24081	0.07287	4.27181	1.93892e-05	0.000407133
LRRC41	1649.74	0.25415	UP	1.19263	0.0595191	4.27007	1.95415e-05	0.000409905
EZH1	1165.64	-0.47066	Down	-1.38574	0.11025	-4.269	1.96347e-05	0.000411431
DYNC1H1	10142.8	0.299109	UP	1.23038	0.0700882	4.26761	1.97579e-05	0.000413155
LOC100684414	195.705	-0.577917	Down	-1.49269	0.135416	-4.26772	1.97479e-05	0.000413155
NCOR2	5238.57	0.513016	UP	1.42703	0.120264	4.26576	1.99226e-05	0.000416168
NOS3	1076.32	0.558953	UP	1.4732	0.131043	4.26541	1.99537e-05	0.000416387
AKIP1	166.04	-0.528776	Down	-1.4427	0.124	-4.26433	2.00499e-05	0.000416671
N4BP2L1	481.911	-0.540726	Down	-1.4547	0.1268	-4.26439	2.00452e-05	0.000416671
PODXL2	111.772	-0.612733	Down	-1.52915	0.143685	-4.26442	2.00421e-05	0.000416671
NTRK3	345.881	-0.765375	Down	-1.69981	0.17947	-4.26464	2.00224e-05	0.000416671
GFAP	27.6856	1.6546	UP	3.14836	0.388269	4.26148	2.03075e-05	0.00042159
ZNF214	63.5395	-0.590764	Down	-1.50604	0.138769	-4.25719	2.07016e-05	0.000429329
WDSUB1	398.499	-0.397371	Down	-1.31711	0.0933587	-4.25639	2.07753e-05	0.000430415
LOC489231	46.7601	-0.990269	Down	-1.98655	0.232677	-4.25599	2.08129e-05	0.000430751
LOC489841	33.4318	2.39517	UP	5.26041	0.562878	4.25523	2.08832e-05	0.000431722
ARGLU1	1876.85	-0.266182	Down	-1.20262	0.0625571	-4.25503	2.09026e-05	0.000431722
NGRN	855.102	-0.234193	Down	-1.17625	0.0550456	-4.25452	2.09497e-05	0.000431812
LOC102154180	60.7515	-0.726582	Down	-1.65471	0.170778	-4.25455	2.09469e-05	0.000431812
LMNA	16888.4	0.517648	UP	1.43162	0.12171	4.25312	2.10817e-05	0.000434089
HIKESHI	482.797	-0.419825	Down	-1.33777	0.0987481	-4.25147	2.12371e-05	0.000436844
HMGXB3	1297	0.263468	UP	1.20036	0.0619864	4.25042	2.13368e-05	0.000438447
LOC111096585	42.86	-0.888	Down	-1.85061	0.209021	-4.24837	2.15334e-05	0.000442036
TMEM14A	232.71	-0.511541	Down	-1.42557	0.120508	-4.24486	2.18732e-05	0.000448557
LOC102153519	35.2233	-1.42498	Down	-2.68511	0.335748	-4.2442	2.19371e-05	0.00044941
F2R	1455.15	0.497844	UP	1.4121	0.117313	4.24373	2.19839e-05	0.000449912
DRAP1	1456.74	-0.392403	Down	-1.31258	0.0925967	-4.23776	2.25758e-05	0.000461558
KIAA0907	698.946	-0.295678	Down	-1.22746	0.0697791	-4.23734	2.26187e-05	0.000461966
FLT4	764.007	0.641364	UP	1.5598	0.151411	4.23592	2.27619e-05	0.000464422
SCARB2	5426.31	-0.200285	Down	-1.14893	0.0473274	-4.2319	2.31723e-05	0.00047184
RPL24	11419.2	-0.297379	Down	-1.22891	0.070268	-4.23207	2.31553e-05	0.00047184
FRYL	1321.95	-0.309618	Down	-1.23938	0.0731833	-4.23072	2.32942e-05	0.000473844
ADGRE1	93.2591	2.38428	UP	5.22084	0.564284	4.22532	2.38597e-05	0.000484859
WDR1	4426.18	0.340717	UP	1.26639	0.080674	4.22338	2.40669e-05	0.000488578
PCSK5	149.719	0.788582	UP	1.72738	0.186749	4.22268	2.41413e-05	0.000489596
TMEM134	742.123	-0.370587	Down	-1.29288	0.0877661	-4.22244	2.4167e-05	0.000489623
TSHZ1	1056.38	0.315873	UP	1.24476	0.0748123	4.22221	2.41918e-05	0.000489636
LOC485139	294.357	-0.533796	Down	-1.44773	0.126442	-4.22168	2.42489e-05	0.000490298
MAMLD1	242.046	0.738414	UP	1.66834	0.174935	4.22106	2.43153e-05	0.00049115
CISD3	222.501	-0.414414	Down	-1.33276	0.0982129	-4.21955	2.44791e-05	0.000493964
HEBP1	923.76	-0.313649	Down	-1.24285	0.0743552	-4.21825	2.46206e-05	0.000496322
ITGA9	654.163	0.669531	UP	1.59056	0.158799	4.21621	2.48442e-05	0.00050033
PEAK3	25.3711	1.51408	UP	2.85616	0.35914	4.21584	2.48855e-05	0.000500372
CYBB	202.179	1.17456	UP	2.25724	0.278672	4.21484	2.4995e-05	0.000500372
GLIPR1	329.865	0.911573	UP	1.8811	0.216244	4.21549	2.49236e-05	0.000500372
HEG1	1445.95	0.562824	UP	1.47716	0.133533	4.21487	2.49925e-05	0.000500372
CLK1	3761.1	-0.540012	Down	-1.45398	0.128116	-4.21503	2.49748e-05	0.000500372
LOC111091476	17.4987	-1.24263	Down	-2.36629	0.294814	-4.21495	2.49831e-05	0.000500372
PAM16	432.352	-0.384111	Down	-1.30506	0.091142	-4.21443	2.50414e-05	0.000500479
TATDN3	163.681	-0.436328	Down	-1.35316	0.103534	-4.21435	2.505e-05	0.000500479
APBB1IP	183.728	0.79171	UP	1.73113	0.187893	4.21363	2.51299e-05	0.000501579
PRR15L	72.1214	-0.765721	Down	-1.70022	0.181792	-4.21208	2.53027e-05	0.000504529
DNAH17	267.22	1.03451	UP	2.04841	0.245676	4.21085	2.54406e-05	0.000506778
FARSA	621.25	0.600801	UP	1.51656	0.142721	4.20961	2.55811e-05	0.000509074
HAS2	242.765	1.23838	UP	2.35933	0.29427	4.20832	2.57281e-05	0.000511494
LOC106558737	30.128	-0.975755	Down	-1.96667	0.231898	-4.20769	2.57999e-05	0.000512417
HOXB9	23.614	1.77822	UP	3.43004	0.422674	4.20709	2.58685e-05	0.000512839
NCF2	172.947	1.35634	UP	2.56034	0.322396	4.20706	2.58719e-05	0.000512839
TNNT2	125.007	0.782557	UP	1.72018	0.186071	4.20569	2.60288e-05	0.000515442
DNAJC30	243.447	0.43511	UP	1.35201	0.103478	4.20487	2.61234e-05	0.000516807
RSPH6A	83.8446	0.598072	UP	1.51369	0.142244	4.20454	2.61611e-05	0.000517046
LOC484306	211.701	2.44763	UP	5.45521	0.582204	4.20409	2.62138e-05	0.000517582
DYRK3	119.735	-0.494826	Down	-1.40915	0.117829	-4.19954	2.67462e-05	0.000527578
SLCO3A1	1538.83	0.560242	UP	1.47452	0.133414	4.19927	2.67777e-05	0.000527682
ADAR	2619.49	0.480986	UP	1.3957	0.114626	4.19612	2.71522e-05	0.000534541
LOC111092015	46.963	0.977057	UP	1.96845	0.232906	4.19506	2.72794e-05	0.000536521
SMG5	2453.25	0.308319	UP	1.23826	0.0735476	4.1921	2.76381e-05	0.000543047
INCA1	81.7139	-0.651982	Down	-1.57133	0.155548	-4.19151	2.77108e-05	0.000543946
TMEM131	1802.18	0.32943	UP	1.25652	0.0786052	4.19094	2.77799e-05	0.000544773
LOC100684639	27.9092	0.821674	UP	1.76746	0.196072	4.19067	2.78135e-05	0.000544901
CBX7	1471.73	-0.517475	Down	-1.43145	0.12352	-4.1894	2.79694e-05	0.000547423
LOC481674	320.886	-1.33471	Down	-2.52225	0.318653	-4.18861	2.80671e-05	0.000548804
HABP4	259.766	-0.395627	Down	-1.31551	0.094492	-4.18688	2.82817e-05	0.000552464
PHYKPL	564.886	0.411558	UP	1.33012	0.0983127	4.18621	2.83651e-05	0.000553227
PPP1R35	310.575	-0.443754	Down	-1.36014	0.106006	-4.18613	2.83755e-05	0.000553227
DDX19A	1076.42	0.320344	UP	1.24863	0.0765469	4.18494	2.85241e-05	0.000555586
RBM19	1260.17	0.501746	UP	1.41593	0.119952	4.18288	2.87844e-05	0.000560116
NTN1	636.29	0.834564	UP	1.78332	0.199552	4.18219	2.88713e-05	0.000561265
LOC475605	71.8008	-0.844619	Down	-1.79579	0.201986	-4.18157	2.89497e-05	0.000562248
NDUFA13	802.42	-0.467319	Down	-1.38254	0.111789	-4.18037	2.91036e-05	0.000564695
FAIM	194.548	-0.520063	Down	-1.43402	0.124441	-4.1792	2.92537e-05	0.000567061
MYO1C	8470.77	0.37466	UP	1.29653	0.0896598	4.17869	2.93197e-05	0.000567795
PLCH1	117.529	0.755788	UP	1.68855	0.180882	4.17836	2.93618e-05	0.000568064
MRPL30	349.877	-0.341749	Down	-1.26729	0.0818024	-4.17774	2.94425e-05	0.00056908
RNF31	1343.83	0.368773	UP	1.29125	0.0882835	4.17714	2.95196e-05	0.000570024
PARK7	1289.5	-0.296885	Down	-1.22849	0.0710847	-4.1765	2.96029e-05	0.000571086
LOC100686711	16.8019	3.20458	UP	9.21879	0.767539	4.17513	2.9781e-05	0.000573973
PRG4	79.9524	1.28296	UP	2.43337	0.307327	4.17457	2.98552e-05	0.000574307
RARA	946.803	0.382283	UP	1.3034	0.0915724	4.17466	2.98435e-05	0.000574307
EMC7	750.882	-0.387109	Down	-1.30777	0.0928078	-4.17109	3.03152e-05	0.0005826
PIN1	335.738	-0.369374	Down	-1.29179	0.0885721	-4.17032	3.04173e-05	0.000584007
IL10	64.973	-0.771191	Down	-1.70668	0.184948	-4.16977	3.04906e-05	0.000584857
PLA2G5	73.7267	-1.15036	Down	-2.21969	0.276089	-4.16662	3.09147e-05	0.000592429
SZT2	2027.04	0.444564	UP	1.3609	0.106719	4.16573	3.10352e-05	0.000594173
LOC106558987	17.0302	1.34333	UP	2.53737	0.322551	4.16471	3.11752e-05	0.000596237
HRH2	323.304	0.865067	UP	1.82142	0.207734	4.1643	3.12314e-05	0.000596237
RAB3IL1	647.24	0.706753	UP	1.63213	0.169717	4.16429	3.12316e-05	0.000596237
LRG1	123.73	2.18318	UP	4.54152	0.524376	4.16338	3.1357e-05	0.000598065
LOC102157275	36.8136	1.90801	UP	3.75292	0.458313	4.16312	3.13924e-05	0.000598175
CD55	1399.35	0.716753	UP	1.64348	0.172216	4.16195	3.1554e-05	0.000600687
SS18	1114.36	0.298474	UP	1.22984	0.0717219	4.16155	3.16099e-05	0.000601184
CXXC5	768.158	0.457078	UP	1.37276	0.109879	4.15983	3.1849e-05	0.000605161
TSPAN6	428.813	-0.416796	Down	-1.33496	0.100235	-4.15817	3.20803e-05	0.000608982
PKD1L3	91.5322	-0.509848	Down	-1.4239	0.122622	-4.15789	3.21198e-05	0.000609159
TFE3	899.869	0.244867	UP	1.18498	0.0589005	4.1573	3.22031e-05	0.000609777
VGLL4	1529.51	-0.300115	Down	-1.23124	0.0721911	-4.15723	3.22128e-05	0.000609777
C18H11orf74	749.366	-0.349615	Down	-1.27422	0.0841123	-4.15653	3.23124e-05	0.000610517
KANSL1L	743.658	-0.380397	Down	-1.3017	0.0915154	-4.15665	3.22953e-05	0.000610517
NUP153	1241.49	0.407966	UP	1.32681	0.0981633	4.15599	3.23877e-05	0.000611367
NACA	11057.8	-0.295075	Down	-1.22695	0.0710072	-4.15556	3.24495e-05	0.000611961
LOC102154238	210.701	-0.370961	Down	-1.29321	0.0893343	-4.1525	3.28863e-05	0.000619042
LOC111092520	57.7441	-0.880977	Down	-1.84162	0.212149	-4.15264	3.28667e-05	0.000619042
PUDP	781.994	0.267432	UP	1.20366	0.0644066	4.15225	3.29227e-05	0.00061915
TFDP1	731.78	0.417634	UP	1.33574	0.100623	4.15048	3.31785e-05	0.000623379
TPM4	13027.7	0.382083	UP	1.30322	0.0920663	4.15009	3.32345e-05	0.00062385
LOC606772	204.906	0.446997	UP	1.3632	0.107725	4.14942	3.33315e-05	0.00062509
PTPN1	1153.58	0.486166	UP	1.40072	0.117247	4.1465	3.37595e-05	0.000631941
NDUFAF3	770.172	-0.298458	Down	-1.22983	0.071977	-4.14657	3.37489e-05	0.000631941
PLXNB2	4579.02	0.248304	UP	1.18781	0.0599202	4.14391	3.41434e-05	0.000638534
TIMM8B	322.614	-0.554911	Down	-1.46908	0.133946	-4.14279	3.43113e-05	0.000641081
NDUFC2	904.314	-0.343072	Down	-1.26845	0.0828409	-4.14134	3.45279e-05	0.000644532
MALSU1	533.373	-0.45674	Down	-1.37244	0.110332	-4.13967	3.47801e-05	0.000648639
SLC35B1	1490.46	0.295432	UP	1.22725	0.0713721	4.13933	3.48327e-05	0.00064902
BRPF1	692.691	0.32255	UP	1.25054	0.0779657	4.13707	3.51763e-05	0.000654818
ALS2CL	2188.34	0.524693	UP	1.43863	0.126844	4.13652	3.52612e-05	0.000655793
ZMIZ1	2834.25	0.494069	UP	1.40841	0.119487	4.13493	3.55066e-05	0.00065975
TGFBR2	4557.32	0.59156	UP	1.50688	0.143104	4.13378	3.56838e-05	0.000661824
HTRA2	398.377	-0.368807	Down	-1.29128	0.0892145	-4.13394	3.56599e-05	0.000661824
SETD1A	1221.02	0.39252	UP	1.31268	0.094994	4.13204	3.59551e-05	0.000666242
CCDC36	114.08	-0.559467	Down	-1.47373	0.135421	-4.13131	3.60699e-05	0.000667757
LOC611538	110.476	1.75555	UP	3.37655	0.425132	4.12942	3.6368e-05	0.000672659
CLPB	618.25	0.256619	UP	1.19468	0.0621507	4.12897	3.64385e-05	0.000673344
ZNF300	470.541	-0.413714	Down	-1.33211	0.100215	-4.12827	3.65501e-05	0.00067479
LOC483169	13.4095	-1.49448	Down	-2.81763	0.36205	-4.12784	3.66186e-05	0.000675435
CAMK1D	1700.24	0.457015	UP	1.3727	0.110741	4.12689	3.67695e-05	0.0006776
ZNF331	700.205	-0.405709	Down	-1.32474	0.0983385	-4.12564	3.69709e-05	0.000680689
BLOC1S1	731.132	-0.48287	Down	-1.39752	0.117077	-4.12437	3.71757e-05	0.000683836
LOC111093316	225.404	-0.487154	Down	-1.40168	0.118148	-4.12323	3.73593e-05	0.000686588
LOC102156539	291.366	-0.399202	Down	-1.31878	0.0968232	-4.123	3.73965e-05	0.000686646
AMDHD2	752.07	-0.349958	Down	-1.27452	0.0849374	-4.12018	3.78574e-05	0.000694477
UBIAD1	533.569	0.419599	UP	1.33756	0.101846	4.11993	3.78986e-05	0.000694602
GLDN	468.793	0.507395	UP	1.42148	0.123197	4.11857	3.81224e-05	0.000698069
EMC1	1628.61	0.401834	UP	1.32119	0.0975983	4.11722	3.83467e-05	0.00070154
EXT1	1461.82	0.371357	UP	1.29357	0.0902211	4.11607	3.8538e-05	0.000704401
LUM	4967.31	1.12206	UP	2.17658	0.272764	4.11368	3.89393e-05	0.000709807
CRYBG2	2210.69	0.43979	UP	1.35641	0.106903	4.1139	3.89023e-05	0.000709807
ZNF630	70.8779	-0.775843	Down	-1.71219	0.188598	-4.11375	3.89286e-05	0.000709807
CCT5	3120.25	0.406493	UP	1.32546	0.0988373	4.11275	3.90974e-05	0.000712045
DMXL2	69.4973	-0.749841	Down	-1.68161	0.182364	-4.11178	3.92617e-05	0.000714392
HS3ST1	97.2039	0.784844	UP	1.72291	0.190917	4.11092	3.94089e-05	0.000715298
CRTC3	792.543	0.468024	UP	1.38321	0.113845	4.11108	3.93816e-05	0.000715298
ABCC1	1812.71	0.444518	UP	1.36086	0.108137	4.11069	3.94478e-05	0.000715298
BCAP31	2679.05	-0.351694	Down	-1.27606	0.0855566	-4.11066	3.94533e-05	0.000715298
SRSF2	7221.38	0.348639	UP	1.27336	0.0848513	4.10883	3.97676e-05	0.000720351
PRR12	1616.82	0.377849	UP	1.2994	0.0919723	4.10829	3.98599e-05	0.000721375
LOC607002	394.577	-0.327925	Down	-1.25521	0.0799329	-4.10251	4.08698e-05	0.000738711
TCTEX1D2	106.388	-0.542374	Down	-1.45637	0.132209	-4.10239	4.08911e-05	0.000738711
LOC102154430	7.81205	-1.99475	Down	-3.98547	0.48634	-4.10156	4.10382e-05	0.000740707
S1PR2	351.314	0.533416	UP	1.44735	0.130106	4.09984	4.13435e-05	0.00074555
LOC111095434	173.628	0.625393	UP	1.54263	0.152573	4.09898	4.14976e-05	0.000747661
CYSTM1	416.042	-0.425287	Down	-1.34284	0.103784	-4.09782	4.17052e-05	0.000750732
FGL2	6394.97	0.97072	UP	1.95982	0.237092	4.09428	4.23481e-05	0.000761624
C4H10orf105	33.3846	1.59205	UP	3.01478	0.389104	4.09158	4.28442e-05	0.000769859
LOC111098043	3.68958	-3.48025	Down	-11.1599	0.850654	-4.09127	4.2902e-05	0.000770212
UGCG	850.652	0.584543	UP	1.49956	0.142884	4.09103	4.29455e-05	0.000770309
MASP1	189.089	0.583784	UP	1.49877	0.142707	4.09079	4.29914e-05	0.000770446
HDAC7	3028.7	0.407509	UP	1.32639	0.0996395	4.08984	4.31677e-05	0.00077292
SPI1	439.812	1.09606	UP	2.1377	0.268059	4.08887	4.33482e-05	0.000775463
LOC102152605	48.6323	-0.787514	Down	-1.7261	0.192637	-4.08807	4.34982e-05	0.000777458
PRPF19	2443.14	0.379713	UP	1.30108	0.0928964	4.08749	4.36068e-05	0.000778021
LOC111098294	489.979	-0.606784	Down	-1.52286	0.148449	-4.08751	4.36037e-05	0.000778021
ORMDL3	2969.94	-0.350145	Down	-1.27469	0.0856701	-4.08713	4.36738e-05	0.000778528
MX2	187.12	1.61522	UP	3.06358	0.395228	4.08681	4.3735e-05	0.000778931
AHRR	263.408	1.0383	UP	2.05381	0.254156	4.0853	4.40201e-05	0.00078125
E2F7	184.703	0.47513	UP	1.39004	0.116297	4.0855	4.39817e-05	0.00078125
GRK2	1982.03	0.34003	UP	1.26578	0.0832278	4.08554	4.39752e-05	0.00078125
RPAIN	294.599	-0.494451	Down	-1.40878	0.121019	-4.08573	4.39379e-05	0.00078125
LOC102152738	38.975	-0.66876	Down	-1.58971	0.163735	-4.08441	4.41884e-05	0.000783548
ZMYM2	903.315	-0.277324	Down	-1.21194	0.0679169	-4.08328	4.44046e-05	0.00078669
KIAA1522	3665.56	0.337132	UP	1.26324	0.0825688	4.08304	4.44507e-05	0.000786817
SMIM1	236.359	-0.726048	Down	-1.6541	0.177859	-4.08214	4.46222e-05	0.00078916
LOC102151849	1088.52	-1.79108	Down	-3.46074	0.438797	-4.0818	4.46884e-05	0.000789639
SLC17A9	123.02	0.581231	UP	1.49613	0.142445	4.08039	4.49598e-05	0.000793739
LOC111095709	13.9965	3.37233	UP	10.3555	0.826964	4.07797	4.54314e-05	0.000801364
PCBP1	3453.08	0.380688	UP	1.30196	0.0933983	4.07597	4.58238e-05	0.000806247
RPP30	215.02	-0.395364	Down	-1.31527	0.096991	-4.07629	4.57594e-05	0.000806247
UQCRQ	828.743	-0.609652	Down	-1.52589	0.149573	-4.07594	4.58281e-05	0.000806247
CSNK2A2	1542.61	0.409935	UP	1.32863	0.10059	4.07528	4.59587e-05	0.000807137
MT4	1748.15	-1.54337	Down	-2.91474	0.3787	-4.07544	4.59278e-05	0.000807137
DUS3L	191.247	0.646482	UP	1.56535	0.158674	4.07428	4.61574e-05	0.000809218
PLEKHO2	714.444	0.640019	UP	1.55835	0.157082	4.07443	4.61274e-05	0.000809218
GOSR2	811.85	0.327384	UP	1.25474	0.0803903	4.07243	4.65256e-05	0.000814966
PHLDA1	446.705	0.821157	UP	1.76682	0.201652	4.07214	4.65832e-05	0.000815266
CDR2L	426.87	0.507801	UP	1.42188	0.124711	4.07183	4.66448e-05	0.000815637
TFCP2	879.801	-0.320438	Down	-1.24871	0.0787137	-4.07093	4.68265e-05	0.000818106
NRROS	170.64	0.947538	UP	1.92858	0.232793	4.0703	4.69528e-05	0.000818432
ITPK1	906.395	0.291656	UP	1.22404	0.0716551	4.07027	4.69586e-05	0.000818432
[truncated: 3,021 more rows]

## Sheet: Saline 24 hours
gene_ID	baseMean	log2FoldChange	UP or Down	Fold Change	lfcSE	stat	pvalue	padj
[truncated: 3,437 more rows]
