# Supplementary material for: Characterization of the Pro-Inflammatory and Pruritogenic Transcriptome in Skin Lesions of the Experimental Canine Atopic Acute IgE-Mediated Late Phase Reactions Model and Correlation to Acute Skin Lesions of Human Atopic Dermatitis
Source: Vet Sci. 2024 Mar 1;11(3):109. doi: 10.3390/vetsci11030109 (PMC10974753; doi:10.3390/vetsci11030109)
Supplement: Supplementary file 1 [file vetsci-11-00109-s001.zip › All figure and suppl files/Supplementray Table 2_metacore_IgE_process_networks_all_groups.xlsx]

## Sheet: 6hIgE_UP
Enrichment analysis report
Enrichment by Process Networks
#	Networks	Total	In Data	FDR
1	Chemotaxis	139	55	4.33009e-13
2	Inflammation_Jak-STAT Pathway	185	65	5.84164e-13
3	Proliferation_Lymphocyte proliferation	208	64	5.49644e-10
4	Cell adhesion_Leucocyte chemotaxis	180	58	5.49644e-10
5	Inflammation_Interferon signaling	110	42	7.19487e-10
6	Immune response_Phagocytosis	223	64	8.42518e-09
7	Apoptosis_Anti-apoptosis mediated by external signals via NF-kB	111	37	6.13388e-07
8	Inflammation_TREM1 signaling	145	44	6.56087e-07
9	Inflammation_Neutrophil activation	215	57	1.22444e-06
10	Inflammation_Amphoterin signaling	118	36	8.10908e-06
11	Cell adhesion_Platelet-endothelium-leucocyte interactions	174	46	2.0469e-05
12	Immune response_Phagosome in antigen presentation	241	58	2.39245e-05
13	Immune response_T helper cell differentiation	140	39	2.6601e-05
14	Inflammation_IL-4 signaling	115	34	2.6601e-05
15	Apoptosis_Anti-Apoptosis mediated by external signals via PI3K/AKT	233	56	3.02181e-05
16	Inflammation_NK cell cytotoxicity	164	42	9.59733e-05
17	Immune response_Innate immune response to RNA viral infection	83	26	0.000107406
18	Immune response_Antigen presentation	193	47	0.000109823
19	Apoptosis_Anti-Apoptosis mediated by external signals via MAPK and JAK/STAT	179	43	0.000344772
20	Inflammation_Innate inflammatory response	181	43	0.00043399
21	Apoptosis_Death Domain receptors & caspases in apoptosis	123	32	0.000597633
22	Proteolysis_Connective tissue degradation	119	31	0.000715366
23	Inflammation_IFN-gamma signaling	109	29	0.000759743
24	Transcription_mRNA processing	160	38	0.000970348
25	Cytoskeleton_Regulation of cytoskeleton rearrangement	183	42	0.000970348
26	Inflammation_Histamine signaling	215	47	0.00132697
27	Proliferation_Negative regulation of cell proliferation	183	41	0.00185149
28	Cell adhesion_Platelet aggregation	158	35	0.00594086
29	Inflammation_IL-12,15,18 signaling	59	17	0.00594624
30	Proliferation_Positive regulation cell proliferation	221	45	0.00747561
31	Inflammation_IL-10 anti-inflammatory response	87	22	0.00747561
32	Immune response_Th17-derived cytokines	98	24	0.00747561
33	Blood coagulation	93	23	0.00783913
34	Cell adhesion_Cell-matrix interactions	211	43	0.00838774
35	Cell adhesion_Integrin-mediated cell-matrix adhesion	214	43	0.0108222
36	Immune response_TCR signaling	174	36	0.0138819
37	Inflammation_IL-6 signaling	119	26	0.0227203
38	Immune response_BCR pathway	137	29	0.0227203
39	Proteolysis_ECM remodeling	85	20	0.0238304
40	Inflammation_IL-13 signaling pathway	91	21	0.0242238
41	Inflammation_IgE signaling	140	29	0.0288378
42	Inflammation_MIF signaling	141	29	0.0311482
43	Protein folding_Folding in normal condition	119	25	0.0377502
44	Cell adhesion_Glycoconjugates	162	32	0.0377502
45	Inflammation_Protein C signaling	108	23	0.0408722
46	Cytoskeleton_Actin filaments	176	34	0.0410463
47	Cell adhesion_Integrin priming	110	23	0.0485817

## Sheet: 24hIgE_UP
Enrichment analysis report
Enrichment by Process Networks
#	Networks	Total	In Data	FDR
1	Proliferation_Lymphocyte proliferation	208	84	2.52067e-23
2	Cell adhesion_Leucocyte chemotaxis	180	75	5.66656e-22
3	Chemotaxis	139	58	5.4652e-17
4	Immune response_Antigen presentation	193	70	1.00143e-16
5	Immune response_Phagocytosis	223	76	1.69869e-16
6	Inflammation_Jak-STAT Pathway	185	67	4.04113e-16
7	Inflammation_Interferon signaling	110	48	2.85866e-15
8	Immune response_Phagosome in antigen presentation	241	74	1.82375e-13
9	Cell adhesion_Platelet-endothelium-leucocyte interactions	174	56	4.03021e-11
10	Inflammation_Neutrophil activation	215	64	4.923e-11
11	Inflammation_NK cell cytotoxicity	164	53	1.0755e-10
12	Immune response_TCR signaling	174	55	1.0755e-10
13	Inflammation_IL-4 signaling	115	42	1.72782e-10
14	Immune response_T helper cell differentiation	140	46	1.14445e-09
15	Apoptosis_Anti-apoptosis mediated by external signals via NF-kB	111	39	3.11266e-09
16	Cytoskeleton_Regulation of cytoskeleton rearrangement	183	52	2.25175e-08
17	Inflammation_Innate inflammatory response	181	50	1.22233e-07
18	Immune response_Innate immune response to RNA viral infection	83	30	1.41463e-07
19	Inflammation_IFN-gamma signaling	109	35	2.93474e-07
20	Inflammation_IL-10 anti-inflammatory response	87	30	4.24351e-07
21	Apoptosis_Anti-Apoptosis mediated by external signals via PI3K/AKT	233	58	4.24351e-07
22	Cell adhesion_Glycoconjugates	162	44	1.21888e-06
23	Cell adhesion_Platelet aggregation	158	43	1.51603e-06
24	Apoptosis_Death Domain receptors & caspases in apoptosis	123	36	2.01807e-06
25	Inflammation_Amphoterin signaling	118	35	2.01807e-06
26	Inflammation_TREM1 signaling	145	39	6.82192e-06
27	Immune response_BCR pathway	137	37	1.11112e-05
28	Inflammation_Histamine signaling	215	50	2.25568e-05
29	Proliferation_Positive regulation cell proliferation	221	51	2.25568e-05
30	Inflammation_Complement system	75	24	2.83736e-05
31	Proteolysis_Connective tissue degradation	119	31	0.000143169
32	Cell adhesion_Integrin-mediated cell-matrix adhesion	214	47	0.000190807
33	Cell cycle_Core	116	30	0.000209453
34	Cell adhesion_Cell-matrix interactions	211	46	0.000262827
35	Inflammation_MIF signaling	141	34	0.000296758
36	Development_Hemopoiesis, Erythropoietin pathway	136	33	0.000322821
37	Inflammation_IL-2 signaling	104	27	0.000414911
38	Cell adhesion_Attractive and repulsive receptors	175	39	0.000522001
39	Cytoskeleton_Actin filaments	176	39	0.000578315
40	Inflammation_IL-12,15,18 signaling	59	18	0.000621078
41	Proteolysis_ECM remodeling	85	23	0.000621078
42	Inflammation_Inflammasome	120	29	0.000803602
43	Cell adhesion_Integrin priming	110	27	0.000979358
44	Cell cycle_G1-S Interleukin regulation	128	29	0.00242927
45	Apoptosis_Anti-Apoptosis mediated by external signals via MAPK and JAK/STAT	179	37	0.00305441
46	Inflammation_IL-6 signaling	119	27	0.0034334
47	Apoptosis_Apoptosis stimulation by external signals	144	31	0.00374856
48	Inflammation_IL-13 signaling pathway	91	22	0.00392548
49	Development_Regulation of angiogenesis	221	43	0.00410098
50	Cell cycle_S phase	148	31	0.00561897
51	Development_Blood vessel morphogenesis	227	43	0.00679033
52	Immune response_Th17-derived cytokines	98	22	0.00992187
53	Immune response_IL-5 signalling	38	11	0.0140035
54	Proliferation_Negative regulation of cell proliferation	183	34	0.0236646
55	Development_Neurogenesis_Axonal guidance	230	41	0.0236646
56	Inflammation_IgE signaling	140	27	0.0300675
57	Inflammation_Protein C signaling	108	22	0.0300675
58	Signal transduction_CREM pathway	98	20	0.0392956
59	Signal Transduction_Cholecystokinin signaling	106	21	0.0458615

## Sheet: 6hIgE_DOWN
Enrichment analysis report
Enrichment by Process Networks
#	Networks	Total	In Data	FDR
1	Development_Neurogenesis_Synaptogenesis	179	39	2.19799e-05
2	Development_Neurogenesis_Axonal guidance	230	40	0.00283945
3	Development_Ossification and bone remodeling	157	30	0.00307014
4	Cell adhesion_Synaptic contact	176	32	0.00359243
5	Signal transduction_NOTCH signaling	235	39	0.00407402
6	Neurophysiological process_Transmission of nerve impulse	213	36	0.00422074
7	Transport_Potassium transport	191	32	0.00972221
8	Signal transduction_WNT signaling	176	29	0.0204952
9	Cardiac development_FGF_ErbB signaling	124	22	0.0271749
10	Reproduction_Progesterone signaling	216	33	0.0287945
11	Development_Blood vessel morphogenesis	227	34	0.0315416

## Sheet: 24hIgE_DOWN
Enrichment analysis report
Enrichment by Process Networks
#	Networks	Total	In Data	FDR
1	Muscle contraction	171	50	2.31815e-19
2	Development_Skeletal muscle development	144	36	1.41885e-11
3	Development_Neurogenesis_Synaptogenesis	179	27	0.000651151
4	Transport_Sodium transport	229	30	0.00262304
5	Cytoskeleton_Actin filaments	176	24	0.00600425
6	Development_Neuromuscular junction	147	20	0.017251
7	Transport_Calcium transport	192	23	0.0360991
8	Development_Neurogenesis_Axonal guidance	230	26	0.037644
9	Proteolysis_Connective tissue degradation	119	16	0.0434707

## Sheet: 6hSaline_UP
Enrichment analysis report
Enrichment by Process Networks
#	Networks	Total	In Data	FDR
1	Chemotaxis	139	36	5.42324e-12
2	Cell adhesion_Cell-matrix interactions	211	44	1.60662e-11
3	Proteolysis_ECM remodeling	85	22	1.98804e-07
4	Proteolysis_Connective tissue degradation	119	26	2.86221e-07
5	Inflammation_Jak-STAT Pathway	185	30	1.9771e-05
6	Cell adhesion_Platelet-endothelium-leucocyte interactions	174	28	4.59432e-05
7	Inflammation_Interferon signaling	110	19	0.000588225
8	Cell adhesion_Leucocyte chemotaxis	180	26	0.000588225
9	Development_Blood vessel morphogenesis	227	29	0.00176089
10	Cell adhesion_Glycoconjugates	162	23	0.00176089
11	Inflammation_Complement system	75	14	0.00199385
12	Apoptosis_Anti-apoptosis mediated by external signals via NF-kB	111	17	0.00458358
13	Inflammation_Neutrophil activation	215	26	0.00685861
14	Proliferation_Positive regulation cell proliferation	221	26	0.0091253
15	Apoptosis_Anti-Apoptosis mediated by external signals via PI3K/AKT	233	27	0.0091253
16	Inflammation_Innate inflammatory response	181	22	0.013538
17	Cytoskeleton_Regulation of cytoskeleton rearrangement	183	22	0.0147056
18	Immune response_Th17-derived cytokines	98	14	0.0191559
19	Cytoskeleton_Spindle microtubules	109	15	0.0191559
20	Apoptosis_Death Domain receptors & caspases in apoptosis	123	16	0.0237108
21	Immune response_Phagocytosis	223	24	0.0328093
22	Inflammation_IFN-gamma signaling	109	14	0.0409283
23	Inflammation_IL-10 anti-inflammatory response	87	12	0.0409283
24	Muscle contraction	171	19	0.0497256

## Sheet: 24hSaline_UP
Enrichment analysis report
Enrichment by Process Networks
#	Networks	Total	In Data	FDR
1	Inflammation_Interferon signaling	110	29	4.68608e-14
2	Chemotaxis	139	30	2.53344e-12
3	Immune response_Innate immune response to RNA viral infection	83	20	4.44897e-09
4	Cell adhesion_Platelet-endothelium-leucocyte interactions	174	27	7.52284e-08
5	Cell adhesion_Leucocyte chemotaxis	180	25	2.38871e-06
6	Cell cycle_Core	116	19	5.60958e-06
7	Inflammation_Amphoterin signaling	118	18	2.9724e-05
8	Inflammation_Jak-STAT Pathway	185	23	3.68671e-05
9	Cell cycle_S phase	148	20	4.25122e-05
10	Inflammation_TREM1 signaling	145	19	0.000108405
11	Immune response_Phagocytosis	223	24	0.000201946
12	Proteolysis_Connective tissue degradation	119	15	0.00131091
13	Immune response_Antigen presentation	193	20	0.00150856
14	Inflammation_IFN-gamma signaling	109	14	0.00155295
15	Cell adhesion_Cell-matrix interactions	211	21	0.00158311
16	Proteolysis_ECM remodeling	85	12	0.00163336
17	Immune response_Th17-derived cytokines	98	12	0.0058653
18	Inflammation_IL-10 anti-inflammatory response	87	11	0.00702184
19	Cell cycle_G1-S	162	16	0.00812483
20	Proliferation_Negative regulation of cell proliferation	183	17	0.0105099
21	Blood coagulation	93	11	0.0105099
22	Immune response_Phagosome in antigen presentation	241	20	0.0153164
23	Cell adhesion_Glycoconjugates	162	15	0.0180655
24	Inflammation_Neutrophil activation	215	18	0.0208678
25	Inflammation_Inflammasome	120	12	0.0230026
26	Immune response_T helper cell differentiation	140	13	0.0291579
27	Proliferation_Lymphocyte proliferation	208	17	0.0303274
28	Apoptosis_Anti-Apoptosis mediated by external signals via PI3K/AKT	233	18	0.0411068

## Sheet: 6hSaline_DOWN
Enrichment analysis report
Enrichment by Process Networks
#	Networks	Total	In Data	FDR
1	Translation_Translation initiation	171	18	5.73682e-06
2	Translation_Elongation-Termination	232	19	6.38423e-05

## Sheet: 24hSaline_DOWN
Enrichment analysis report
Enrichment by Process Networks
#	Networks	Total	In Data	FDR
1	Muscle contraction	171	30	2.51244e-14
2	Development_Skeletal muscle development	144	23	4.16877e-10
3	Cytoskeleton_Actin filaments	176	18	7.02537e-05
4	Cytoskeleton_Regulation of cytoskeleton rearrangement	183	14	0.0182271
